# Supplementary material for: Impact of China's national drug price negotiation on pharmaceutical firms' innovation activities
Source: Front Public Health. 2026 May 11;14:1812550. doi: 10.3389/fpubh.2026.1812550 (PMC13199223; doi:10.3389/fpubh.2026.1812550)
Supplement: Supplementary file 2 [file Table_1.xlsx]

## Sheet: Data
id	year	RD	nego_dum	Lev	ATO	FIXED	Top1	TobinQ	ListAge	Size	INST	action	pd	treat	FDID2	province	Indus	LDID	RDexp	SalesExp	Gov	RDperson	DDID	early_effect	middle_effect	late_effect	RDcap	nego_count	high_firmsize	high_lenner_index	averageinterval	PatentInv	PatentUd	PatentInvt1	PatentUdt1	PatentInvt2	PatentUdt2	PatentInvCite3t	PatentUdCite3t
513	2024	0.0427029	1	0.390503	0.47726	0.173979	0.336611	1.51716	3.4012	23.9201	0.729901	2019	4	1	0	5	10.9035	1	10.4433	0.275529	18.6053	908	5	0	0	1	0.0014966	0	1	1	2	3.71357	1.38629
300583	2024	0.0192938	0	0.377302	0.309797	0.386658	0.228239	1.59169	2.07944	21.8304	0.235578		4	0	0	21	10.5868	0	0.583794	0.015643	16.0528	166	0	0	0	0	0	0	0	0		0.693147	2.70805
600201	2015	0.0275073	0	0.188856	0.536337	0.158708	0.117312	8.39137	2.83321	21.6594	0.274617		4	0	0	18	8.56969	0	0.701496	0.143151	15.0927	93	0	0	0	0	0.0071759	0	0	1		1.09861	0	2.70805	2.56495	2.3979	1.60944	4.39445	1.79176
300194	2023	0.0298019	0	0.305761	0.446731	0.263961	0.239973	1.14461	2.56495	22.511	0.033358		4	0	0	32	9.36727	0	1.78094	0.304832	17.63	626	0	0	0	0	0.0078984	0	1	0		3.98898	3.17805	3.78419	1.79176
600085	2019	0.0115278	0	0.299286	0.641416	0.184416	0.52448	2.14654	3.13549	23.7641	0.794663		4	0	0	2	8.64249	0	2.41183	0.197502	17.3759	501	0	0	0	0		0	1	0		1.94591	4.12713	2.48491	2.99573	2.19722	3.8712	4.56435	3.68888
688136	2022	0.0611948	0	0.428298	0.439523	0.240141	0.6632	1.26169	1.09861	21.8734	0.692721		4	0	0	21	10.4505	0	1.93297	0.629037	15.4924	208	0	0	0	0		0	0	0		2.56495	0.693147	2.19722	2.3979	1.79176	0	3.2581
688180	2022	0.189861	1	0.221526	0.123212	0.150864	0.223113	2.80191	1.60944	23.2537	0.440916	2020	2	1	0	24	9.342	1	17.5866	0.492403	17.3474	995	2	0	1	0		0	1	0	2	1.79176	1.94591	2.3979	2.48491	1.38629	2.07944		1.38629
600422	2015	0.0159558	0	0.325854	1.16129	0.125525	0.297873	3.15769	2.77259	22.3223	0.627663		4	0	0	30	8.61099	0	0.789535	0.179342	17.4997	157	0	0	0	0	0.007053	0	1	0		3.46574	3.7612	3.4012	3.09104	3.43399	2.48491	5.21494
2287	2022	0.0147012	1	0.424519	0.357031	0.101855	0.687533	2.47839	2.63906	22.496	0.881777	2020	2	1	0	27	6.66836	1	0.865409	0.458809	18.1035	288	2	0	1	0	0	0	1	1	10	0	1.94591	1.09861	2.56495	1.38629	0		1.09861
603351	2024	0.0300562	0	0.282545	0.556568	0.525813	0.136755	1.67965	1.79176	21.5907	0.147015		4	0	0	15	10.9883	0	0.715613	0.01116	14.8888	135	0	0	0	0		0	0	1		1.79176	0
300497	2024	0.0164561	0	0.520168	0.251787	0.39871	0.197089	1.43518	2.30259	22.2355	0.100387		4	0	0	16	9.52431	0	0.746592	0.014251	17.4274	277	0	0	0	0	0	0	1	0		1.79176	0
300702	2018	0.0302207	0	0.449873	0.619495	0.254207	0.39299	1.27996	0.693147	21.69	0.208553		4	0	0	31	10.1389	0	0.794598	0.025546	15.7272	397	0	0	0	0	0	0	0	1		1.09861	0	1.79176	0	2.48491	0	3.43399
300519	2019	0.0184604	0	0.0713253	0.345993	0.127184	0.3825	2.13312	1.38629	20.5738	0.295599		4	0	0	31	10.1773	0	0.158968	0.104606	13.8131	58	0	0	0	0	0	0	0	1		0	0	0.693147	0	0	0
300573	2022	0.106677	1	0.129356	0.720422	0.342712	0.285873	5.10368	1.94591	21.3015	0.241785	2021	1	1	0	17	9.33817	0	1.902	0.37079	16.3409	191	1	1	0	0	0.0250148	2	0	1	1	2.19722	2.48491	2.07944	2.83321	1.38629	2.07944		0.693147
300006	2022	0.033441	0	0.284787	0.295761	0.106047	0.234325	1.46277	2.63906	21.84	0.266127		4	0	0	32	9.30995	0	1.02162	0.599174	17.8029	119	0	0	0	0	0.0070377	0	0	0		1.94591	1.60944	2.19722	0.693147	1.60944	0	3.4012	2.77259
300463	2019	0.0344508	0	0.394629	0.641172	0.287671	0.122041	2.4396	1.60944	22.4274	0.17234		4	0	0	25	9.75196	0	1.89371	0.17532	16.1654	535	0	0	0	0	0.0089506	0	1	1		4.33073	3.85015	3.78419	2.70805	3.7612	3.66356	6.61338	5.16479
300436	2016	0.097326	0	0.211663	0.480853	0.162808	0.245388	5.00792	0.693147	20.3675	0.466736		4	0	0	3	9.59449	0	0.681931	0.35435	15.379	82	0	0	0	0	0.0105418	0	0	1	7	2.30259	0	2.30259	0.693147	2.56495	2.48491	4.43082
600867	2020	0.0418952	0	0.0420111	0.518627	0.185636	0.290906	4.71875	3.29584	22.4817	0.560281		4	0	0	14	8.37099	0	2.43129	0.314391	17.6541	388	0	0	0	0	0.0234351	0	1	1		3.91202	2.3979	1.94591	1.79176	1.79176	2.56495	6.31355	3.8712
300289	2017	0.0209677	0	0.18743	0.337151	0.35402	0.312927	2.06929	1.79176	21.2851	0.414466		4	0	0	2	8.52702	0	0.367751	0.126482	15.8479	104	0	0	0	0	0	0	0	1		1.09861	0	2.63906	0	2.07944	0	5.14166	2.19722
600771	2014	0.0027601	0	0.814697	0.716665	0.0995081	0.221683	9.58399	2.94444	19.9515	0.348475		4	0	0	20	6.572	0	0.0182936	0.525893	11.5389		0	0	0	0		0	0	0		0	0
300501	2017	0.0237581	0	0.107322	0.538996	0.129691	0.383395	1.89367	0.693147	20.3806	0.080408		4	0	0	24	9.16177	0	0.168653	0.058313	15.08	58	0	0	0	0	0	0	0	1		0	3.43399	2.48491	3.04452	2.19722	3.43399	2.99573	2.83321
688302	2024	0.127816	0	0.124366	0.062221	0.0158991	0.132558	1.99715	1.09861	21.0319	0.494415		4	0	0	25	10.0353	0	1.74032	0.738372	15.4065	115	0	0	0	0		0	0	0		1.38629	0
688363	2019	0.0188843	0	0.0849024	0.535471	0.0924549	0.590625	1.67898	0	22.327	0.879448		4	0	0	21	10.2461		0.938862	0.276504	17.0256	279	0	0	0	0		0	1	1		0	2.70805	4.51086	2.77259	4.41884	3.17805
300406	2016	0.0291609	0	0.0564805	0.488425	0.10945	0.148059	3.68875	1.09861	21.1093	0.142212		4	0	0	2	8.44801	0	0.428991	0.121475	15.2625	70	0	0	0	0	0	0	0	1		2.30259	0	0.693147	0	2.07944	1.38629	3.52636
2412	2020	0.0167461	0	0.155626	0.393068	0.239431	0.421316	1.91241	2.3979	21.3591	0.470226	2020	0	1	0	13	9.67716	0	0.316274	0.450617	16.2666	209	0	0	0	0	0.0002122	1	0	1	11	3.52636	0	3.09104	0	4.20469	0	4.43082
600161	2011	0.0224191	0	0.551449	0.491114	0.239572	0.532963	3.01029	2.63906	21.8939	0.688264		4	0	0	2	8.17844	0	0.7228	0.13373	16.0079		0	0	0	0		0	0	1		0.693147	0	2.3979	0.693147	1.09861	0
600436	2013	0.0144177	0	0.204662	0.508507	0.0687094	0.579224	4.85997	2.3979	21.9048	0.696617		4	0	0	3	9.37632	0	0.469915	0.0844	16.2396		0	0	0	0		0	0	1		2.94444	3.13549	3.4012	2.48491	2.70805	2.07944	4.49981	2.30259
2422	2017	0.0302193	0	0.571874	0.444957	0.395352	0.263284	1.60925	2.07944	24.055	0.117853	2022	-5	1	0	25	9.58666	0	8.45783	0.268812	18.3921	2240	0	0	0	0	0.0047877	0	1	0	0	4.38203	5.24175	4.59512	4.91265	4.76217	5.10595	6.84055	5.35659
2294	2015	0.0584336	0	0.128321	0.695335	0.174708	0.677332	3.18479	1.94591	22.4072	0.782039	2017	-2	1	0	5	10.4316	0	3.14775	0.22289	16.4239	571	0	0	0	0	0.0258034	0	1	1	4	3.04452	1.38629	3.3673	1.60944	2.19722	0	5.01728	3.17805
600161	2020	0.031608	0	0.20025	0.497363	0.128566	0.499614	7.13697	3.13549	22.7436	0.711119		4	0	0	2	8.65506	0	2.38358	0.072315	16.9952	233	0	0	0	0	0.0156477	0	1	1		2.3979	2.94444	2.07944	2.19722	2.3979	2.56495	4.20469	2.77259
300966	2023	0.0155649	0	0.581747	0.250783	0.0853813	0.317205	1.34011	1.09861	21.6184	0.111979		4	0	0	12	9.91421	0	0.380989	0.012473	15.2801	126	0	0	0	0	0	0	0	0		2.07944	2.70805	2.77259	0.693147
600530	2013	0.0061527	0	0.186077	0.194698	0.126488	0.181666	1.55902	2.56495	21.3072	0.501802		4	0	0	24	9.02238	0	0.110318	0.44615	14.4564		0	0	0	0		0	0	0		1.38629	0	0.693147	0
2907	2019	0.0213586	0	0.346064	0.616648	0.178341	0.468439	1.5295	1.09861	21.2164	0.471361	2019	0	1	0	32	9.14761	0	0.349741	0.345329	17.3283	230	0	0	0	0	0.0057506	1	0	1	6	0.693147	2.19722	2.56495	1.09861	2.3979	0	3.52636
600789	2024	0.044138	0	0.553575	0.696418	0.407856	0.206858	1.49689	3.3322	22.9313	0.264132		4	0	0	21	10.5868	0	4.01567	0.091137	17.4653	774	0	0	0	0	0.0092768	0	1	0		2.77259	1.94591
600195	2016	0.0384345	0	0.387439	0.762663	0.249637	0.519127	1.9019	2.89037	22.5201	0.66867		4	0	0	2	8.44801	0	2.31786	0.122398	15.5081	593	0	0	0	0	0.0205615	0	1	0		2.94444	3.21888	3.09104	1.09861	2.94444	2.94444	5.77765	2.56495
300026	2013	0.0353776	0	0.232718	1.04317	0.313426	0.252798	5.02051	1.60944	21.5203	0.555664	2019	-6	1	0	26	8.39097	0	0.785026	0.540198	17.0129		0	0	0	0	0.0059486	0	0	1	15	1.79176	1.38629	3.04452	1.60944	3.33221	3.29584	5.06259	2.63906
603590	2022	0.0372528	0	0.0685223	0.255065	0.0717354	0.317417	1.23367	1.60944	21.9543	0.175174		4	0	0	2	8.8002	0	1.27583	0.48822	16.5467	78	0	0	0	0	0.0119131	0	1	1		2.56495	0	2.3979	0	1.60944	0	3.13549
538	2017	0.0030335	0	0.345081	0.930006	0.0630041	0.415236	4.17157	3.21888	24.0448	0.813534		4	0	0	30	8.75113	0	0.840354	0.151494	18.1769	701	0	0	0	0	0	0	1	0		3.21888	3.43399	3.33221	2.70805	3.13549	1.94591	5.33272	3.93183
603566	2020	0.0566033	0	0.157314	0.472013	0.195333	0.334747	3.44231	1.79176	21.4307	0.161945		4	0	0	10	10.0088	0	1.14837	0.227242	17.7247	271	0	0	0	0	0	0	0	1		2.99573	2.19722	2.70805	1.60944	3.04452	2.83321	5.53339
300534	2018	0.0086471	0	0.0740948	0.260345	0.398683	0.26101	1.87132	1.09861	20.4729	0.465921		4	0	0	4	7.92356	0	0.067319	0.232635	15.1318	29	0	0	0	0	0	0	0	0		0.693147	1.60944	0.693147	1.60944	0.693147	1.09861	1.09861
2653	2021	0.162791	1	0.416576	0.55456	0.20529	0.371093	2.68187	2.30259	22.3338	0.043803	2019	2	1	1	27	6.62976	1	8.14817	0.352045	18.2025	885	2	0	1	0	0.050025	1	1	1	12	4.06044	0	3.91202	0	3.78419	2.30259	6.4677	1.79176
513	2022	0.0563556	1	0.399302	0.534735	0.159567	0.330902	1.4024	3.4012	23.9367	0.683637	2019	3	1	1	5	10.8709	1	14.0127	0.307801	19.0132	973	3	0	1	0	0.0041022	0	1	1	2	4.55388	4.31749	4.48864	3.68888	3.71357	1.38629	6.03069	3.7612
2004	2021	0.0111545	0	0.473322	0.4242	0.205534	0.187103	0.95387	2.89037	24.1259	0.221554	2022	-1	1	0	32	9.32521	0	3.35131	0.130721	18.4351	1185	0	0	0	0	0.0001884	0	1	0	1	3.82864	4.02535	4.33073	3.98898	4.18966	3.73767	6.09582	4.31749
919	2021	0.012819	0	0.205298	0.643381	0.284268	0.45227	1.07207	3.13549	22.2156	0.556769		4	0	0	15	10.872	0	0.570147	0.035359	15.7872	112	0	0	0	0	0	0	1	0		1.60944	3.09104	2.07944	3.58352	2.07944	3.17805	3.49651	2.3979
300705	2023	0.0929664	0	0.312737	1.04141	0.373188	0.340361	3.05516	1.94591	21.778	0.323985	2023	0	1	0	13	9.84282	0	2.66925	0.485581	16.9772	469	0	0	0	0	0.0051546	1	0	1	0	2.07944	2.07944	2.19722	1.09861
513	2017	0.0362002	0	0.293382	0.645625	0.208911	0.342026	2.01009	3.21888	23.4894	0.765212	2019	-2	1	0	5	10.5594	0	5.75501	0.382743	18.9014	586	0	0	0	0	0.0006605	0	1	0	2	3.63759	3.4012	3.89182	3.29584	4.23411	3.4012	5.98394	3.82864
2020	2021	0.0513347	0	0.245927	0.552239	0.168847	0.197496	1.45506	2.89037	22.582	0.235531		4	0	0	31	10.3473	0	3.29331	0.2281	17.5727	488	0	0	0	0	0	0	1	1	6	2.56495	3.09104	2.63906	2.83321	2.94444	3.46574	5.56068	3.43399
2001	2021	0.0225602	0	0.36978	0.451233	0.412742	0.485536	2.6629	2.89037	24.2698	0.632444		4	0	0	31	10.3473	0	7.82662	0.007233	18.8354	2368	0	0	0	0	0	0	1	1		2.19722	0.693147	2.56495	3.49651	1.94591	2.94444	6.79906	3.89182
300601	2020	0.0285253	0	0.221302	0.334076	0.119232	0.267757	9.3666	1.38629	22.9834	0.244868		4	0	0	5	10.6889	0	2.73401	0.388473	17.1896	425	0	0	0	0	0.0042464	0	1	1		2.07944	1.79176	1.94591	2.07944	1.94591	0.693147	4.00733
300267	2021	0.0090241	0	0.102776	0.369809	0.365193	0.413833	1.62149	2.3979	22.4156	0.093856		4	0	0	13	9.7899	0	0.490187	0.052726	16.8756	159	0	0	0	0	0	0	1	0		0.693147	2.70805	1.38629	1.09861	1.60944	2.89037	4.74493	2.19722
600201	2021	0.0404659	0	0.158041	0.275778	0.255085	0.108599	2.93621	3.13549	22.6109	0.418892		4	0	0	18	9.19833	0	2.67234	0.206696	16.785	339	0	0	0	0	0.0152939	0	1	1		2.94444	1.60944	3.46574	1.94591	3.58352	1.94591	4.90527	2.19722
600351	2014	0.0242842	0	0.428606	0.591689	0.517021	0.215241	2.21227	2.56495	21.8817	0.385202		4	0	0	22	8.76061	0	0.773452	0.224926	16.545		0	0	0	0	0.0011243	0	0	0		2.48491	1.38629	1.60944	2.07944	2.56495	3.17805	4.46591
813	2019	0.0200022	0	0.053334	0.299587	0.0939887	0.301954	2.28647	3.09104	22.5029	0.740044		4	0	0	29	8.47312	0	1.18569	0.470215	16.8514	135	0	0	0	0	0	0	1	1		1.60944	3.04452	3.13549	2.99573	3.3673	3.52636	3.71357	2.77259
2118	2013	0.006881	0	0.484937	0.139128	0.152281	0.470232	1.81497	1.94591	22.0525	0.502252		4	0	0	14	8.18091	0	0.25997	0.187685	0		0	0	0	0		0	1	1		2.56495	2.70805	0	0	2.63906	0.693147	4.35671
688656	2022	0.041015	0	0.174671	0.354322	0.152497	0.556628	1.38684	0.693147	20.6662	0.780135		4	0	0	15	10.913	0	0.387411	0.245501	14.4266	96	0	0	0	0		0	0	1		1.79176	1.38629	1.60944	2.07944	1.09861	0
2688	2016	0.0177527	0	0.404985	0.6578	0.252042	0.380549	2.51029	1.60944	21.7025	0.567891		4	0	0	18	8.62691	0	0.472636	0.064771	16.2906	253	0	0	0	0	0.0112307	0	0	0		1.60944	1.09861	1.94591	0.693147	1.79176	1.60944	4.27667	1.60944
300485	2018	0.0190963	0	0.074287	0.547664	0.021429	0.492525	1.40503	1.38629	21.7387	0.016126		4	0	0	2	8.60839	0	0.527165	0.580235	14.1301	84	0	0	0	0	0.0075347	0	0	1		1.09861	0.693147	1.09861	0	2.19722	2.56495	2.99573	1.60944
600200	2022	0.0128771	0	0.533581	0.528486	0.0571197	0.172372	1.92213	3.17805	22.0867	0.231128		4	0	1	15	10.913	0	0.503459	0.221252	16.4247	110	0	0	0	0	0.0055758	0	1	0		0	0	0	1.09861	1.60944	0.693147		1.60944
600976	2014	0.0097574	0	0.352202	1.17204	0.145967	0.220683	3.06515	2.3979	21.1595	0.565974	2020	-6	1	0	12	9.47331	0	0.150929	0.130145	15.2949		0	0	0	0	0.0003879	0	0	0	11	1.94591	2.07944	2.19722	2.30259	1.94591	1.38629	3.61092	1.94591
300119	2016	0.0387452	0	0.229675	0.381701	0.312915	0.426532	1.89031	1.94591	21.7287	0.146599		4	0	0	26	8.38206	0	1.05897	0.205896	17.2475	294	0	0	0	0	0.0113421	0	0	1		4.12713	1.94591	3.98898	2.07944	3.58352	2.83321	6.04026	2.48491
300194	2022	0.028108	0	0.328601	0.418103	0.16989	0.239973	1.04649	2.48491	22.4945	0.032052		4	0	0	32	9.30995	0	1.65218	0.363816	17.4891	565	0	0	0	0	0.0086594	0	1	0		4.36945	3.21888	3.98898	3.17805	3.78419	1.79176	5.32788	1.94591
423	2021	0.0127063	0	0.140407	0.340949	0.17735	0.231417	2.88236	3.2581	23.1767	0.541071		4	0	0	21	10.3992	0	1.47749	0.263378	17.1595	301	0	0	0	0	0	0	1	1		2.94444	2.19722	2.63906	2.19722	1.38629	0.693147	5.57973	3.80666
756	2016	0.0226312	0	0.559729	0.871406	0.449098	0.344595	1.511	3.04452	22.2757	0.709778		4	0	0	21	10.149	0	1.06882	0.100703	16.7605		0	0	0	0		0	1	0		2.89037	1.79176	3.46574	2.30259	2.99573	2.70805	4.47734	2.48491
688336	2020	0.0757769	0	0.0874947	0.158331	0.17202	0.359485	1.19654	0	22.3234	0.903398	2020	0	1	0	24	9.23587		3.75389	0.5675	17.5842	350	0	0	0	0	0.0070854	1	1	0	0	3.21888	0.693147	3.58352	0	2.07944	0.693147
4	2014	0.007211	0	0.534754	0.277753	0.111804	0.260961	4.39582	3.17805	19.8522	0.361328		4	0	0	5	10.3713	0	0.0243935	0.104572	0		0	0	0	0		0	0	0		0	1.38629	2.56495	0	0.693147	0	2.3979	1.94591
2252	2021	0.004737	0	0.0489201	0.162628	0.0455824	0.262012	1.5435	2.63906	24.0278	0.604975		4	0	0	24	9.33844	0	1.2902	0.071396	17.1871	172	0	0	0	0		0	1	1		0	3.04452	1.09861	2.07944	1.79176	2.30259	2.48491	2.3979
2038	2017	0.0233642	0	0.0623047	0.286644	0.0991516	0.225653	4.05414	2.63906	22.2461	0.25884		4	0	0	2	8.52702	0	1.07126	0.297419	16.0156	271	0	0	0	0	0.0063249	0	1	1		2.30259	1.79176	2.07944	1.94591	2.56495	1.38629	4.7185	1.94591
688176	2023	0.138509	0	0.0921264	0.062221	0.0158991	0.227132	1.92139	0.693147	21.6911	0.349549		4	0	0	15	10.9492	0	3.64592	0.738372	15.7547	198	0	0	0	0		0	0	0		0	0	0	0
603676	2023	0.0641205	1	0.24568	0.768465	0.189494	0.471662	2.77493	1.94591	21.2981	0.584912	2022	1	1	1	27	6.78332	0	1.13935	0.19311	17.5761	229	1	1	0	0	0.0006278	1	0	1	4	0.693147	0	0	0
606	2014	0.0010664	0	0.347532	0.25789	0.381794	0.125864	2.41709	2.94444	21.0052	0.311073		4	0	0	20	6.572	0	0.0182936	0.050202	0		0	0	0	0		0	0	0		0	0	0	0
600771	2018	0.0222273	0	0.373976	0.506062	0.243142	0.231692	3.63133	3.13549	21.7368	0.526495		4	0	0	20	6.99732	0	0.612413	0.535303	13.6188	318	0	0	0	0	0.0010157	0	0	1		1.09861	1.60944	0	0.693147	0	0.693147	2.56495	0.693147
623	2022	0.0041707	1	0.155022	0.095226	0.0676074	0.281214	0.936226	3.29584	24.1628	0.417496	2019	3	1	0	14	8.38256	1	1.30012	0.300585	18.2281	278	3	0	1	0	0.0014211	0	1	0	17	3.09104	2.63906	3.29584	3.21888	3.73767	0		1.38629
603676	2017	0.0358654	0	0.155991	0.535864	0.148941	0.485222	1.86829	0	20.7398	0.607412	2022	-5	1	0	27	6.36767		0.364618	0.189586	17.1221	120	0	0	0	0	0.0112135	0	0	1	4	0	0	0	0	0	0
600666	2012	0.0080034	0	0.714406	0.781413	0.100353	0.323907	1.946	2.99573	21.137	0.464026		4	0	0	32	8.57699	0	0.121048	0.171771	13.8822		0	0	0	0		0	0	0		1.09861	0	0.693147	0	1.09861	0	2.30259
300966	2021	0.0306489	0	0.316062	0.586292	0.150939	0.31721	1.81006	0	20.9149	0.225853		4	0	0	12	9.86952		0.371233	0.009259	17.2284	50	0	0	0	0	0	0	0	1		1.38629	0	2.3979	3.43399	2.07944	2.70805		1.79176
688185	2020	0.0635133	0	0.100357	0.062221	0.0158991	0.396317	2.17329	0.693147	22.6325	0.50289		4	0	0	26	8.49939		4.28592	0.665382	18.1587	219	0	0	0	0	1.58e-05	0	1	0		1.38629	0	1.60944	1.38629	2.3979	2.19722	5.19296
518	2017	0.0108296	0	0.274877	0.355112	0.0787613	0.140001	7.83373	3.21888	20.6524	0.188252		4	0	0	15	10.5745	0	0.100891	0.486163	14.4662		0	0	0	0		0	0	0		1.09861	0	0	0	0	0	3.04452	1.38629
688488	2021	0.0534111	0	0.0870038	0.177487	0.158273	0.225	2.84766	0.693147	21.0842	0.712155	2021	0	1	0	15	10.872	0	0.766243	0.10849	15.6826	78	0	0	0	0	0.022933	1	0	0	0	1.79176	0.693147	1.09861	1.09861	1.38629	2.56495	1.94591
300254	2012	0.0196397	0	0.212767	0.472635	0.12382	0.115103	1.155	0.693147	20.5335	0.009655		4	0	0	22	8.8324	0	0.162451	0.292334	13.6647		0	0	0	0	0.0019665	0	0	0		0	0
300841	2020	0.0271241	0	0.0806657	0.732255	0.0346561	0.205998	4.04049	0	21.4877	0.531824		4	0	0	25	9.77028		0.582539	0.357242	15.4215	53	0	0	0	0	0	0	0	1		0.693147	2.3979	1.09861	2.3979	1.79176	1.79176
600195	2012	0.0330117	0	0.274906	1.07069	0.239103	0.584615	1.91048	2.63906	21.8249	0.681023		4	0	0	2	8.25738	0	0.993395	0.099137	15.1163		0	0	0	0	0.0078758	0	0	0		1.09861	0	2.3979	0	2.30259	1.38629	4.85203	1.79176
300006	2016	0.0221325	0	0.326013	0.35448	0.349322	0.227146	2.50273	2.07944	21.6332	0.18471		4	0	0	32	8.95743	0	0.549796	0.126195	16.0774	84	0	0	0	0	0.0113924	0	0	0		2.70805	0.693147	1.60944	1.94591	1.79176	2.77259	4.38203	3.91202
600351	2010	0.0035773	0	0.587629	0.50923	0.280685	0.16889	3.16505	2.19722	21.6117	0.284929		4	0	0	22	8.58478		0.0869704	0.173957	15.3667		0	0	0	0		0	0	0		0	1.60944	1.09861	2.56495	2.30259	2.19722	3.61092
688177	2024	0.207586	0	0.678949	0.330837	0.220007	0.386375	4.31746	1.60944	21.5142	0.759574		4	0	0	5	10.9035	0	7.77629	0.31707	17.568	399	0	0	0	0		0	0	1		1.09861	0
300016	2020	0.0210788	0	0.335549	0.370058	0.229029	0.223831	1.8191	2.48491	21.7697	0.138446		4	0	0	2	8.65506	0	0.600233	0.323219	16.5278	107	0	0	0	0	0.002916	0	0	1		2.07944	2.07944	2.70805	2.30259	2.99573	2.56495	4.70048	2.30259
300436	2017	0.102289	0	0.250413	0.412101	0.149166	0.247318	2.91789	1.09861	20.4174	0.359977		4	0	0	3	9.69831	0	0.753325	0.469942	15.7698	93	0	0	0	0	0.0224042	0	0	0	7	2.30259	0.693147	2.56495	2.48491	2.30259	1.09861	4.83628
300204	2018	0.0468809	0	0.113378	0.298511	0.0883605	0.371618	1.99704	2.07944	21.7429	0.653851	2023	-5	1	0	2	8.60839	0	1.29961	0.599682	16.503	238	0	0	0	0	0.0030814	0	0	1	1	1.38629	1.79176	1.09861	2.48491	1.60944	0	4.54329
600535	2014	0.028376	0	0.607745	1.07778	0.215644	0.472677	3.89299	2.56495	23.2821	0.643878	2017	-3	1	0	26	8.43718	0	3.66656	0.144976	17.3168		0	0	0	0	0.0048137	0	1	0	8	4.20469	3.21888	3.3673	2.48491	3.58352	2.56495	6.60665	4.09434
300039	2015	0.0242209	0	0.173554	0.590439	0.165072	0.296719	3.87096	1.79176	21.6098	0.185625	2019	-4	1	0	24	9.03702	0	0.587761	0.488305	15.5091	409	0	0	0	0	0	0	0	1	6	1.09861	0.693147	2.70805	0	1.38629	1.60944	3.46574
300254	2011	0.0154981	0	0.172785	0.632051	0.138738	0.115103	1.31543	0	20.3702	0.009655		4	0	0	22	8.81733		0.108884	0.156962	13.8584		0	0	0	0		0	0	0		1.09861	0	0	0
300289	2015	0.0177419	0	0.240409	0.41631	0.40169	0.331817	4.17467	1.38629	21.2293	0.429943		4	0	0	2	8.39385	0	0.294281	0.06381	16.1684	63	0	0	0	0	0	0	0	1		1.94591	1.94591	1.38629	0	1.09861	0	4.61512	2.30259
603880	2022	0.019026	0	0.573519	0.405114	0.395756	0.434312	1.80829	1.79176	21.0998	0.030198		4	0	0	15	10.913	0	0.277254	0.013184	14.6243	89	0	0	0	0	0	0	0	0		0	1.60944
300702	2022	0.0449685	0	0.455246	0.436575	0.364792	0.35068	1.50495	1.79176	22.582	0.130864		4	0	0	31	10.4035	0	2.88507	0.017785	17.1257	799	0	0	0	0	0.0089467	0	1	0		2.94444	3.61092	2.19722	0.693147	1.38629	0	3.98898	2.48491
600196	2022	0.0549159	1	0.495083	0.438485	0.0958145	0.331416	1.28131	3.21888	24.5022	0.632866	2021	1	1	1	24	9.342	0	17.5866	0.208666	18.038	2612	1	1	0	0	0.0147438	0	1	1	2	4.00733	3.58352	3.09104	3.71357	3.52636	2.56495	6.59851	3.85015
603858	2019	0.0301672	0	0.349167	0.691841	0.0889917	0.430068	1.46029	1.38629	23.7766	0.620578	2020	-1	1	0	21	10.2461	0	6.39098	0.566844	19.1413	832	0	0	0	0	0.0063252	0	1	1	18	2.3979	3.04452	2.99573	2.94444	2.30259	3.4012		2.07944
300452	2018	0.0200059	0	0.213965	0.622833	0.182242	0.266913	2.45836	1.38629	20.3804	0.215473		4	0	0	1	9.55353	0	0.141991	0.079856	15.8164	122	0	0	0	0	0	0	0	1		1.38629	0	1.38629	2.3979	1.38629	1.60944	1.94591
2900	2021	0.0325954	0	0.309587	0.340934	0.268465	0.39073	1.7892	1.60944	21.8435	0.048709		4	0	0	11	8.31544	0	0.999218	0.547233	16.6325	290	0	0	0	0	0	0	0	0		1.09861	2.19722	2.56495	2.56495	1.60944	3.13549	4.21951	2.3979
300199	2019	0.0552643	0	0.527364	0.118284	0.16188	0.218081	1.41838	2.19722	22.2761	0.170626		4	0	0	5	10.6775	0	2.6111	0.738372	17.1025	314	0	0	0	0	0.0171014	0	1	0		3.13549	2.30259	3.2581	1.38629	2.63906	0	6.13123	2.83321
650	2017	0.0065627	0	0.166758	0.95708	0.160326	0.26269	1.71471	3.09104	22.1506	0.281008		4	0	0	16	9.1532	0	0.273492	0.160937	15.5411	233	0	0	0	0	0	0	1	0		0.693147	3.2581	1.09861	2.63906	0.693147	2.30259	1.94591	3.3673
300685	2024	0.104666	0	0.107292	0.554518	0.0839093	0.220114	4.47587	2.07944	21.4483	0.609717		4	0	0	3	10.1151	0	2.16114	0.323564	16.6829	523	0	0	0	0	0	0	0	1		0.693147	0
603590	2021	0.0489089	0	0.071409	0.226292	0.0773799	0.317417	1.61336	1.38629	21.9386	0.190372		4	0	0	2	8.90775	0	1.64888	0.483196	16.7506	96	0	0	0	0	0.0185684	0	1	1		2.07944	0	2.56495	0	2.3979	0	2.99573
600085	2011	0.0034558	0	0.343639	0.90957	0.120782	0.552436	2.8359	2.70805	22.7152	0.659635		4	0	0	2	8.17844	0	0.253304	0.170616	16.2342		0	0	0	0		0	1	0		1.38629	0	0.693147	0.693147	0	0	3.95124	0
2198	2016	0.010191	0	0.104054	0.419095	0.234404	0.114447	5.90166	2.30259	20.8179	0.014225		4	0	0	5	10.4773	0	0.112025	0.450134	10.556	94	0	0	0	0	0	0	0	1		0	0	0	0	0.693147	0	1.09861	0
301281	2023	0.0298369	0	0.0945107	0.421899	0.20548	0.343891	1.4008	0	21.1085	0.622806		4	0	1	21	10.4909		0.438593	0.141649	15.1349	57	0	0	0	0	0	0	0	1		2.83321	2.99573	2.07944	1.09861
603351	2019	0.02257	0	0.148844	0.777205	0.19154	0.14175	1.3522	0	21.1005	0.157769		4	0	0	15	10.6807		0.329131	0.039102	15.2559	89	0	0	0	0	0	0	0	1		1.60944	1.09861	2.30259	2.30259	3.17805	0.693147
300406	2020	0.019945	0	0.136287	0.277267	0.0800673	0.148064	2.59817	1.94591	22.1004	0.25686		4	0	0	2	8.65506	0	0.790555	0.235522	15.7701	257	0	0	0	0	0	0	1	1		4.00733	0	3.97029	2.77259	2.99573	0.693147	6.15273
2107	2015	0.0366066	0	0.18103	0.609889	0.321594	0.502671	7.12207	2.19722	20.3201	0.510555		4	0	0	21	10.1192	0	0.244615	0.441602	15.2662	171	0	0	0	0	0	0	0	1		2.19722	0	2.19722	0	1.94591	0	3.13549
600851	2017	0.0039807	0	0.192595	0.193881	0.0620682	0.081982	2.22027	3.21888	22.3109	0.308089		4	0	0	24	9.16177		0.19474	0.152949	13.9716		0	0	0	0	0.0012582	0	1	0		1.09861	2.19722	1.09861	0	2.30259	1.38629	4.07754	1.38629
300122	2024	0.0278672	1	0.382269	0.520656	0.0869126	0.484409	1.3803	2.70805	24.5022	0.160739	2022	2	1	0	32	9.36655	1	13.9084	0.101677	17.5005	1072	2	0	1	0	0.0083952	0	1	0	2	0	0
688382	2023	0.204835	0	0.0761558	0.082272	0.0158991	0.191878	3.12852	0.693147	21.4944	0.711012		4	0	0	24	9.35988	0	4.42908	0.007233	14.9141	205	0	0	0	0		0	0	1		0.693147	0	0	0
600572	2024	0.03293	1	0.301875	0.616382	0.29358	0.230049	1.51613	3.04452	23.016	0.391438	2023	1	1	0	31	10.4569	0	3.26066	0.294008	18.2542	209	1	1	0	0	0.0026258	0	1	0	1	2.83321	2.89037
603229	2020	0.0367451	0	0.184417	0.360917	0.161309	0.573826	6.17636	1.38629	21.0466	0.151551		4	0	0	31	10.1797	0	0.507702	0.016571	15.9213	189	0	0	0	0	0	0	0	1		0.693147	0	1.09861	0	1.60944	0	2.48491
600351	2024	0.0395115	0	0.183136	0.726194	0.333341	0.130972	1.4204	3.13549	21.9885	0.234719		4	0	0	22	9.3076	0	1.40027	0.24641	17.5715	318	0	0	0	0	0.0017354	0	1	1		0.693147	0
2793	2019	0.0651219	0	0.468974	1.13073	0.204379	0.370735	1.0792	1.38629	22.7329	0.032131	2022	-3	1	0	31	10.1773	0	4.85846	0.427996	18.1377	502	0	0	0	0	0.0088331	0	1	0	0	0.693147	0	2.07944	0.693147	0.693147	1.60944	3.43399	2.48491
600332	2024	0.0101417	0	0.537611	0.935828	0.0677004	0.45043	1.0893	3.3322	24.5022	0.76054		4	0	0	5	10.9035	0	8.28407	0.074935	19.2173	542	0	0	0	0	0.0007909	0	1	0		3.82864	3.09104
423	2016	0.0168879	0	0.157136	0.680778	0.142511	0.231417	3.69757	3.04452	23.0208	0.49896		4	0	0	21	10.149	0	1.68027	0.256116	16.732	336	0	0	0	0	8.48e-05	0	1	1		3.80666	4.17439	3.71357	3.82864	3.63759	3.71357	6.05444	4.39445
603168	2022	0.0304517	0	0.123102	0.310207	0.208027	0.210059	1.74344	2.19722	21.395	0.401191		4	0	0	31	10.4035	0	0.596147	0.169734	14.1495	71	0	0	0	0	0	0	0	1		1.79176	1.09861	2.63906	0.693147	2.07944	0		1.79176
688513	2020	0.0608127	0	0.17212	0.524124	0.078608	0.348905	1.29483	0	21.6518	0.210243		4	0	0	25	9.77028		1.53908	0.512033	18.0297	278	0	0	0	0		0	0	1		1.94591	1.79176	2.70805	0	3.7612	1.60944	3.3673
2317	2017	0.0257844	0	0.231822	0.432579	0.092868	0.270977	2.07212	2.19722	22.3035	0.088813	2023	-6	1	0	5	10.5594	0	1.25212	0.302244	17.9644	378	0	0	0	0	0.0117996	0	1	1	0	1.94591	0.693147	0.693147	2.89037	0.693147	2.48491	5.27811	1.79176
300147	2017	0.0109072	0	0.588618	0.250992	0.163091	0.34113	1.21676	2.07944	22.9683	0.472883		4	0	0	5	10.5594	0	1.02971	0.140864	17.6532	631	0	0	0	0	0.0066627	0	1	0		2.99573	3.2581	3.17805	3.13549	2.94444	3.17805	5.65249	3.7612
600421	2014	0.027508	0	0.801263	0.333368	0.437208	0.175022	9.58399	2.3979	19.8522	0.3592		4	0	0	12	9.47331		0.0254577	0.02285	11.4441		0	0	0	0		0	0	0		0	0	0	0
603520	2019	0.0267656	0	0.704805	0.399548	0.313073	0.213879	2.75244	1.38629	21.9717	0.338539		4	0	0	31	10.1773	0	0.932739	0.007665	16.0199	340	0	0	0	0	0.0044478	0	1	1		1.38629	1.38629	1.60944	2.56495	1.38629	1.79176	3.85015	2.99573
600420	2024	0.0338006	0	0.232197	0.556505	0.267864	0.178584	1.03466	3.04452	23.7168	0.676736		4	0	0	24	9.362	0	6.7451	0.105322	18.4977	1428	0	0	0	0	0.004941	0	1	1		3.04452	1.79176
600080	2015	0.0111421	0	0.168609	0.578366	0.299711	0.157225	3.64601	2.94444	20.9529	0.321835		4	0	0	23	9.067	0	0.140178	0.324265	13.5924	24	0	0	0	0	0.0038893	0	0	0		0	0	2.30259	3.09104	2.3979	3.13549		2.63906
300108	2021	0.0046649	0	0.820864	0.265695	0.280849	0.175042	1.92128	2.48491	21.6048	0.0606		4	0	0	14	8.46974	0	0.112641	0.118672	0	136	0	0	0	0	0	0	0	0		0	0
600771	2019	0.0196776	0	0.466223	0.400334	0.218866	0.148099	3.03034	3.17805	21.9032	0.433983		4	0	0	20	7.0509	0	0.640361	0.505712	17.1016	574	0	0	0	0	0.0004076	0	0	1		0	0.693147	0	0.693147	0.693147	0.693147	2.48491	0
600789	2019	0.0325593	0	0.552614	0.54665	0.364448	0.211191	1.43353	3.13549	22.6818	0.317783		4	0	0	21	10.2461	0	2.30822	0.145732	17.5774	540	0	0	0	0	0.0126952	0	1	0		2.70805	2.94444	2.83321	4.14314	2.63906	3.55535	4.99721	4.06044
600750	2017	0.0168338	0	0.13339	0.543292	0.1755	0.430272	2.40562	3.09104	21.9364	0.528704		4	0	0	16	9.1532	0	0.566307	0.334198	13.4591	186	0	0	0	0	0	0	1	1		1.60944	1.60944	0.693147	3.2581	1.38629	3.4012	5.3845	3.13549
300049	2013	0.0394262	0	0.344416	0.505937	0.0817762	0.136407	2.69804	1.38629	20.8559	0.396283		4	0	0	18	8.49087	0	0.450159	0.297308	14.8635		0	0	0	0	0.0072774	0	0	0		0	0	0	0
566	2018	0.0081399	0	0.533162	0.236717	0.131418	0.249896	1.16096	3.21888	23.0589	0.5526		4	0	0	8	6.95949		0.841375	0.299465	17.0172	199	0	0	0	0	0.0062788	0	1	0		3.29584	2.77259	3.80666	2.94444	3.21888	3.78419	5.42054	3.21888
2038	2015	0.0280432	0	0.0394515	0.326677	0.0822877	0.225523	5.25433	2.48491	22.0481	0.305608		4	0	0	2	8.39385	0	1.05488	0.029108	16.4801	278	0	0	0	0	0.0034294	0	1	1		1.09861	0	1.60944	0.693147	2.30259	1.79176	4.83628
600299	2021	0.0194028	0	0.262133	0.619826	0.322806	0.637379	1.8426	3.09104	23.7633	0.887464		4	0	0	2	8.90775	0	4.05633	0.093046	16.6124	210	0	0	0	0	0.0002515	0	1	1		1.09861	2.70805	1.09861	0	1.09861	1.60944	3.2581	2.19722
300439	2024	0.0395312	0	0.208265	0.48439	0.364628	0.283625	1.22123	2.30259	22.033	0.110317		4	0	0	31	10.4569	0	1.46468	0.136136	16.7121	408	0	0	0	0	0	0	1	1		3.3673	2.07944
688321	2020	0.0795151	1	0.134649	0.157691	0.0669064	0.104682	5.83936	0.693147	21.2692	0.612629	2017	3	1	0	5	10.6889	1	1.37264	0.442085	16.9917	191	3	0	1	0	0.0260677	0	0	1	1	2.63906	0	2.48491	0	2.19722	0	4.54329
600285	2018	0.0201577	0	0.326526	0.639845	0.248302	0.207721	1.67236	2.94444	21.8579	0.434427		4	0	0	10	10.0006	0	0.626898	0.514597	17.0171	399	0	0	0	0	0.0023283	0	0	1		2.3979	3.95124	3.13549	3.73767	2.3979	3.2581	3.95124	3.63759
600613	2017	0.0077113	0	0.18261	0.569239	0.141867	0.24585	1.60927	3.2581	21.8533	0.48885		4	0	0	24	9.16177	0	0.238732	0.417095	16.1956	45	0	0	0	0	0	0	0	0		2.56495	2.48491	3.17805	2.3979	3.3673	0.693147	4.48864
600227	2023	0.022059	0	0.438014	0.482526	0.525813	0.264441	1.28884	3.17805	22.2738	0.406363		4	0	1	7	8.89719	0	1.03989	0.026066	15.1944	104	0	0	0	0	0.0002967	0	1	0		1.09861	2.83321	1.38629	0
600789	2022	0.0355786	0	0.598155	0.679324	0.443482	0.209607	1.3359	3.2581	22.8898	0.300245		4	0	0	21	10.4505	0	3.10518	0.084514	17.7029	796	0	0	0	0	0.0053279	0	1	0		3.13549	3.46574	2.99573	3.66356	2.77259	1.94591	4.51086	3.2581
2275	2018	0.0189853	0	0.175997	0.477621	0.279673	0.612871	2.25976	2.30259	21.9488	0.640486		4	0	0	6	8.8088	0	0.646663	0.285628	16.7701	221	0	0	0	0	0	0	1	1		2.63906	2.3979	2.3979	2.48491	2.48491	2.99573	3.73767	2.48491
301509	2024	0.0156999	0	0.0506187	0.217319	0.124345	0.486599	1.20154	0.693147	21.5401	0.730202		4	0	0	17	9.35039	0	0.355349	0.042222	15.5592	103	0	0	0	0	0	0	0	0		0.693147	0
600056	2017	0.0054023	0	0.580677	1.46781	0.0765906	0.41275	1.79187	3.04452	23.7766	0.798934		4	0	0	2	8.52702	0	1.14453	0.052863	17.3301	531	0	0	0	0	0.0015199	0	1	0		2.56495	0	3.13549	2.56495	3.17805	2.19722	4.21951	1.38629
2424	2012	0.0019545	0	0.369591	0.437007	0.0999678	0.527252	1.41943	1.09861	21.8988	0.014929		4	0	0	7	7.90721	0	0.0633273	0.259189	16.1815		0	0	0	0		0	0	1		1.79176	2.07944	1.79176	1.94591	1.60944	0	2.83321	2.48491
623	2012	0.0016518	0	0.110211	0.137387	0.0984868	0.237128	1.41962	2.83321	23.1177	0.451456	2019	-7	1	0	14	8.10627	0	0.18106	0.408353	17.7684		0	0	0	0		0	1	0	17	2.07944	1.09861	1.60944	1.38629	1.38629	0	4.40672
688366	2022	0.0264337	0	0.143638	0.307782	0.110117	0.255263	1.5363	2.07944	22.6537	0.276528		4	0	0	24	9.342	0	1.82192	0.318988	17.3535	344	0	0	0	0		0	1	1		2.77259	3.46574	3.68888	3.7612	2.19722	1.60944	4.09434	2.48491
739	2014	0.0328371	0	0.544443	0.870574	0.355524	0.225045	1.84741	2.89037	22.345	0.513449		4	0	0	31	9.8823	0	1.66215	0.052621	17.2744		0	0	0	0		0	1	0		2.56495	2.56495	1.38629	2.56495	1.94591	1.79176	4.59512	3.2581
600196	2016	0.0252724	0	0.423084	0.356933	0.117438	0.386222	1.55278	2.94444	24.5022	0.71202	2021	-5	1	0	24	9.05605	0	11.0612	0.253203	18.4511	986	0	0	0	0	0.0089335	0	1	0	2	3.58352	2.3979	4.17439	1.60944	3.78419	2.99573	6.92461	4.48864
300705	2018	0.0609564	0	0.238602	0.93596	0.371839	0.371612	1.8621	0.693147	20.6648	0.110444	2023	-5	1	0	13	9.53994	0	0.574948	0.380518	15.4599	266	0	0	0	0	0	0	0	1	0	1.79176	2.30259	3.46574	3.33221	2.19722	2.70805
605116	2020	0.0308849	0	0.0965165	0.547903	0.260694	0.383	1.33201	0	21.1506	0.490956		4	0	0	31	10.1797		0.473532	0.029588	15.5166	127	0	0	0	0		0	0	1		1.94591	0	2.56495	0	2.89037	0	3.17805
688278	2020	0.110248	0	0.161255	0.800919	0.0488908	0.339423	2.06576	0	20.8995	0.332439	2023	-3	1	0	3	9.91187		1.31496	0.539939	17.0977	147	0	0	0	0	0.0459449	0	0	1	0	0	0	0	0	0	0
300406	2019	0.0326437	0	0.0849969	0.418468	0.122514	0.13355	2.89047	1.79176	21.4906	0.124925		4	0	0	2	8.64249	0	0.703155	0.115301	16.6012	226	0	0	0	0	0	0	0	1		3.52636	0	4.00733	0	3.97029	2.77259	6.10479
603658	2017	0.0675003	0	0.227606	0.698542	0.255984	0.67491	4.07103	0.693147	21.5059	0.906697		4	0	0	10	9.94943	0	1.47645	0.167685	16.6507	649	0	0	0	0	0.0022685	0	0	1		3.68888	4.2485	4.72739	4.69135	4.52179	4.90527	5.43372	4.77912
2349	2016	0.0246135	0	0.0900504	0.350034	0.19833	0.340942	2.72848	1.94591	21.6517	0.51067		4	0	0	15	10.4643	0	0.622842	0.131693	15.0954	268	0	0	0	0	0.0077455	0	0	1		2.48491	2.56495	2.30259	2.19722	3.13549	3.43399	2.30259	2.89037
2332	2022	0.0395906	0	0.182651	0.650475	0.245378	0.215549	1.83029	2.56495	22.6311	0.514351		4	0	0	31	10.4035	0	2.66768	0.288323	17.4366	562	0	0	0	0	0	0	1	1		2.19722	3.09104	2.70805	2.56495	2.56495	1.38629	4.02535	3.13549
600796	2011	0.0163412	0	0.588464	0.485994	0.179331	0.333039	2.24017	2.70805	20.9153	0.339187		4	0	0	31	9.69714	0	0.198	0.02509	15.7733		0	0	0	0		0	0	0		1.09861	0
688373	2022	0.100436	1	0.189062	0.062221	0.0158991	0.109236	1.55538	0	21.127	0.637267	2021	1	1	0	24	9.342	0	1.50391	0.738372	17.0444	65	1	1	0	0		0	0	0	0	1.09861	0	1.38629	0	0.693147	0
300255	2011	0.0112476	0	0.16757	0.523829	0.0515277	0.327121	1.20358	0	20.894	0.23433		4	0	0	9	9.23752		0.133421	0.025851	15.5984		0	0	0	0		0	0	1		0.693147	0	0	0	1.79176	0
2294	2022	0.0940527	1	0.182322	0.366547	0.147513	0.569851	3.9356	2.63906	23.0011	0.743401	2017	4	1	0	5	10.8709	1	9.17496	0.314309	17.861	755	5	0	0	1	0.050025	0	1	1	4	3.66356	1.38629	3.7612	2.48491	3.43399	2.07944	5.68358	2.70805
300233	2023	0.0470497	0	0.360884	0.602664	0.391149	0.20463	1.42811	2.56495	22.5009	0.314984	2023	0	1	1	21	10.4909	0	2.7835	0.192365	16.838	540	0	0	0	0	0.0248475	1	1	0	0	3.09104	3.21888	2.99573	1.38629
600085	2013	0.0040871	0	0.342053	0.806908	0.0951549	0.548631	2.69747	2.83321	23.2008	0.722821		4	0	0	2	8.33526	0	0.48685	0.181349	17.2849		0	0	0	0		0	1	0		0	0	0	0.693147	2.56495	1.09861	4.41884	0.693147
989	2021	0.0223684	0	0.245995	0.732154	0.195925	0.302993	1.73454	3.09104	22.3844	0.301138		4	0	0	13	9.7899	0	1.17782	0.371124	17.722	325	0	0	0	0	0	0	1	0		1.38629	2.07944	2.56495	2.99573	1.79176	2.63906	4.93447	2.94444
2107	2018	0.0439024	0	0.245668	0.871172	0.255023	0.502671	2.76771	2.48491	20.6425	0.502802		4	0	0	21	10.2228	0	0.404945	0.590181	15.4182	192	0	0	0	0	0	0	0	0		1.94591	0	1.79176	0	1.60944	0	3.2581
603718	2022	0.0197746	0	0.266303	0.178654	0.125116	0.351239	4.44267	2.07944	21.1382	0.362817		4	0	0	24	9.342	0	0.299437	0.192474	17.7211	125	0	0	0	0	0	0	0	0		0.693147	2.63906	1.60944	0.693147	1.60944	0.693147	2.83321	2.83321
600976	2015	0.0192254	0	0.37746	1.4489	0.14261	0.220683	3.61378	2.48491	21.1946	0.48535	2020	-5	1	0	12	9.51558	0	0.308007	0.130694	15.8996	196	0	0	0	0	0.0014981	0	0	0	11	2.19722	2.30259	1.94591	1.38629	2.3979	0.693147	3.66356	1.60944
606	2011	0.0010664	0	0.388075	0.48917	0.388637	0.152468	2.39954	2.77259	20.8587	0.207576		4	0	0	20	6.36767	0	0.0182936	0.393364	0		0	0	0	0		0	0	0		0	0	0	0.693147	0	0.693147	1.60944
2562	2022	0.0247824	0	0.40814	0.603741	0.525813	0.242162	1.18745	2.48491	22.4636	0.020628		4	0	0	31	10.4035	0	1.41241	0.015502	16.6778	338	0	0	0	0	0	0	1	1		2.63906	0	2.77259	0.693147	2.94444	1.60944	3.98898	1.38629
301111	2022	0.0106877	0	0.114802	0.336652	0.0642498	0.45	2.21758	0.693147	20.569	0.744316		4	0	0	5	10.8709	0	0.0916004	0.486464	15.3942	51	0	0	0	0	0	0	0	0		2.07944	0	1.94591	0	0	0
300254	2019	0.031025	0	0.482471	0.68641	0.161395	0.095634	1.32507	2.19722	21.3122	0.013886		4	0	0	22	8.91816	0	0.55908	0.612695	17.7413	227	0	0	0	0	0.0038604	0	0	0		2.07944	2.3979	2.77259	1.38629	1.94591	0	3.82864	2.19722
688180	2021	0.187472	1	0.246358	0.422948	0.170575	0.240779	3.24767	1.38629	23.1243	0.413129	2020	1	1	0	24	9.33844	0	17.5866	0.182507	18.3361	896	1	1	0	0		0	1	1	2	2.19722	1.94591	1.79176	1.94591	2.3979	2.48491		1.94591
513	2020	0.0480599	1	0.337565	0.545561	0.160415	0.338407	1.7662	3.3322	23.7481	0.750239	2019	1	1	0	5	10.6889	0	9.89592	0.292372	19.1885	911	1	1	0	0	0.0050994	0	1	1	2	4.39445	3.61092	4.35671	3.97029	4.55388	4.31749	6.61874	4.07754
2644	2022	0.0091069	0	0.329624	0.412734	0.411972	0.616292	2.17161	2.48491	21.6736	0.622784		4	0	0	4	8.27596	0	0.235555	0.102178	18.1418	189	0	0	0	0	0	0	0	0		0	2.48491	0.693147	2.48491	0	0.693147	1.79176
300158	2019	0.0259313	0	0.213172	0.622709	0.143592	0.392757	0.937763	2.19722	22.657	0.481539		4	0	0	22	8.91816	0	1.79322	0.494021	17.195	293	0	0	0	0	0.0049167	0	1	0		2.3979	2.56495	2.70805	2.30259	2.77259	1.09861	4.64439	2.30259
600332	2020	0.0103557	0	0.528025	1.05738	0.0487368	0.45043	1.27999	3.17805	24.5022	0.741497		4	0	1	5	10.6889	0	6.18859	0.074197	19.2173	556	0	0	0	0	0.0001159	0	1	0		4.21951	3.91202	4.43082	4.46591	4.61512	4.68213	6.42325	3.61092
300110	2023	0.0174858	0	0.464553	0.316842	0.207687	0.2	1.42969	2.63906	22.3653	0.406448		4	0	1	21	10.4909	0	0.903263	0.13078	15.6276	319	0	0	0	0	0.0041814	0	1	1		1.09861	3.55535	1.79176	1.09861
739	2019	0.0521	0	0.422317	1.17492	0.291138	0.28081	2.71829	3.13549	22.5985	0.734333		4	0	0	31	10.1773	0	3.39827	0.115847	18.3132	491	0	0	0	0	0	0	1	0		2.30259	0	0.693147	0	0	0	5.15906	3.13549
931	2024	0.0307214	0	0.513211	0.67599	0.226528	0.247121	1.47443	3.2581	22.0349	0.34028		4	0	0	2	8.88555	0	1.1404	0.357491	16.5277	202	0	0	0	0	0.0021496	0	1	0		2.83321	1.60944
2349	2010	0.0166504	0	0.109523	0.659594	0.126952	0.41303	2.01386	0	20.2313	0.676124		4	0	0	15	9.99212		0.101803	0.185587	14.37		0	0	0	0		0	0	1		0	0	0	0	0	0
300439	2021	0.041936	0	0.334647	0.657635	0.239413	0.334328	2.16305	1.94591	22.0023	0.174834		4	0	0	31	10.3473	0	1.50684	0.132334	17.1555	378	0	0	0	0	0	0	1	1		5.1299	4.92725	5.47227	4.66344	4.78749	4.45435	6.04737	5.35659
2393	2020	0.0152722	0	0.143381	0.221632	0.198881	0.513609	0.936226	2.3979	22.3371	0.541981		4	0	0	26	8.49939	0	0.766999	0.372021	15.8148	344	0	0	0	0	0	0	1	0		1.60944	2.56495	2.19722	1.09861	1.94591	2.56495	3.17805	2.07944
603896	2022	0.016744	0	0.332845	0.34411	0.131977	0.287577	3.07114	1.79176	21.7728	0.458371		4	0	0	31	10.4035	0	0.478239	0.38522	17.1237	145	0	0	0	0		0	0	1		0	1.79176	0.693147	0	0	0	4.56435	1.94591
600201	2016	0.0210659	0	0.136864	0.439848	0.0876075	0.109598	4.33298	2.89037	22.1929	0.286315		4	0	0	18	8.62691	0	0.915885	0.154816	15.397	66	0	0	0	0	0.0087862	0	1	1		2.70805	2.56495	2.3979	1.60944	2.83321	1.09861	4.70048	2.19722
600750	2016	0.0176481	0	0.146772	0.54382	0.204495	0.430272	3.16268	3.04452	21.8436	0.551822		4	0	0	16	9.07481	0	0.541046	0.339976	13.7102	164	0	0	0	0	0	0	0	1		2.30259	0	1.60944	1.60944	0.693147	3.2581	5.42054	2.83321
908	2017	0.0377892	0	0.466474	0.516841	0.144521	0.197967	1.35327	2.94444	22.3051	0.208418		4	0	0	13	9.50746	0	1.83801	0.522437	17.2414	490	0	0	0	0	0.0185038	0	1	0		2.94444	2.56495	3.95124	2.30259	3.55535	2.07944	4.56435	3.21888
600671	2017	0.0032744	0	0.786286	0.466229	0.308265	0.246251	7.61495	3.21888	19.9257	0.550769		4	0	0	31	10.0539	0	0.0182936	0.199844	16.9673	31	0	0	0	0	0.0028078	0	0	0		1.09861	1.79176	0	1.09861	0.693147	1.60944	2.89037	2.3979
300147	2019	0.0130965	0	0.514085	0.326114	0.227067	0.342398	1.20355	2.30259	22.8588	0.466891		4	0	0	5	10.6775	0	1.10818	0.141885	16.977	577	0	0	0	0	0.0058499	0	1	0		2.94444	3.17805	3.80666	3.80666	3.17805	2.99573	5.743	3.78419
688166	2021	0.0583542	0	0.413515	0.438741	0.0800409	0.276915	3.30558	1.09861	21.8117	0.400115		4	0	0	15	10.872	0	1.7329	0.040677	15.542	286	0	0	0	0	0	0	0	1		2.63906	1.38629	2.63906	2.19722	3.2581	3.3673	4.21951
688176	2022	0.0848688	0	0.0358341	0.062221	0.0158991	0.227132	1.23721	0	21.7789	0.289085		4	0	0	15	10.913		2.43894	0.738372	15.5954	176	0	0	0	0	0	0	0	0		0	0	0	0	0	0	3.97029
688393	2022	0.0494384	0	0.122379	0.367872	0.220239	0.21231	1.38725	1.09861	21.0546	0.416681		4	0	0	5	10.8709	0	0.688571	0.366538	14.8697	186	0	0	0	0	0.0010507	0	0	1		2.83321	3.17805	2.63906	2.99573	2.19722	2.07944	3.55535	1.94591
300026	2014	0.0290624	0	0.225028	1.08831	0.228963	0.247014	3.75345	1.79176	21.8362	0.384915	2019	-5	1	0	26	8.43718	0	0.884488	0.55148	17.1286		0	0	0	0	0.0054216	0	0	1	15	3.04452	1.60944	3.33221	3.29584	3.17805	2.99573	5.25749	3.33221
688338	2022	0.0105079	0	0.0666521	0.147824	0.0214426	0.346591	1.44256	1.09861	21.2007	0.030936		4	0	0	2	8.8002	0	0.169388	0.12957	15.1933	48	0	0	0	0		0	0	1		1.09861	0.693147	1.38629	2.89037	0.693147	1.60944	1.60944	1.60944
756	2010	0.0081648	0	0.374158	0.974415	0.366979	0.363147	1.4398	2.70805	21.7311	0.7145		4	0	0	21	9.78319		0.22368	0.049526	15.8083		0	0	0	0		0	0	0		2.99573	2.19722	2.99573	2.30259	2.83321	2.19722	3.91202
688426	2022	0.0379552	0	0.0812361	0.401408	0.0525442	0.449088	1.16737	0	21.3911	0.838563		4	0	0	15	10.913		0.740155	0.11247	15.5377	185	0	0	0	0	0	0	0	1		1.79176	2.48491	2.19722	2.89037	2.19722	1.79176	3.52636	1.09861
605116	2024	0.0377416	0	0.398691	0.45745	0.156498	0.378102	2.57676	1.60944	22.0784	0.448464		4	0	0	31	10.4569	0	1.4634	0.088415	14.6801	269	0	0	0	0	0	0	1	1		3.09104	1.09861
300685	2017	0.07315	0	0.0656929	0.63039	0.186901	0.235845	3.3762	0	20.3592	0.780067		4	0	0	3	9.69831		0.508281	0.392791	16.5437	147	0	0	0	0	0	0	0	1		1.60944	0	1.94591	0	1.79176	0.693147	3.43399
300294	2020	0.0244473	0	0.187278	0.48257	0.141244	0.291656	3.00469	2.19722	22.3639	0.482911		4	0	0	16	9.31541	0	1.26112	0.343994	17.1037	204	0	0	0	0	0.007192	0	1	0		2.56495	3.82864	1.60944	3.49651	1.94591	3.21888	3.82864	4.33073
2294	2013	0.0395814	0	0.139536	0.702746	0.168052	0.692241	3.332	1.60944	22.0161	0.821358	2017	-4	1	0	5	10.2868	0	1.44205	0.255412	16.8507		0	0	0	0		0	1	1	4	2.3979	0	2.56495	0	3.04452	1.38629	4.17439	2.07944
600216	2022	0.0650932	1	0.219001	0.650178	0.383515	0.215715	1.12559	3.17805	23.2436	0.476174	2019	3	1	1	31	10.4035	1	8.09279	0.109725	17.9862	991	3	0	1	0	0	0	1	1	3	2.70805	2.07944	2.30259	2.19722	2.94444	2.3979		1.09861
300111	2021	0.0194225	0	0.350488	0.497108	0.133802	0.181478	5.92373	2.48491	20.2638	0.0188		4	0	0	31	10.3473	0	0.122679	0.181717	15.1316	63	0	0	0	0	0	0	0	0		0	1.79176	0	1.94591	0	1.60944	2.30259	2.63906
403	2020	0.0155812	0	0.414924	0.718088	0.21193	0.273061	9.58399	3.21888	21.2256	0.638919		4	0	0	22	8.94939	0	0.257498	0.151079	15.3534	80	0	0	0	0	0.0089555	0	0	1		1.09861	0	1.09861	0	1.09861	2.48491	2.63906	2.07944
600436	2018	0.0151424	0	0.202792	0.774605	0.0347606	0.579224	8.0549	2.77259	22.619	0.699617		4	0	0	3	9.84415	0	1.00814	0.082261	16.474	129	0	0	0	0	0	0	1	1		1.79176	1.79176	1.94591	1.38629	2.48491	2.83321	5.11799	3.66356
300702	2024	0.0399481	0	0.468308	0.40735	0.372784	0.35068	1.21212	2.07944	22.6071	0.158175		4	0	0	31	10.4569	0	2.62802	0.056608	16.6564	703	0	0	0	0	0.003633	0	1	0		1.38629	0
301075	2022	0.0294287	0	0.161819	0.458266	0.117114	0.583475	1.69934	0.693147	20.6166	0.753417		4	0	0	27	6.66836	0	0.264526	0.575547	16.2741	62	0	0	0	0	0	0	0	0		1.94591	1.09861	1.38629	2.94444	0.693147	0	1.09861	1.60944
300199	2011	0.0141018	0	0.0607467	0.265401	0.0480834	0.25737	1.67766	0	20.7583	0.338911		4	0	0	5	10.172		0.146045	0.158854	16.4593		0	0	0	0	0.003056	0	0	1		2.77259	0	3.82864	0	4.49981	0.693147	4.15888
566	2022	0.0193168	0	0.682683	0.226225	0.217388	0.228918	1.39058	3.3673	22.7201	0.468123		4	0	0	8	7.17679	0	1.42277	0.293927	16.9195	125	0	0	0	0	0.0126401	0	1	0		2.70805	2.30259	2.56495	3.46574	2.30259	0	4.86754	2.63906
2433	2019	0.0028127	0	0.406931	0.46336	0.256478	0.261746	0.936226	2.30259	22.878	0.280744		4	0	0	5	10.6775	0	0.242615	0.142822	0	75	0	0	0	0	0	0	1	0		1.09861	1.94591	0.693147	1.09861	0	2.07944	2.99573	3.89182
600812	2014	0.0118037	0	0.662923	0.624148	0.392633	0.369282	1.19648	3.04452	23.4682	0.593626		4	0	0	9	9.34809	0	1.83714	0.080674	18.9043		0	0	0	0	0.0080956	0	1	0		3.3673	1.79176	3.68888	1.94591	3.63759	1.79176	5.79606	2.3979
2923	2023	0.0581043	0	0.470701	0.572303	0.463405	0.301188	2.02167	1.79176	21.5243	0.045976		4	0	0	5	10.9048	0	1.29443	0.243542	17.1257	281	0	0	0	0	0	0	0	1		2.07944	2.94444	1.09861	0
300439	2018	0.0238502	0	0.506234	0.706457	0.0902617	0.508446	1.29646	1.38629	22.2487	0.175322		4	0	0	31	10.1389	0	1.0964	0.100747	16.9439	302	0	0	0	0		0	1	1		4.65396	4.80402	2.77259	3.78419	4.7362	4.63473	5.65948	5.24702
300573	2020	0.0865257	0	0.28129	0.757597	0.52354	0.305656	6.43989	1.60944	20.6884	0.284821	2021	-1	1	0	17	9.14393	0	0.835579	0.354611	15.6938	121	0	0	0	0	0.0211245	0	0	1	1	1.38629	2.07944	2.63906	3.33221	2.19722	2.48491		0.693147
300009	2019	0.0781401	0	0.163097	0.595334	0.150804	0.26523	3.65564	2.3979	21.8946	0.203399		4	0	0	1	9.6138	0	2.52096	0.409495	16.7861	533	0	0	0	0	0.0409149	0	0	1		2.99573	3.04452	2.77259	2.30259	3.13549	2.77259	5.56068	3.78419
300255	2022	0.0348057	0	0.494015	0.416231	0.139345	0.356852	1.34191	2.48491	22.521	0.126354		4	0	0	9	9.68841	0	2.1008	0.262645	16.2729	237	0	0	0	0	0.0107856	0	1	0		2.3979	0	2.77259	1.60944	1.60944	0	3.09104	1.09861
300630	2021	0.0586912	0	0.471515	0.339402	0.156594	0.338878	4.46669	1.60944	22.2486	0.379553		4	0	1	8	7.12351	0	2.69797	0.179534	0	455	0	0	0	0	0.0088103	0	1	1		0.693147	0	2.3979	2.77259
4	2018	0.0497349	0	0.477966	1.18341	0.0158991	0.284327	4.27007	3.3322	19.8522	0.456327		4	0	0	5	10.631	0	0.174658	0.738372	15.8834	62	0	0	0	0	0	0	0	0		0.693147	0	4.23411	0
301207	2024	0.0218207	0	0.200726	0.14535	0.141284	0.673846	1.14131	1.09861	22.7413	0.8731		4	0	0	10	10.1001	0	1.64163	0.444564	16.3674	150	0	0	0	0	0.0002024	0	1	1		0	0.693147
300434	2021	0.0135294	0	0.218963	0.400395	0.185204	0.251103	1.6479	1.94591	21.7414	0.094605		4	0	0	25	9.90097	0	0.37451	0.254311	15.75	325	0	0	0	0	0	0	0	0		2.89037	2.99573	3.17805	3.09104	2.3979	2.83321	3.66356	2.63906
300086	2019	0.0102351	0	0.270046	0.46101	0.154279	0.29488	1.33754	2.30259	21.5092	0.450256		4	0	0	8	6.98823	0	0.224602	0.285489	15.5541	399	0	0	0	0	0.0023988	0	0	0		1.38629	1.09861	0.693147	2.30259	1.09861	2.19722	3.91202	1.09861
300233	2021	0.0476467	0	0.347996	0.610876	0.321408	0.202762	2.39421	2.3979	22.3863	0.433029	2023	-2	1	0	21	10.3992	0	2.51344	0.263884	17.3711	516	0	0	0	0	0.0191464	0	1	0	0	3.91202	2.48491	2.89037	2.77259	3.09104	3.21888	5.51343	2.70805
908	2023	0.0532624	0	0.820864	0.521781	0.320254	0.137362	3.55828	3.21888	20.7819	0.167713		4	0	0	13	9.84282	0	0.564766	0.528322	16.7057	158	0	0	0	0	0.034517	0	0	0		0.693147	1.79176
300642	2022	0.0476521	0	0.110573	0.452636	0.180953	0.199919	1.97968	1.79176	21.2329	0.37569		4	0	0	24	9.342	0	0.793275	0.271769	15.5756	123	0	0	0	0	0	0	0	1		2.3979	2.19722	1.94591	3.09104	1.79176	2.30259	4.18966	2.07944
2038	2022	0.0504554	0	0.067497	0.180498	0.0787217	0.226268	1.41827	2.94444	22.4941	0.211081		4	0	0	2	8.8002	0	2.96468	0.406411	15.616	333	0	0	0	0	0.0229754	0	1	1		0	0	0	0	0.693147	0	3.7612	1.38629
300122	2020	0.0315835	0	0.457868	1.16145	0.0972863	0.50345	9.44757	2.3979	23.4456	0.163566	2022	-2	1	0	32	9.2073	0	4.8055	0.078833	17.1183	414	0	0	0	0	0.011896	0	1	1	2	0	0	0	0	0	0	4.7185
2566	2018	0.0137181	0	0.23011	0.374559	0.171385	0.390838	0.982224	2.07944	21.6606	0.009655		4	0	0	14	8.30684	0	0.350238	0.533921	16.9607	231	0	0	0	0	0	0	0	0		0	2.30259	1.09861	0	0	0		1.60944
2411	2020	0.0058472	0	0.535022	0.318163	0.160124	0.332444	0.949855	2.3979	23.6786	0.494477		4	0	0	23	9.32563	0	1.12309	0.057582	0	489	0	0	0	0	0	0	1	0		1.94591	2.3979	2.07944	2.07944
2198	2023	0.0119147	0	0.0997902	0.629476	0.222695	0.112707	4.45896	2.83321	20.5579	0.169318		4	0	0	5	10.9048	0	0.100985	0.459021	14.185	42	0	0	0	0	0	0	0	0		0	0.693147	0.693147	0
2332	2017	0.0171669	0	0.535317	0.651615	0.187794	0.215549	1.78122	2.07944	22.3593	0.45779		4	0	0	31	10.0539	0	0.881451	0.329167	16.5051	261	0	0	0	0	0	0	1	0		2.77259	3.33221	2.70805	2.89037	2.48491	2.63906	4.47734	2.89037
600329	2020	0.0152707	0	0.281708	0.818978	0.141493	0.428002	1.67147	3.17805	22.8375	0.606562		4	0	0	26	8.49939	0	1.26493	0.220769	17.5687	705	0	0	0	0	0	0	1	0		1.60944	3.29584	2.07944	2.07944	2.83321	3.46574	5.39816	3.89182
600771	2020	0.0137331	0	0.497724	0.323463	0.221401	0.128236	2.61342	3.21888	21.968	0.392132		4	0	0	22	8.94939	0	0.476805	0.553765	17.8164	360	0	0	0	0	0.001221	0	1	0		0	0.693147	0.693147	0.693147	1.09861	1.94591	2.19722	0
2437	2021	0.0219546	0	0.578519	0.682913	0.262713	0.321296	1.93518	2.48491	22.2698	0.419732		4	0	1	11	8.31544	0	1.0308	0.577839	17.8628	98	0	0	0	0	0.0002793	0	1	0		1.09861	0.693147	3.2581	2.07944	2.30259	2.19722	4.04305	2.3979
300723	2017	0.056392	0	0.25201	1.23554	0.118131	0.425	1.7815	0	21.1166	0.549538		4	0	0	5	10.5594		0.835663	0.318411	16.3925	56	0	0	0	0		0	0	0		0.693147	0	0	2.3979	2.48491	2.94444	1.94591
300199	2020	0.0309055	0	0.582644	0.165058	0.197136	0.218081	1.75424	2.30259	22.1146	0.181117		4	0	0	5	10.6889	0	1.2425	0.638313	17.4812	241	0	0	0	0	0.0116408	0	1	0		3.2581	1.38629	2.63906	0	2.56495	0	6.07304	2.70805
600329	2014	0.0192669	0	0.458061	1.32471	0.148477	0.447867	2.1061	2.89037	22.4165	0.666658		4	0	0	26	8.43718	0	1.04758	0.192396	16.7368		0	0	0	0	0.0003399	0	1	0		1.94591	3.04452	2.63906	3.04452	2.30259	2.3979	4.98361	3.95124
2099	2015	0.0242861	0	0.260418	0.547775	0.27465	0.379068	2.58032	2.30259	22.2983	0.480132		4	0	0	31	9.93337	0	1.1732	0.014758	16.1701	230	0	0	0	0	0	0	1	1		4.36945	0	1.94591	1.94591	1.38629	0	4.41884
2001	2019	0.0152319	0	0.407028	0.302202	0.272575	0.485536	2.14586	2.77259	24.0732	0.650635		4	0	0	31	10.1773	0	4.34133	0.030453	18.3049	1793	0	0	0	0	0	0	1	1		2.94444	2.94444	3.17805	3.04452	2.19722	0.693147	6.68461	3.58352
300406	2015	0.0210862	0	0.0686024	0.491018	0.0511644	0.148124	4.43165	0.693147	20.9558	0.121554		4	0	0	2	8.39385	0	0.266058	0.129393	15.2266	49	0	0	0	0	0	0	0	1		1.94591	0	2.30259	0	0.693147	0
603669	2020	0.0074975	0	0.455169	0.432432	0.11272	0.495	2.7193	1.79176	21.7225	0.518024		4	0	0	27	6.57214	0	0.203648	0.623884	18.2948	175	0	0	0	0	0	0	0	0		0	0	0	1.60944	1.60944	0	2.89037
513	2023	0.0493161	1	0.410389	0.498068	0.171462	0.335031	1.45144	3.4012	23.9439	0.747056	2019	4	1	1	5	10.9048	1	12.3511	0.289472	19.0431	906	4	0	1	0	0.0071472	1	1	1	2	4.48864	3.68888	3.71357	1.38629
739	2024	0.0503945	0	0.469724	0.943014	0.262964	0.28302	1.96304	3.3322	23.2671	0.677189		4	0	0	31	10.4569	0	6.41472	0.053256	18.2558	1156	0	0	0	0	0	0	1	0		0	0
600422	2022	0.0129073	0	0.454777	0.903915	0.123823	0.28	1.58892	3.13549	22.9674	0.634847		4	0	0	30	9.2223	0	1.21741	0.293715	18.6729		0	0	0	0	0.0057676	0	1	0		1.94591	3.2581	1.79176	2.99573	0.693147	2.07944	4.98361	2.99573
600613	2015	0.0078106	0	0.144142	0.646949	0.117736	0.24585	2.33568	3.17805	21.7056	0.711503		4	0	0	24	9.03702	0	0.208608	0.487014	15.4213	28	0	0	0	0	0	0	0	1		1.38629	2.07944	0	1.38629	2.56495	2.48491	3.49651
300573	2016	0.0271489	0	0.277883	0.494187	0.525813	0.31705	1.7665	0	20.3967	0.272506	2021	-5	1	0	17	8.97027		0.195856	0.387988	15.3842	64	0	0	0	0		0	0	1	1	1.38629	0	0.693147	0	2.56495	1.60944
300942	2021	0.0628467	0	0.178687	0.661945	0.0456638	0.376693	1.93945	0	20.8652	0.586137		4	0	0	5	10.8308		0.724321	0.080464	16.5538	172	0	0	0	0	0	0	0	1		2.77259	2.30259	2.19722	3.29584	1.60944	2.19722	3.33221	2.19722
2007	2017	0.0250354	0	0.0722776	0.479885	0.183897	0.179441	4.33309	2.63906	22.3756	0.450997		4	0	0	10	9.94943	0	1.30668	0.11304	16.5706	336	0	0	0	0	0.00024	0	1	1		0	0	0	0	1.09861	2.19722	4.66344	1.60944
688163	2023	0.0269496	0	0.0377784	0.165706	0.051708	0.340492	1.3808	0.693147	20.8441	0.342725		4	0	0	24	9.35988	0	0.304119	0.283134	12.1583	43	0	0	0	0	0	0	0	1		0	0	0	0
300841	2021	0.0261347	0	0.115221	0.500394	0.0823438	0.16406	4.72628	0.693147	21.8279	0.43571		4	0	0	25	9.90097	0	0.788755	0.318829	15.7344	107	0	0	0	0	0	0	0	1		1.09861	2.3979	1.79176	1.79176	1.94591	1.94591
2864	2020	0.0111572	0	0.367198	0.64101	0.0973536	0.42888	1.79147	1.38629	20.8739	0.01021		4	0	0	23	9.32563	0	0.129708	0.392106	15.0023	51	0	0	0	0	0	0	0	0		1.38629	0	1.79176	1.79176	2.07944	2.07944	2.56495
600557	2011	0.0623165	0	0.428673	0.673152	0.217196	0.256445	2.33548	2.30259	21.6716	0.704666	2017	-6	1	0	15	10.1358	0	1.60864	0.404943	17.1531		0	0	0	0		0	0	0	4	2.19722	0	2.83321	0	3.49651	1.60944	4.99043
78	2011	0.0046247	0	0.799178	1.18111	0.085314	0.276556	1.66727	2.63906	22.2992	0.28804		4	0	0	5	10.172	0	0.22362	0.075335	17.1793		0	0	0	0		0	1	0		2.63906	0
688767	2021	0.0254675	0	0.132987	1.18618	0.0922377	0.2334	1.45797	0	21.6118	0.372538		4	0	0	31	10.3473		0.619245	0.012603	15.9948	132	0	0	0	0	0	0	0	1		1.60944	1.09861	1.60944	1.60944	1.94591	2.3979	1.60944	1.79176
688363	2022	0.0447131	0	0.230226	0.785789	0.218767	0.589293	3.76264	1.38629	22.8845	0.816533		4	0	0	21	10.4505	0	3.88188	0.479521	18.5882	827	0	0	0	0		0	1	1		4.2485	2.83321	4.46591	3.49651	3.49651	1.79176	6.53959	2.99573
300434	2020	0.0111614	0	0.174496	0.27157	0.181228	0.182542	1.32198	1.79176	21.6372	0.093205		4	0	0	25	9.77028	0	0.278388	0.2866	15.7997	249	0	0	0	0	0	0	0	0		2.30259	2.94444	2.89037	2.99573	3.17805	3.09104	3.52636	2.83321
2275	2019	0.0304812	0	0.175717	0.480939	0.283666	0.617891	2.29978	2.3979	21.9516	0.639264		4	0	0	6	8.86027	0	1.04112	0.303727	17.1456	225	0	0	0	0	0	0	1	1		2.3979	2.48491	2.48491	2.99573	2.30259	2.48491	3.91202	2.30259
300482	2019	0.064527	0	0.164216	0.735457	0.144682	0.229562	4.62455	1.60944	21.803	0.41637		4	0	0	5	10.6775	0	1.89968	0.240076	17.1575	532	0	0	0	0	0.0101562	0	0	1		3.2581	3.52636	3.91202	4.70048	4.45435	4.60517	5.90536	5.05625
300238	2012	0.0407063	0	0.16215	0.283261	0.333727	0.385033	2.7326	0.693147	20.1108	0.399805	2020	-8	1	0	5	10.2163	0	0.220624	0.474945	15.9732	60	0	0	0	0		0	0	1	1	0	0	0	0	0	1.38629	1.09861	0.693147
688606	2021	0.0238154	0	0.183294	0.726212	0.0246041	0.2318	1.20278	0	22.1116	0.532154		4	0	0	31	10.3473		0.954603	0.026562	16.5786	328	0	0	0	0	0	0	1	1		1.79176	2.89037	2.89037	3.43399	2.77259	3.63759	2.83321	2.77259
2287	2023	0.0157824	1	0.40142	0.33564	0.211185	0.687574	2.29164	2.70805	22.5636	0.885195	2020	3	1	0	27	6.78332	1	0.994048	0.478094	18.9143	294	3	0	1	0	0	0	1	1	10	1.09861	2.56495	1.38629	0
953	2023	0.0216749	0	0.705216	0.660264	0.524701	0.237626	7.8263	3.21888	19.8522	0.38312		4	0	0	6	9.09651	0	0.0609572	0.007233	12.6154	30	0	0	0	0	0	0	0	0		0	0	0	0
2693	2020	0.0686835	0	0.340832	0.289931	0.525813	0.344485	2.26788	2.19722	20.6264	0.50899		4	0	0	8	6.97747	0	0.623424	0.621536	15.373	71	0	0	0	0	0.050025	0	0	0		0.693147	0	0.693147	2.19722	1.09861	0	2.07944	1.60944
2019	2017	0.0507776	0	0.226451	0.555295	0.0953719	0.43182	2.28785	2.63906	22.8943	0.183659	2017	0	1	0	31	10.0539	0	4.45204	0.100071	17.8868	668	0	0	0	0	0.0346726	1	1	1	15	1.60944	3.46574	2.48491	3.43399	2.30259	3.43399		3.4012
300119	2019	0.0320946	0	0.338496	0.447013	0.216727	0.420957	1.5901	2.30259	21.9939	0.107464		4	0	0	26	8.50658	0	1.14361	0.190541	17.0043	290	0	0	0	0	0.0055006	0	1	1		3.43399	1.09861	3.66356	3.09104	3.17805	1.79176	5.94542	3.33221
600267	2010	0.0324991	0	0.536578	0.817331	0.349362	0.414423	3.68026	2.3979	22.5019	0.866921	2020	-10	1	0	31	9.55683		1.92449	0.06204	16.6989		0	0	0	0		0	1	0	0	2.3979	0	2.99573	0	3.2581	1.09861	4.94164
600666	2015	0.0090865	0	0.635793	0.295022	0.178669	0.190026	3.21468	3.13549	22.4857	0.367849		4	0	0	32	8.88295	0	0.529425	0.007233	16.5203	211	0	0	0	0	0.0031065	0	1	1		3.21888	3.13549
605177	2020	0.0184563	0	0.16902	0.553127	0.23731	0.41476	1.27665	0	21.4563	0.171743		4	0	0	31	10.1797		0.384141	0.01112	16.5198	190	0	0	0	0		0	0	1		1.09861	0	1.60944	1.79176	1.94591	0
300086	2022	0.0132224	0	0.40768	0.225708	0.389318	0.284902	1.61067	2.56495	21.5511	0.297078		4	0	1	8	7.17679	0	0.30259	0.485221	15.6799	134	0	0	0	0	0.0007938	0	0	0		0.693147	2.07944	0.693147	2.19722	1.60944	0		1.60944
300406	2021	0.029402	0	0.325565	0.386167	0.0796014	0.148067	2.14608	2.07944	22.1865	0.224436		4	0	0	2	8.90775	0	1.27008	0.208731	16.0142	237	0	0	0	0	0	0	1	1		3.97029	2.77259	2.99573	0.693147	2.63906	1.09861	5.8861	1.09861
300583	2023	0.0169976	0	0.362564	0.410455	0.39102	0.228239	1.509	1.94591	21.8989	0.378332		4	0	0	21	10.4909	0	0.550764	0.012241	15.3001	193	0	0	0	0	0	0	0	0		1.60944	0.693147	0.693147	2.70805
600351	2013	0.0202574	0	0.47032	0.533911	0.472718	0.215241	1.74887	2.48491	21.8871	0.380255		4	0	0	22	8.80752	0	0.64871	0.208325	16.5713		0	0	0	0	0.0073384	0	0	0		2.07944	0	2.48491	1.38629	1.60944	2.07944	4.47734
650	2011	0.0010826	0	0.287424	1.43312	0.0965785	0.455407	4.04801	2.77259	21.195	0.882221		4	0	0	16	8.75432	0	0.0182936	0.175726	15.971		0	0	0	0		0	0	1		0	0	0.693147	0	0.693147	0
2437	2022	0.0249429	0	0.58187	0.708822	0.271599	0.321296	1.94909	2.56495	22.1279	0.430993		4	0	1	11	8.42873	0	1.01622	0.619391	17.1306	100	0	0	0	0	0.0007228	0	1	0		3.2581	2.07944	2.30259	2.19722	0.693147	1.09861	3.82864	1.60944
2433	2012	0.0010664	0	0.121255	0.290028	0.267364	0.336331	1.28375	1.09861	21.5014	0.648213		4	0	0	5	10.2163	0	0.0182936	0.098576	0		0	0	0	0		0	0	1		0	0	0.693147	2.99573	0.693147	3.04452	2.48491	2.07944
2422	2013	0.0222914	0	0.441467	0.415558	0.28427	0.258072	1.32878	1.38629	23.6107	0.167636	2022	-9	1	0	25	9.42698	0	4.0006	0.12985	18.4546		0	0	0	0		0	1	1	0	3.63759	4.47734	4.15888	5.86363	4.31749	6.11589	5.40717	5.35659
590	2013	0.0047206	0	0.512252	0.407456	0.221352	0.183864	6.16041	2.89037	20.1301	0.513281		4	0	0	13	9.29778	0	0.0260843	0.276348	13.3083		0	0	0	0		0	0	0		1.09861	0	0	1.09861
300122	2019	0.0236605	0	0.474766	1.19276	0.0947539	0.520775	4.68701	2.30259	23.1159	0.118111	2022	-3	1	0	32	9.14761	0	2.58903	0.10348	16.9753	328	0	0	0	0	0.00817	0	1	1	2	0.693147	0	0	0	0	0	4.49981
2317	2021	0.0426162	0	0.278222	0.50198	0.109871	0.113745	2.12664	2.56495	22.3129	0.089794	2023	-2	1	1	5	10.8308	0	2.08904	0.387278	17.0714	450	0	0	0	0	0.0181763	0	1	1	0	1.94591	1.79176	2.56495	0	1.38629	0	5.17615	1.09861
603188	2015	0.0189962	0	0.230263	0.610112	0.251	0.288389	2.57134	0.693147	22.1299	0.382694	2022	-7	1	0	15	10.4155	0	0.775473	0.02551	15.5161	408	0	0	0	0	0	0	1	1	17	1.79176	0	2.63906	0	2.48491	0	2.48491
300406	2018	0.0327325	0	0.0871564	0.424975	0.125448	0.13355	2.13824	1.60944	21.3464	0.073396		4	0	0	2	8.60839	0	0.610371	0.123154	16.3488	181	0	0	0	0	0	0	0	1		2.07944	1.38629	3.52636	0	4.00733	0	5.70711
2022	2014	0.0373439	0	0.112934	0.870147	0.179016	0.153514	5.9541	2.3979	21.0803	0.286489		4	0	0	24	9.06338	0	0.533667	0.116099	16.7477		0	0	0	0		0	0	1		1.60944	0.693147	0	0	2.77259	2.77259	4.12713	4.00733
2390	2017	0.0032073	0	0.434657	0.527643	0.174743	0.210432	1.43718	2.07944	23.2044	0.523938		4	0	0	7	8.51136	0	0.383429	0.061119	16.4894	104	0	0	0	0	0	0	1	0		2.07944	2.77259	2.56495	2.30259	2.56495	2.63906	5.03044	3.71357
600829	2011	0.007617	0	0.496425	1.0065	0.249883	0.448212	2.03672	2.89037	22.0697	0.784814		4	0	0	11	8.50031	0	0.292786	0.276712	17.7542		0	0	0	0		0	1	0		2.83321	3.17805	2.19722	2.07944	2.19722	0	3.68888	1.38629
300357	2023	0.0479617	0	0.100876	0.356379	0.175093	0.38858	5.64764	2.30259	21.6641	0.620356		4	0	0	31	10.4327	0	1.22886	0.381008	16.0507	344	0	0	0	0	0.0041762	0	0	1		0.693147	0	0	0
688520	2020	0.207586	0	0.646312	0.062221	0.214936	0.615234	2.27533	0	21.2322	0.810168	2023	-3	1	0	2	8.65506		6.10307	0.738372	17.6587	814	0	0	0	0		0	0	0	1	3.13549	0	2.3979	0	1.60944	0	3.3673
600488	2010	0.0292149	0	0.441196	0.407029	0.226418	0.468032	2.08488	2.30259	21.7948	0.538977		4	0	0	26	8.08939		0.853	0.021245	15.1937		0	0	0	0		0	0	0		0.693147	0	0	0	0	0	3.55535
2793	2020	0.0599635	0	0.436606	0.803035	0.213332	0.353623	1.36662	1.60944	22.7673	0.625827	2022	-2	1	0	31	10.1797	0	4.6302	0.328503	17.7676	454	0	0	0	0	0.0132095	0	1	0	0	2.07944	0.693147	0.693147	1.60944	0	1.60944	3.71357	2.30259
600351	2018	0.0259491	0	0.375751	0.634726	0.349134	0.24768	1.29387	2.83321	22.2973	0.412675		4	0	0	22	8.86425	0	1.25237	0.329757	16.695	615	0	0	0	0	0.0044755	0	1	1		1.38629	3.13549	1.94591	3.46574	1.94591	2.77259	4.58497	3.2581
300142	2018	0.0525351	0	0.273768	0.134072	0.103142	0.11985	3.98024	2.19722	22.7025	0.351926		4	0	0	30	8.89117	0	3.80198	0.397549	16.538	140	0	0	0	0	0.0352355	0	1	1		1.38629	2.77259	0.693147	0	1.09861	1.79176	4.44265
919	2015	0.0106597	0	0.240434	0.862198	0.256427	0.45227	2.48946	2.83321	22.0714	0.652624		4	0	0	15	10.4155	0	0.410428	0.040826	15.8836	140	0	0	0	0	0	0	1	0		0	0	0	0	0.693147	0	3.09104	0
300463	2020	0.0369224	0	0.370706	0.624504	0.269008	0.12217	3.43364	1.79176	22.5741	0.227887		4	0	0	25	9.77028	0	2.3501	0.143797	17.3507	767	0	0	0	0	0.0051689	0	1	1		3.78419	2.70805	3.7612	3.66356	3.58352	2.94444	6.51323	5.17048
600351	2015	0.0255782	0	0.370148	0.555513	0.424602	0.24768	2.98842	2.63906	22.1706	0.518832		4	0	0	22	8.5602	0	1.08754	0.218531	17.0695	410	0	0	0	0	0.0002858	0	1	0		1.60944	2.07944	2.56495	3.17805	2.19722	2.48491	4.57471	1.09861
2332	2020	0.0304737	0	0.329893	0.634764	0.244945	0.215549	2.1553	2.3979	22.6458	0.578734		4	0	0	31	10.1797	0	2.08386	0.272591	17.2595	448	0	0	0	0	0	0	1	1		2.19722	2.94444	2.83321	2.83321	2.19722	3.09104	4.79579	3.2581
300636	2019	0.0357714	0	0.304617	0.454077	0.477595	0.196081	1.9682	1.09861	20.7389	0.513744		4	0	0	16	9.28918	0	0.363334	0.031648	14.8919	230	0	0	0	0	0	0	0	1		1.09861	0	1.38629	0	1.38629	0	2.30259
300194	2019	0.029181	0	0.157643	0.615986	0.181374	0.239973	1.41219	2.19722	22.2785	0.217191		4	0	0	32	9.14761	0	1.382	0.435749	17.2601	414	0	0	0	0	0.0095018	0	1	0		2.77259	2.48491	3.91202	2.63906	4.40672	1.79176	5.83481	0.693147
600380	2011	0.0065578	0	0.380577	0.601872	0.281134	0.480268	1.24432	2.3979	22.8996	0.66817	2020	-9	1	0	5	10.172	0	0.57802	0.283416	17.4889		0	0	0	0	0.0047083	0	1	0	1	2.77259	2.83321	2.30259	2.3979	2.3979	2.07944	4.83628	2.30259
688062	2024	0.183106	0	0.636119	0.062221	0.38672	0.351752	1.7787	1.09861	22.1762	0.759395		4	0	0	24	9.362	0	7.82869	0.738372	17.0882	403	0	0	0	0		0	1	0		1.09861	0
300702	2020	0.0366219	0	0.274632	0.66946	0.259193	0.392544	2.59105	1.38629	22.3104	0.19983		4	0	0	31	10.1797	0	1.79065	0.012887	17.0529	722	0	0	0	0	0	0	1	1		2.48491	0	2.70805	2.63906	2.94444	3.61092	4.33073
590	2014	0.0074401	0	0.686265	0.356547	0.236969	0.1861	6.73882	2.94444	20.1902	0.536439		4	0	0	13	9.37798	0	0.0436598	0.246087	13.7429		0	0	0	0		0	0	0		0	1.09861
919	2022	0.016325	0	0.201679	0.594141	0.277185	0.446598	1.07352	3.17805	22.2369	0.533278		4	0	0	15	10.913	0	0.741701	0.032198	16.1377	123	0	0	0	0	0	0	1	0		2.07944	3.58352	2.07944	3.17805	2.63906	2.30259	3.04452	2.3979
688553	2023	0.07613	0	0.194471	0.206887	0.136061	0.269279	1.38645	1.09861	22.2678	0.120998		4	0	1	25	9.96678	0	3.56718	0.389527	17.5432	619	0	0	0	0	0.0034147	0	1	1		1.09861	0.693147	0	0
603188	2016	0.0221308	0	0.166475	0.551855	0.264682	0.288389	2.06016	1.09861	22.1603	0.361732	2022	-6	1	0	15	10.4643	0	0.931268	0.023588	15.5554	405	0	0	0	0	0	0	1	1	17	2.63906	0	2.48491	0	3.55535	0	3.13549
603392	2020	0.0897149	0	0.263519	0.830631	0.159683	0.569822	3.4338	0	21.9771	0.602714		4	0	0	2	8.65506		3.14332	0.293487	17.6926	616	0	0	0	0	0	0	1	1		1.38629	2.83321	2.19722	2.56495	2.07944	2.3979	4.30406	1.94591
600380	2022	0.0492219	1	0.383692	0.513001	0.147364	0.455255	0.993292	3.09104	24.2992	0.631543	2020	2	1	1	5	10.8709	1	17.5866	0.288799	19.2173	1717	2	0	1	0	0.0048979	0	1	1	1	4.27667	4.49981	3.8712	4.47734	3.3673	2.63906		4.04305
2433	2016	0.0044704	0	0.313691	0.484199	0.247513	0.326289	1.47441	1.94591	22.6409	0.454875		4	0	0	5	10.4773	0	0.304209	0.109004	0	75	0	0	0	0	0.0016899	0	1	0		0	2.89037	0	2.89037	0	2.19722	3.4012	3.46574
600867	2018	0.0275895	0	0.133446	0.527196	0.204271	0.380254	5.13842	3.21888	22.4213	0.670335		4	0	0	14	8.30684	0	1.5073	0.26032	17.0399	402	0	0	0	0	0.0097194	0	1	1		1.09861	2.3979	1.38629	1.60944	3.91202	2.3979	5.37064	2.70805
2294	2023	0.111473	1	0.142736	0.351436	0.149227	0.569851	4.01682	2.70805	22.9636	0.738763	2017	4	1	0	5	10.9048	1	10.4748	0.301779	18.029	784	6	0	0	1	0.050025	3	1	1	4	3.7612	2.48491	3.43399	2.07944
603168	2015	0.0244791	0	0.300683	0.858435	0.357627	0.384202	4.91558	0.693147	20.9662	0.170281		4	0	0	31	9.93337	0	0.312106	0.429285	15.1509	102	0	0	0	0	0	0	0	1		0	0	0	0	0	2.94444	1.38629
2022	2017	0.025236	0	0.234378	0.632737	0.126214	0.187025	2.66755	2.63906	21.7223	0.280964		4	0	0	24	9.16177	0	0.685309	0.144478	16.2147	152	0	0	0	0	0.0129253	0	0	0		1.38629	1.79176	1.09861	0.693147	2.63906	2.99573	4.95583	4.23411
739	2022	0.0444884	0	0.5407	1.00136	0.255154	0.28081	2.65261	3.2581	23.2096	0.783486		4	0	1	31	10.4035	0	5.346	0.05076	18.4619	1026	0	0	0	0	0.0001398	0	1	0		0	0	0	0	0	0	4.49981	1.09861
300009	2011	0.0371407	0	0.0990108	0.449072	0.214539	0.310107	2.3713	1.09861	20.2185	0.009655		4	0	0	1	9.01056	0	0.224201	0.330724	14.8093		0	0	0	0		0	0	1		1.79176	1.94591	1.79176	4.06044	1.79176	2.30259	2.07944	1.38629
2022	2021	0.0302963	0	0.262242	0.750723	0.0646496	0.186401	1.35942	2.89037	22.6628	0.308071		4	0	0	24	9.33844	0	2.10718	0.10626	17.1794	156	0	0	0	0	0.0085979	0	1	1		2.63906	2.56495
300009	2010	0.0169202	0	0.114065	0.402737	0.173902	0.310107	3.40656	0.693147	20.1949	0.01818		4	0	0	1	8.76343		0.0997532	0.34259	16.2037		0	0	0	0		0	0	1		1.60944	2.77259	1.79176	1.94591	1.79176	4.06044	1.09861
600594	2023	0.0243944	0	0.343466	0.607599	0.371023	0.234185	1.32363	2.99573	22.2487	0.051683		4	0	0	7	8.89719	0	1.12147	0.439076	17.7072	772	0	0	0	0	0	0	1	0		0.693147	3.09104	1.38629	1.09861
300158	2021	0.0255689	0	0.202011	0.575679	0.101472	0.363592	1.0353	2.3979	23.0352	0.42321		4	0	1	22	9.35687	0	2.58078	0.445648	18.0316	332	0	0	0	0	0.0038936	0	1	0		2.77259	1.09861	2.89037	0.693147	2.19722	1.38629	4.49981	2.3979
603367	2022	0.0491805	0	0.214121	0.617066	0.187936	0.365472	1.05187	1.79176	22.6424	0.596937		4	0	0	21	10.4505	0	3.35169	0.321185	17.2245	567	0	0	0	0	0	0	1	1		3.49651	0	3.61092	2.19722	1.79176	0	4.56435	2.07944
600222	2010	0.0010664	0	0.513025	0.779467	0.398657	0.33437	2.93223	2.48491	20.9474	0.3892		4	0	0	10	9.40702		0.0182936	0.04087	15.8351		0	0	0	0		0	0	0		0	0	0.693147	1.38629	0.693147	0	3.04452
600664	2010	0.0198118	0	0.443536	1.15164	0.205255	0.347588	2.19175	2.89037	23.1882	0.77835		4	0	0	11	8.32992		2.33039	0.099237	17.1029		0	0	0	0		0	1	0		1.60944	1.38629	2.19722	2.77259	2.63906	2.07944	2.70805
688566	2021	0.0161009	0	0.115686	0.285867	0.0528017	0.291	1.6165	0.693147	21.3214	0.560787		4	0	0	15	10.872	0	0.292825	0.510428	15.5701	103	0	0	0	0	0	0	0	1		1.79176	0	2.48491	0.693147	1.94591	0
300534	2019	0.0091484	0	0.0879622	0.300887	0.363341	0.26101	2.29834	1.38629	20.5127	0.421555		4	0	0	4	7.95942	0	0.0741157	0.190835	15.9035	30	0	0	0	0	0	0	0	0		0.693147	1.60944	0.693147	1.09861	0	1.38629	1.09861
600557	2012	0.0653611	0	0.471776	0.667117	0.233309	0.271591	2.65391	2.3979	21.8627	0.75235	2017	-5	1	0	15	10.2092	0	2.04244	0.421736	17.1746		0	0	0	0	0.0057603	0	0	1	4	2.83321	0	3.49651	1.60944	3.55535	0.693147	5.26269
2390	2020	0.0010932	0	0.465079	0.582188	0.227755	0.215186	1.86602	2.3979	22.9915	0.58976		4	0	0	7	8.74241	0	0.10563	0.068274	15.8565	24	0	0	0	0	0	0	1	0		2.19722	3.21888	0	2.48491	2.30259	2.19722	4.52179	3.52636
600329	2024	0.0177951	0	0.271036	0.695922	0.0882609	0.429938	2.08521	3.3322	23.0999	0.635933		4	0	0	26	8.73461	0	1.91628	0.273717	16.751	102	0	0	0	0	0.0027209	0	1	0		1.79176	1.60944
919	2019	0.0105607	0	0.176422	0.63032	0.2283	0.45227	1.06105	3.04452	22.1484	0.585798		4	0	0	15	10.6807	0	0.439151	0.029994	15.6502	127	0	0	0	0	0	0	1	0		2.56495	2.07944	1.94591	3.8712	1.60944	3.09104	3.3673	1.94591
600993	2021	0.0166853	0	0.196932	0.846966	0.0801382	0.292686	3.19708	2.89037	22.1408	0.453173		4	0	1	12	9.86952		0.688587	0.211894	16.6231	248	0	0	0	0	0.0005151	0	1	0		2.30259	2.56495	2.48491	2.07944	2.89037	2.94444	3.89182	3.17805
403	2018	0.021698	0	0.529828	0.651857	0.313491	0.274859	5.61199	3.13549	20.999	0.557007		4	0	0	22	8.86425		0.285884	0.170287	15.3292	66	0	0	0	0	0	0	0	1		1.60944	0	0.693147	0	1.09861	0	2.56495	3.09104
2020	2024	0.0452259	0	0.292213	0.505112	0.252299	0.207655	1.49775	3.04452	22.8609	0.272704		4	0	0	31	10.4569	0	3.83485	0.166468	18.3887	622	0	0	0	0	0	0	1	1	6	2.30259	2.3979
300497	2021	0.0167814	0	0.377725	0.327721	0.199814	0.208754	2.04876	1.94591	22.2662	0.051444		4	0	0	16	9.49029	0	0.785119	0.024133	17.1664	301	0	0	0	0	0	0	1	1		1.60944	1.38629	1.38629	2.94444	0.693147	1.09861	2.89037	2.30259
2317	2011	0.0203407	0	0.0589505	0.491916	0.161831	0.327375	1.398	1.09861	21.1742	0.063063	2023	-12	1	0	5	10.172	0	0.319294	0.340288	15.9787		0	0	0	0	0	0	0	1	0	1.79176	1.09861	1.09861	0	2.3979	0	3.17805
600079	2015	0.022243	0	0.494157	0.663214	0.21667	0.244923	1.83454	2.94444	23.622	0.588062	2019	-4	1	0	12	9.51558	0	4.0375	0.159987	17.9407	671	0	0	0	0	0.0069965	0	1	0	4	4.36945	3.85015	3.52636	4.04305	4.39445	4.06044	5.99645	4.63473
2262	2022	0.0764275	0	0.138387	0.705893	0.176698	0.351459	3.58564	2.70805	22.5923	0.551964	2023	-1	1	1	15	10.913	0	4.95383	0.384983	17.6638	792	0	0	0	0	0.0063409	0	1	1	0	3.29584	2.30259	2.89037	2.30259	2.48491	0.693147	4.64439	2.3979
603351	2023	0.0244173	0	0.301119	0.523352	0.428699	0.136755	1.8592	1.60944	21.547	0.172951		4	0	0	15	10.9492	0	0.556446	0.011105	14.5602	133	0	0	0	0	0	0	0	0		3.09104	2.3979	1.79176	0
600276	2022	0.149818	1	0.093067	0.521317	0.127096	0.241132	5.89599	3.13549	24.4694	0.705211	2017	4	1	1	15	10.913	1	17.5866	0.345372	19.2173	2612	5	0	0	1	0.0344705	10	1	1	2	3.93183	1.09861	3.71357	1.94591	2.56495	1.94591	6.92461	2.70805
2349	2022	0.0225541	0	0.137402	0.504204	0.212054	0.343897	3.36247	2.56495	21.8357	0.489551		4	0	0	15	10.913	0	0.686023	0.160272	16.1856	173	0	0	0	0	0.0007286	0	0	1		3.04452	3.8712	3.78419	3.63759	3.29584	2.07944	3.89182	3.09104
600488	2015	0.0138973	0	0.192676	0.473769	0.439209	0.468026	2.41836	2.70805	21.8329	0.527576		4	0	0	26	8.40952	0	0.421529	0.017057	14.9756	219	0	0	0	0	0	0	0	0		0	2.3979	0	0	2.56495	1.38629	3.49651
603087	2023	0.0496427	0	0.0830145	0.233675	0.159801	0.346107	2.56715	1.38629	23.1841	0.25197		4	0	1	2	8.78349	0	5.81566	0.362705	16.4372	704	0	0	0	0	0.0068715	0	1	1		2.48491	2.07944	1.38629	0
300142	2021	0.0551326	0	0.268779	0.297081	0.0782997	0.081982	6.63803	2.48491	23.3388	0.148744		4	0	0	30	9.16296	0	7.53889	0.384364	18.089	175	0	0	0	0	0.0096533	0	1	1		1.09861	0	1.38629	0.693147	1.38629	1.09861	4.57471	1.79176
600521	2018	0.0499547	0	0.594233	0.546797	0.261589	0.265784	1.91796	2.77259	23.0619	0.122071		4	0	0	31	10.1389	0	5.17905	0.254067	19.2173	1375	0	0	0	0	0.0116711	0	1	1		2.3979	3.52636	2.94444	0	2.77259	1.38629	6.55678	4.09434
300534	2024	0.017168	0	0.480911	0.75873	0.344406	0.299281	2.35701	2.19722	21.0614	0.380622		4	0	0	4	8.3976	0	0.24075	0.53617	15.495	80	0	0	0	0	0	0	0	0		0	0
403	2019	0.0261777	0	0.369631	0.706726	0.298527	0.274859	7.26607	3.17805	20.9636	0.602805		4	0	0	22	8.91816	0	0.332886	0.157965	15.1063	63	0	0	0	0	0.0146268	0	0	1		0.693147	0	1.09861	0	1.09861	0	2.56495	2.56495
600488	2019	0.0309573	0	0.320995	0.557314	0.463039	0.507864	1.16196	2.94444	22.3874	0.574952		4	0	0	26	8.50658	0	1.63491	0.236825	15.5094	485	0	0	0	0	0.0064569	0	1	0		3.21888	2.56495	3.2581	1.60944	2.83321	2.63906	3.82864	2.30259
600513	2024	0.091726	0	0.477652	0.735453	0.36494	0.398957	1.41453	3.09104	21.8283	0.429242		4	0	0	15	10.9883	0	2.76964	0.284158	15.7114	302	0	0	0	0	0.0404044	0	0	0		3.29584	2.70805
2793	2018	0.0237946	0	0.350885	0.813198	0.140622	0.392221	1.25966	1.09861	21.061	0.030997	2022	-4	1	0	31	10.1389	0	0.333537	0.028502	13.8328	143	0	0	0	0	0	0	0	1	0	1.79176	2.56495	0.693147	0	2.07944	0.693147	2.77259	2.3979
2390	2019	0.0035105	0	0.515489	0.625661	0.229133	0.215186	1.33188	2.30259	23.0669	0.441965		4	0	0	7	8.69475	0	0.365776	0.064951	16.4003	190	0	0	0	0	0	0	1	0		2.56495	2.63906	2.19722	3.21888	0	2.48491	4.7185	3.97029
688117	2023	0.0264378	0	0.331095	0.358968	0.157843	0.375	2.02383	1.09861	20.9977	0.674225		4	0	0	25	9.96678	0	0.347849	0.2482	16.1341	227	0	0	0	0	0.0043605	0	0	1		1.38629	3.46574	1.79176	0
2603	2022	0.0548155	1	0.330914	0.857211	0.283122	0.315302	2.97281	2.48491	23.5166	0.367714	2020	2	1	1	9	9.68841	1	8.95472	0.260014	18.1842	1908	2	0	1	0	0.0010406	2	1	1	0	3.7612	3.58352	3.17805	3.33221	2.19722	2.70805		1.60944
300111	2023	0.0153832	0	0.34823	0.364226	0.0674761	0.287933	3.17379	2.63906	20.94	0.029016		4	0	0	31	10.4327	0	0.191067	0.121413	14.0841	69	0	0	0	0	0.0025412	0	0	0		0	1.60944	0.693147	0
300878	2020	0.0125301	0	0.150047	0.497289	0.0777247	0.608179	1.38736	0	21.2111	0.048478		4	0	0	31	10.1797		0.204089	0.430466	17.2545	88	0	0	0	0	0	0	0	1		0	0	1.09861	0	1.09861	0
603538	2017	0.0226932	0	0.232007	0.490337	0.164076	0.277083	1.33102	0	21.1378	0.464523		4	0	0	31	10.0539		0.343508	0.028579	15.6701	395	0	0	0	0	0.001537	0	0	0		1.94591	0	2.19722	2.07944	1.79176	1.94591	2.56495	2.19722
600222	2020	0.0188246	0	0.548424	0.448403	0.138602	0.230779	1.39671	3.09104	21.9439	0.303716		4	0	0	10	10.0088	0	0.638039	0.072161	16.7943	339	0	0	0	0	4.11e-05	0	1	0		2.63906	2.07944	2.63906	2.70805	2.89037	2.19722	4.49981	2.19722
603658	2023	0.0567879	0	0.249932	0.403485	0.195047	0.552263	3.14271	2.07944	23.1703	0.864617		4	0	0	10	10.0067	0	6.5613	0.171781	17.4897	1823	0	0	0	0		0	1	1		5.15329	5.52146	4.74493	3.82864
300204	2011	0.011751	0	0.0411706	0.291054	0.0228051	0.376462	1.69431	0	20.8625	0.739096	2023	-12	1	0	2	8.17844		0.135066	0.238493	15.2889		0	0	0	0		0	0	1	1	2.70805	0	2.3979	1.94591	0.693147	0	2.48491
597	2022	0.0112294	0	0.658715	0.65276	0.31802	0.309019	1.29268	3.29584	23.3487	0.571746		4	0	0	17	9.33817	0	1.55081	0.23282	18.1014	758	0	0	0	0	0.0021144	0	1	0		1.38629	0.693147	1.79176	2.70805	1.09861	0.693147	4.56435	2.07944
300381	2023	0.0322512	0	0.11625	0.254033	0.209727	0.309678	1.28138	2.30259	21.853	0.326332		4	0	0	5	10.9048	0	0.998154	0.221705	16.5144	198	0	0	0	0	0	0	0	0		2.83321	0.693147	2.48491	0
2435	2022	0.008061	0	0.369235	0.477198	0.13893	0.380804	1.14811	2.56495	22.7209	0.623337		4	0	0	15	10.913	0	0.594235	0.207177	0	152	0	0	0	0	0.00156	0	1	0		0.693147	2.07944	1.38629	2.63906
2940	2020	0.0226083	0	0.289982	0.775555	0.142438	0.354363	1.60515	1.09861	21.3863	0.480226		4	0	0	31	10.1797	0	0.438771	0.53572	17.3768	83	0	0	0	0	0	0	0	1		1.38629	1.94591	2.07944	2.07944	2.48491	2.30259	2.83321	1.79176
300452	2015	0.0160191	0	0.207096	0.714796	0.264976	0.266913	3.50639	0	19.9425	0.192914		4	0	0	1	9.29084		0.0733776	0.083393	15.2972	66	0	0	0	0	0	0	0	1		1.38629	0	1.09861	0	1.38629	0
688606	2022	0.0441085	0	0.112517	0.778259	0.0532939	0.2318	1.14488	0.693147	22.2708	0.490237		4	0	0	31	10.4035	0	2.07298	0.044367	17.2648	301	0	0	0	0		0	1	1		2.89037	3.43399	2.77259	3.63759	2.3979	2.30259		2.83321
2262	2023	0.0837701	0	0.125282	0.730158	0.155721	0.317686	3.49772	2.77259	22.715	0.61217	2023	0	1	1	15	10.9492	0	6.13884	0.344541	17.5589	854	0	0	0	0	0.0088153	3	1	1	0	2.89037	2.30259	2.48491	0.693147
600420	2018	0.0243446	0	0.487163	0.715725	0.355106	0.226762	1.04006	2.70805	23.5244	0.734885		4	0	0	24	9.24578	0	4.00805	0.286439	18.269	942	0	0	0	0	0.0024296	0	1	0		3.63759	3.71357	2.56495	2.3979	2.70805	3.13549	5.45959	3.33221
2412	2012	0.012225	0	0.0736757	0.494289	0.0510584	0.52027	1.49162	1.09861	20.7643	0.745568	2020	-8	1	0	13	9.20298	0	0.127369	0.500158	14.5802		0	0	0	0		0	0	1	11	0	0	0	0	1.09861	0.693147	2.19722
300119	2018	0.0327912	0	0.24814	0.401801	0.268998	0.426532	1.12439	2.19722	21.8214	0.035776		4	0	0	26	8.4837	0	0.983227	0.194641	17.0297	311	0	0	0	0	0.0062032	0	0	1		3.58352	2.83321	3.43399	1.09861	3.66356	3.09104	6.02587	2.83321
2750	2020	0.0246012	0	0.162814	0.308164	0.258847	0.413792	4.131	1.79176	20.551	0.657253		4	0	0	30	9.0345	0	0.207082	0.621908	0	56	0	0	0	0	0.0013173	0	0	0		2.07944	1.09861	1.60944	0.693147	1.09861	0	3.13549	0.693147
600276	2013	0.0779929	0	0.0781683	0.946112	0.180283	0.244463	7.23319	2.63906	22.7002	0.780526	2017	-4	1	0	15	10.2802	0	5.63129	0.379617	17.3135		0	0	0	0		0	1	1	2	0.693147	0	2.07944	0	2.48491	0		0
919	2013	0.0110192	0	0.220899	0.801353	0.276188	0.45227	1.34089	2.70805	21.9185	0.700958		4	0	0	15	10.2802	0	0.36412	0.049841	14.4209		0	0	0	0		0	1	0		1.09861	0	0	0	0	0	3.09104	1.09861
688076	2021	0.0323299	0	0.149578	0.365577	0.312469	0.093816	1.70106	0	21.4779	0.406971		4	0	0	15	10.872		0.687627	0.019548	16.2616	183	0	0	0	0	0.0026681	0	0	1		2.3979	1.09861	3.3673	1.09861	3.63759	2.07944	3.4012
650	2013	0.0099686	0	0.167416	0.813538	0.13926	0.445408	2.46852	2.89037	21.5686	0.52727		4	0	0	16	8.94402	0	0.232141	0.183992	16.1615		0	0	0	0		0	0	0		0.693147	0	0	0	0	0
600285	2017	0.0183734	0	0.333635	0.587852	0.231349	0.205662	1.90313	2.89037	21.9195	0.451256		4	0	0	10	9.94943	0	0.607713	0.480044	16.2943	358	0	0	0	0	0.001311	0	1	0		0	3.21888	2.3979	3.95124	3.13549	3.73767	3.73767	2.99573
600673	2015	0.0066797	0	0.617474	0.425246	0.313761	0.305933	2.90967	3.13549	23.1147	0.505335	2021	-6	1	0	5	10.4316	0	0.729998	0.019615	18.1309	195	0	0	0	0	0.0041908	0	1	0	1	2.48491	1.09861
300181	2012	0.0146365	0	0.18314	0.402506	0.319807	0.309375	1.73738	0.693147	20.5773	0.215289		4	0	0	31	9.74335	0	0.126487	0.55701	15.4549		0	0	0	0	0	0	0	1		2.48491	0	0.693147	0	0.693147	0
688266	2021	0.207586	0	0.282297	0.102448	0.0568238	0.206819	5.08243	0.693147	21.2806	0.299152	2021	0	1	0	15	10.872	0	5.09394	0.734094	17.5238	311	0	0	0	0	0	1	0	0	0	0.693147	0	0	0	0	0	5.4848
2412	2011	0.0106351	0	0.0585403	0.424865	0.0602099	0.52027	1.44006	0.693147	20.6599	0.672137	2020	-9	1	0	13	9.09196	0	0.099821	0.54241	13.3801		0	0	0	0		0	0	0	11	1.94591	0	0	0	0	0
2275	2024	0.040946	0	0.288841	0.5372	0.236474	0.620658	2.31664	2.77259	22.166	0.653497		4	0	0	6	9.13788	0	1.73292	0.335856	17.7462	212	0	0	0	0	0	0	1	1		2.83321	0.693147
603669	2021	0.009058	0	0.419801	0.283077	0.110454	0.470937	3.28536	1.94591	21.6453	0.542865		4	0	0	27	6.62976	0	0.22775	0.572603	17.0122	150	0	0	0	0		0	0	0		0	1.60944	1.60944	0	0	0	2.83321
2566	2016	0.0101426	0	0.325632	0.354047	0.163841	0.390838	1.58547	1.79176	21.7056	0.022764		4	0	0	14	8.26909	0	0.270881	0.551441	16.981	252	0	0	0	0	0	0	0	0		2.19722	0	1.09861	0.693147	0	2.30259	4.17439	0.693147
600079	2012	0.0269899	0	0.535747	0.757873	0.152091	0.168997	1.9058	2.77259	22.7852	0.719013	2019	-7	1	0	12	9.31943	0	2.12175	0.157163	18.2383		0	0	0	0	0.0109906	0	1	0	4	3.3673	3.66356	3.4012	3.43399	4.02535	4.09434	4.86754	3.33221
999	2012	0.0191584	0	0.352553	0.850153	0.239919	0.635917	1.74262	2.56495	22.8765	0.859653	2022	-10	1	0	5	10.2163	0	1.65	0.31914	18.276		0	0	0	0		0	1	1	1	2.89037	2.3979	3.21888	2.70805	3.3673	4.2485	4.35671	2.56495
2393	2021	0.0200516	0	0.150344	0.213831	0.187963	0.513609	0.936226	2.48491	22.3702	0.523811		4	0	0	26	8.64342	0	1.04087	0.332357	15.0149	330	0	0	0	0	0	0	1	0		2.19722	1.09861	1.94591	2.56495	2.30259	2.94444	2.83321	2.07944
2022	2015	0.0298194	0	0.167006	0.660325	0.14493	0.187025	5.72194	2.48491	21.4516	0.333544		4	0	0	24	9.03702	0	0.617737	0.147283	16.1722	153	0	0	0	0	0.0139989	0	0	1		0	0	2.77259	2.77259	1.38629	1.79176	4.47734	3.97029
4	2011	0.0150394	0	0.294935	0.391582	0.186543	0.260961	3.75237	3.04452	19.8522	0.3664		4	0	0	5	10.172		0.0295235	0.073331	0		0	0	0	0		0	0	1		0.693147	1.60944	0	0	0	0	2.19722
518	2012	0.0080251	0	0.0904971	0.278806	0.244936	0.081982	4.45518	2.99573	20.6321	0.110509		4	0	0	15	10.2092	0	0.073257	0.123392	14.3547		0	0	0	0		0	0	0		3.09104	4.33073	3.13549	4.17439	1.09861	0	2.3979	1.38629
2603	2013	0.0335745	0	0.0858072	0.564422	0.143898	0.331983	1.45799	1.09861	22.2619	0.38947	2020	-7	1	0	9	9.32174	0	1.56391	0.455173	17.017		0	0	0	0		0	1	0	0	3.8712	2.99573	3.7612	3.2581	3.3673	3.43399	4.31749
300239	2014	0.024532	0	0.358132	0.478107	0.390002	0.377487	3.14296	1.38629	20.0895	0.521638		4	0	0	18	8.53982	0	0.130159	0.057786	14.8352		0	0	0	0	0.0111906	0	0	0		0	0	0	0.693147	0	0.693147
300147	2016	0.0131447	0	0.538806	0.294617	0.193327	0.34113	1.60594	1.94591	22.8013	0.569357		4	0	0	5	10.4773	0	1.0501	0.134833	17.3391	607	0	0	0	0	0.0089751	0	1	0		3.4012	2.70805	2.99573	3.2581	3.17805	3.13549	5.48064	3.46574
600211	2017	0.00284	0	0.122162	0.396313	0.0623278	0.318266	2.38479	2.94444	21.5692	0.641343	2017	0	1	0	27	6.36767	0	0.0661728	0.411595	17.1913	24	0	0	0	0	0.0010553	1	0	1		1.79176	0	1.94591	0.693147	0	0		1.09861
4	2012	0.0127564	0	0.232528	0.500299	0.241166	0.260961	3.78997	3.09104	19.8522	0.3183		4	0	0	5	10.2163	0	0.0246089	0.117087	0		0	0	0	0		0	0	0		0	0	0	0	0	1.38629	2.48491	1.79176
2644	2018	0.0077327	0	0.429308	0.223472	0.512424	0.616292	2.00943	2.07944	21.6491	0.619269		4	0	0	4	7.92356	0	0.195172	0.118515	16.5374	153	0	0	0	0	0	0	0	0		0	0	0.693147	0	0	0	1.94591
600079	2022	0.0314792	1	0.501922	0.625454	0.146161	0.279908	1.52193	3.2581	24.3074	0.567052	2019	3	1	1	12	9.89312	1	11.3398	0.191367	19.0705	1758	3	0	1	0	0.0046359	0	1	1	4	4.20469	4.92725	4.38203	4.48864	3.82864	3.33221		4.3438
600466	2013	0.0136541	0	0.121971	0.575545	0.348083	0.139749	3.2086	2.56495	20.3184	0.151391		4	0	0	25	9.42698	0	0.09108	0.386184	0		0	0	0	0		0	0	0		1.09861	0	1.60944	0
688338	2020	0.0095323	0	0.0358341	0.243303	0.0284642	0.346591	1.52554	0	21.0608	0.106807		4	0	0	2	8.65506		0.133592	0.145753	14.1828	45	0	0	0	0		0	0	1		0	1.38629	1.09861	1.94591	1.09861	0.693147		1.79176
300181	2024	0.0210909	0	0.293719	0.676698	0.259543	0.185191	2.71273	2.63906	22.1075	0.292307		4	0	0	31	10.4569	0	0.841938	0.325346	16.3725	246	0	0	0	0	0.0030812	0	1	1		1.38629	0
600085	2014	0.0046558	0	0.332148	0.779278	0.10084	0.548575	1.72402	2.89037	23.2841	0.710367		4	0	0	2	8.39683	0	0.60277	0.180585	17.0388		0	0	0	0	0	0	1	0		0	0.693147	2.56495	1.09861	1.79176	2.48491	4.49981	1.94591
688062	2023	0.187603	0	0.422397	0.062221	0.139794	0.351752	2.1861	0.693147	22.2173	0.746117		4	0	0	24	9.35988	0	8.35782	0.738372	16.2415	398	0	0	0	0		0	1	0		3.04452	1.79176	1.09861	0
2166	2016	0.0045818	0	0.652109	0.256186	0.0645264	0.175723	2.49797	2.30259	21.6117	0.077538		4	0	0	6	8.63426	0	0.111396	0.032465	15.496	58	0	0	0	0	0	0	0	0		1.79176	0	2.48491	0	2.19722	0	5.22036
790	2021	0.0143445	0	0.25063	0.772541	0.12137	0.17807	3.26053	3.17805	20.9912	0.180389		4	0	0	25	9.90097	0	0.187523	0.211218	14.4954	137	0	0	0	0	0	0	0	0		1.94591	2.07944	1.94591	1.94591	1.09861	1.60944	3.66356	3.04452
538	2023	0.0064041	0	0.258048	0.730334	0.0495107	0.250227	1.8941	3.4012	24.5022	0.713185		4	0	0	30	9.23565	0	3.44441	0.12764	18.138	527	0	0	0	0	0.0001567	0	1	0		3.04452	3.61092	2.07944	2.30259
2688	2015	0.0145761	0	0.44063	0.734742	0.278867	0.397663	3.05368	1.38629	21.3573	0.508976		4	0	0	18	8.56969	0	0.274789	0.055162	15.7519	196	0	0	0	0	0.0020976	0	0	0		2.07944	0	1.60944	1.09861	1.94591	0.693147	4.02535	1.60944
688366	2024	0.0335509	0	0.169117	0.379234	0.110012	0.285291	1.95934	2.30259	22.6864	0.204735		4	0	0	24	9.362	0	2.38929	0.289454	17.4179	350	0	0	0	0		0	1	1		2.19722	1.60944
766	2013	0.0058014	0	0.444368	0.147643	0.10166	0.178167	2.62659	2.83321	20.8249	0.264922		4	0	0	14	8.18091	0	0.0642205	0.327766	15.425		0	0	0	0		0	0	0		0.693147	0	0.693147	0	1.60944	1.09861	2.07944
538	2018	0.0036311	0	0.344171	0.919702	0.0564657	0.415236	2.87964	3.2581	24.137	0.820497		4	0	0	30	8.89117	0	1.10304	0.146831	18.3117	711	0	0	0	0	0	0	1	0		3.33221	2.70805	3.13549	1.94591	2.89037	4.31749	5.4161	3.89182
2287	2020	0.0214894	0	0.409166	0.39666	0.113758	0.687376	3.4818	2.48491	22.2182	0.88166	2020	0	1	0	27	6.57214	0	0.958235	0.484281	18.0426	255	0	0	0	0	0	2	1	1	10	1.38629	0	1.60944	0	0	1.94591		2.56495
2287	2016	0.0206109	0	0.156253	0.467146	0.0877331	0.691576	8.81926	2.07944	21.4536	0.906697	2020	-4	1	0	27	6.36767	0	0.42782	0.478097	17.4712	209	0	0	0	0	0	0	0	1	10	1.38629	0	1.94591	2.07944	1.60944	1.60944	4.27667	2.77259
600867	2016	0.0186786	0	0.156099	0.482184	0.261852	0.37599	6.58601	3.13549	22.2655	0.633371		4	0	0	14	8.26909	0	0.873225	0.242311	16.026	284	0	0	0	0	0.0045775	0	1	1		2.19722	1.38629	1.94591	1.09861	1.09861	2.3979	3.7612	1.09861
2603	2020	0.0641242	0	0.223539	0.854255	0.254754	0.312589	2.547	2.30259	23.1649	0.351228	2020	0	1	0	9	9.52989	0	7.36937	0.345605	17.6929	1996	0	0	0	0	0.0071787	1	1	1	0	4.20469	4.46591	4.06044	3.66356	3.7612	3.58352		2.70805
688278	2021	0.117345	0	0.184608	0.865317	0.0428026	0.339423	5.08811	0.693147	21.0769	0.307399	2023	-2	1	0	3	10.0571	0	1.67119	0.52777	16.7603	184	0	0	0	0	0.050025	0	0	1	0	0	0	0	0	0	2.3979
2817	2016	0.0128176	0	0.0978146	0.509613	0.290825	0.405561	2.53968	0	20.3657	0.009655		4	0	0	1	9.35162		0.0896411	0.112678	15.1561	65	0	0	0	0		0	0	1		2.48491	2.07944	2.48491	0	1.79176	1.79176
2166	2015	0.0059889	0	0.607898	0.29145	0.0645766	0.175723	2.99979	2.19722	21.4313	0.081441		4	0	0	6	8.59249	0	0.121571	0.025966	15.8951	70	0	0	0	0	0	0	0	1		1.79176	0	1.79176	0	2.48491	0	5.15329
600557	2017	0.0478339	0	0.33376	0.64693	0.343475	0.280554	1.84898	2.77259	22.4085	0.525487	2017	0	1	0	15	10.5745	0	2.58002	0.478177	16.5562	294	0	0	0	0	0.0039676	1	1	0	4	3.97029	3.21888	4.07754	0.693147	4.02535	3.3673	6.04737	2.99573
788	2022	0.0107138	0	0.477853	0.802388	0.0547728	0.258159	2.1596	3.2581	21.6928	0.394993		4	0	0	32	9.30995	0	0.282485	0.261724	14.6834	102	0	0	0	0	0.0051202	0	0	0		0	0	0.693147	0	0	0	3.33221	0.693147
2737	2024	0.0213066	0	0.212136	0.531493	0.218086	0.45411	2.2661	2.3979	22.4856	0.565486		4	0	0	11	8.33021	0	1.2413	0.127628	18.9371	441	0	0	0	0	0	0	1	1		2.77259	1.09861
600513	2019	0.0288711	0	0.426319	0.779744	0.0873179	0.367465	1.60841	2.83321	21.3596	0.405107		4	0	0	15	10.6807	0	0.545547	0.398473	13.8463	148	0	0	0	0	0.0040152	0	0	0		1.79176	3.09104	2.30259	2.77259	1.79176	2.48491	3.17805
2166	2017	0.0032775	0	0.637198	0.300762	0.19721	0.175723	1.98621	2.3979	21.7869	0.08553		4	0	0	6	8.7223	0	0.0949464	0.035087	18.3472	41	0	0	0	0	0	0	0	0		2.48491	0	2.19722	0	2.63906	0	4.89784
603456	2022	0.0423641	0	0.321207	0.728262	0.289477	0.339847	4.78066	2.19722	22.7918	0.815677		4	0	0	31	10.4035	0	3.35239	0.010561	17.3724	993	0	0	0	0	0.0060531	0	1	1		3.55535	1.60944	4.38203	2.30259	2.94444	1.38629	4.23411	1.09861
2873	2017	0.027552	0	0.273584	0.969761	0.158638	0.439398	1.67095	0	20.5683	0.590078		4	0	0	7	8.51136		0.235957	0.566114	14.987	136	0	0	0	0	0.0005988	0	0	0		0	0	0	1.94591	1.09861	1.79176
600285	2012	0.0203491	0	0.461519	0.449737	0.215361	0.096339	2.13325	2.56495	20.9813	0.323422		4	0	0	10	9.61864	0	0.263384	0.306527	15.7004		0	0	0	0	0.0115891	0	0	0		1.79176	1.09861	0	1.38629	1.60944	1.60944	3.66356	1.09861
600351	2020	0.0436337	0	0.297919	0.625062	0.381379	0.142851	1.25316	2.94444	22.1131	0.334078		4	0	0	22	8.94939	0	1.75158	0.376848	17.522	139	0	0	0	0	0.0111103	0	1	0		1.94591	2.77259	2.3979	3.09104	1.60944	1.79176	4.49981	3.43399
603139	2023	0.0053516	0	0.502896	0.347476	0.447593	0.367503	1.41664	1.94591	21.4419	0.534263		4	0	0	23	9.68464	0	0.109801	0.180819	15.1031	128	0	0	0	0	0	0	0	0		0.693147	0	0	0.693147
600513	2016	0.0157805	0	0.224172	0.585305	0.167179	0.370875	3.81974	2.63906	20.7874	0.570292		4	0	0	15	10.4643	0	0.168265	0.342088	14.1041	82	0	0	0	0	0	0	0	0		1.38629	0	2.30259	0	0.693147	0	3.52636
301331	2024	0.0060311	0	0.297008	0.571513	0.135003	0.288975	1.28207	1.09861	21.1317	0.72215		4	0	0	27	6.92373	0	0.0907392	0.328945	14.875	28	0	0	0	0	0	0	0	0		0	0
300497	2018	0.0240736	0	0.477944	0.583776	0.233366	0.33785	1.92648	1.38629	21.5101	0.169235		4	0	0	16	9.21843	0	0.528774	0.021745	15.3517	206	0	0	0	0	0	0	0	1		1.94591	0	1.94591	1.79176	1.60944	2.19722	3.13549	3.33221
300233	2017	0.030397	0	0.197034	0.778696	0.238721	0.284864	1.40759	1.94591	22.3133	0.658289	2023	-6	1	0	21	10.2008	0	1.49064	0.087636	16.2545	416	0	0	0	0	0.0009287	0	1	0	0	4.07754	2.07944	3.91202	1.09861	3.8712	1.94591	5.0689	2.19722
2365	2013	0.0194993	0	0.101886	0.433228	0.491668	0.226267	1.367	1.38629	20.9075	0.055939		4	0	0	12	9.37977	0	0.23445	0.049902	15.5264		0	0	0	0		0	0	0		1.09861	0	0	1.09861	1.79176	0	3.58352
2370	2014	0.0187512	0	0.119281	0.455167	0.277334	0.351961	2.93309	1.60944	20.559	0.489402		4	0	0	31	9.8823	0	0.159109	0.121224	14.731		0	0	0	0		0	0	0		1.38629	0	2.56495	0	1.09861	0	2.83321	0
597	2011	0.0034273	0	0.702104	0.676575	0.251919	0.324729	1.11777	2.77259	22.4935	0.644624		4	0	0	17	9.04531	0	0.201261	0.108225	18.1617		0	0	0	0		0	1	0		2.19722	1.09861	2.48491	0.693147	3.21888	0	3.95124	1.38629
2550	2011	0.0133929	0	0.0469846	0.614274	0.0407891	0.228038	1.30611	0	21.3402	0.01115		4	0	0	15	10.1358		0.248195	0.110881	16.2723		0	0	0	0		0	0	1		1.09861	0	1.79176	0	1.38629	0
688799	2022	0.0441368	0	0.174391	0.679186	0.245532	0.397783	1.38952	0.693147	21.4209	0.45478	2022	0	1	0	13	9.79254	0	0.886694	0.423399	16.4123	367	0	0	0	0		1	0	1	1	1.38629	0	1.38629	0	1.38629	0	1.79176
600664	2011	0.0225636	0	0.44993	1.15166	0.200399	0.347588	1.30338	2.94444	23.1794	0.596884		4	0	0	11	8.50031	0	2.63072	0.083123	17.9651		0	0	0	0		0	1	0		2.19722	2.77259	2.63906	2.07944	2.63906	0.693147	3.43399
963	2010	0.0209327	0	0.683754	1.47237	0.128946	0.355037	2.95828	2.3979	22.1715	0.85859	2019	-9	1	0	31	9.55683		0.890817	0.097183	17.6221		0	0	0	0		0	1	0	4	1.09861	0	1.60944	1.09861	1.60944	2.19722	3.93183
600222	2012	0.0069242	0	0.581696	0.718992	0.378958	0.317205	1.74313	2.63906	21.174	0.3551		4	0	0	10	9.61864	0	0.108671	0.051763	15.5742		0	0	0	0	0.0069452	0	0	0		0.693147	0
300110	2018	0.0177821	0	0.284765	0.458423	0.397238	0.169168	1.48769	2.19722	21.8708	0.530542		4	0	0	21	10.2228	0	0.560201	0.381306	15.5259	293	0	0	0	0	0	0	0	0		1.60944	3.63759	1.09861	2.89037	0.693147	1.94591	5.11799	4.72739
688656	2023	0.049522	0	0.145929	0.416535	0.157752	0.556628	1.41668	1.09861	20.6712	0.780421		4	0	0	15	10.9492	0	0.470091	0.238583	14.3601	119	0	0	0	0		0	0	1		1.60944	2.07944	1.09861	0
2932	2020	0.0490182	0	0.218531	0.928879	0.0730638	0.293359	1.98661	1.09861	21.0786	0.040694		4	0	0	12	9.6762	0	0.699316	0.096278	16.4467	229	0	0	0	0	0	0	0	1		1.38629	2.70805	3.17805	2.70805	3.3673	2.94444	4.18966	2.07944
2422	2023	0.053562	1	0.368656	0.607236	0.267457	0.252903	1.45249	2.63906	24.3193	0.327596	2022	1	1	1	25	9.96678	0	17.5866	0.207408	18.8896	2612	1	1	0	0	0.0002476	4	1	1	0	4.62497	5.03695	3.97029	2.94444
2001	2016	0.022209	0	0.290971	0.444415	0.273489	0.563566	2.14456	2.56495	23.1578	0.65806		4	0	0	31	9.97912	0	2.53414	0.031816	17.328	992	0	0	0	0	0	0	1	1		2.99573	1.94591	3.2581	1.94591	2.99573	1.94591	5.97381	3.52636
688068	2023	0.0369173	0	0.05689	0.14511	0.317501	0.234993	1.12065	1.60944	21.9932	0.171787		4	0	0	2	8.78349	0	1.31447	0.316218	18.2761	211	0	0	0	0		0	1	0		2.63906	0	2.30259	0
300497	2016	0.0220981	0	0.439224	0.634285	0.243561	0.338673	3.10743	0.693147	21.0586	0.268882		4	0	0	16	9.07481	0	0.309012	0.02399	16.8016	144	0	0	0	0	0	0	0	1		1.60944	2.3979	1.79176	0	1.94591	0	2.83321
600436	2023	0.0136036	0	0.185002	0.634921	0.0183129	0.513035	8.73261	3.04452	23.5612	0.697368		4	0	0	3	10.0844	0	2.32354	0.077822	16.3357	237	0	0	0	0	0	0	1	1		2.56495	3.58352	2.3979	0.693147
600056	2020	0.0060097	0	0.631889	1.2475	0.0451886	0.41275	1.09315	3.17805	24.2256	0.587049		4	0	0	2	8.65506	0	1.99475	0.063202	18.7602	296	0	0	0	0	0.0034948	0	1	0		2.70805	3.09104
300119	2013	0.0287366	0	0.141224	0.39769	0.155742	0.430587	1.80133	1.38629	21.418	0.125257		4	0	0	26	8.39097	0	0.575634	0.252169	17.1623		0	0	0	0	0.0105335	0	0	1		3.8712	1.09861	3.95124	0.693147	4.30406	2.3979	4.90527
600869	2011	0.0059986	0	0.699535	1.14805	0.0731281	0.692241	1.10893	2.83321	23.1083	0.847154		4	0	0	20	6.36767	0	0.651443	0.07952	16.6067		0	0	0	0		0	1	0		0	2.30259
300583	2017	0.0156403	0	0.156781	0.530644	0.258608	0.368582	1.33181	0	21.4286	0.424092		4	0	0	21	10.2008		0.316649	0.01425	14.7903	62	0	0	0	0	0	0	0	0		2.30259	0	0	2.30259	0.693147	2.83321	1.94591
1367	2024	0.0186943	0	0.0954495	0.333583	0.0804624	0.323114	1.24898	0.693147	21.1193	0.434563		4	0	0	31	10.4569	0	0.277795	0.026193	15.4582	95	0	0	0	0	0	0	0	1		0	0
2030	2019	0.040294	0	0.413891	0.304007	0.0785928	0.166299	2.9325	2.77259	21.9935	0.423464		4	0	0	5	10.6775	0	1.43512	0.176656	17.5083	170	0	0	0	0	0.0171551	0	1	1		4.12713	2.56495	4.02535	3.21888	4.36945	3.2581	6.68835	4.74493
300705	2024	0.0774013	1	0.250925	0.938668	0.377584	0.33145	2.39799	2.07944	21.9391	0.289482	2023	1	1	0	13	9.87994	0	2.61085	0.42267	17.6184	492	1	1	0	0	0.0044766	0	1	1	0	2.19722	1.09861
2693	2012	0.0206742	0	0.0460184	0.228542	0.161015	0.344485	1.40167	0	20.603	0.71775		4	0	0	8	6.61633		0.183308	0.048887	15.7373		0	0	0	0		0	0	1		0	0	1.09861	0	1.09861	0
603139	2021	0.0054553	0	0.400597	0.279215	0.0629451	0.396476	1.56948	1.60944	21.344	0.5696		4	0	0	23	9.54817	0	0.10148	0.311778	14.4359	152	0	0	0	0	0	0	0	0		0	2.56495	2.77259	0	0.693147	0
600420	2010	0.0361412	0	0.262451	1.37928	0.261747	0.416206	5.11952	1.94591	20.8505	0.694857		4	0	0	24	8.91394		0.410431	0.115035	16.3951		0	0	0	0		0	0	0		2.77259	1.38629	3.52636	0	2.70805	0	4.49981
2399	2018	0.0139395	0	0.546647	0.348698	0.124518	0.380075	2.66012	2.19722	23.3335	0.826065		4	0	0	5	10.631	0	1.89609	0.077199	17.3528	208	0	0	0	0	0.0002026	0	1	1		0.693147	1.79176	2.19722	0	0.693147	0	4.81218	1.79176
603351	2022	0.0251931	0	0.306692	0.558355	0.291324	0.136715	1.66278	1.38629	21.4832	0.120935		4	0	0	15	10.913	0	0.538669	0.00984	15.5521	123	0	0	0	0		0	0	0		2.3979	1.09861	3.09104	2.3979	1.79176	0	2.56495	1.38629
688658	2021	0.0455402	0	0.314255	0.888022	0.209374	0.400534	1.73977	0.693147	22.4684	0.694796		4	0	0	2	8.90775	0	2.60799	0.468649	17.6293	347	0	0	0	0	0.0116121	0	1	1		3.21888	3.17805	3.21888	3.04452	3.78419	3.3673	4.33073
301089	2023	0.0278682	0	0.12818	0.453804	0.260114	0.272281	2.77327	1.09861	21.3325	0.213733		4	0	0	10	10.0067	0	0.512495	0.011764	16.2288	336	0	0	0	0	0	0	0	1		0	0	0	0
300122	2021	0.0270897	0	0.412353	1.35443	0.0571969	0.501143	4.48437	2.48491	24.126	0.18475	2022	-1	1	0	32	9.32521	0	8.13972	0.059858	18.4311	566	0	0	0	0	0.0086863	0	1	1	2	0	0	0	0	0	0	4.70953	0
2007	2024	0.0205212	0	0.151026	0.27019	0.147248	0.179238	1.89525	3.04452	23.515	0.432015		4	0	0	10	10.1001	0	3.347	0.177155	16.7821	776	0	0	0	0	9.34e-05	0	1	1		1.60944	1.38629
2826	2023	0.0130156	0	0.191523	0.685567	0.376348	0.255931	2.50586	2.07944	20.6483	0.074364		4	0	1	27	6.78332	0	0.120751	0.370798	16.4404	41	0	0	0	0	0	0	0	0		0	0	0.693147	0
600789	2023	0.0443351	0	0.574964	0.701276	0.430121	0.207465	1.30178	3.29584	22.8983	0.284658		4	0	0	21	10.4909	0	3.90257	0.093967	18.073	786	0	0	0	0	0.0050554	0	1	0		2.99573	3.66356	2.77259	1.94591
513	2012	0.0357438	0	0.435524	0.770471	0.200095	0.262105	1.9933	2.99573	22.452	0.747868	2019	-7	1	0	5	10.2163	0	2.01372	0.365575	17.5547		0	0	0	0		0	1	0	2	2.94444	2.48491	2.83321	2.56495	3.55535	1.38629	5.24175	2.70805
600488	2022	0.0275437	0	0.435573	0.567715	0.458156	0.505791	1.16189	3.09104	22.618	0.575954		4	0	1	26	8.69656	0	1.83185	0.311383	16.5443	500	0	0	0	0	0.0060896	0	1	0		2.56495	3.46574	2.3979	3.13549	1.79176	1.94591	3.98898	2.19722
600276	2021	0.15798	1	0.0940863	0.700189	0.113657	0.240491	8.3346	3.09104	24.3936	0.700555	2017	4	1	1	15	10.872	1	17.5866	0.362228	19.2173	2612	4	0	1	0	0.0066215	7	1	1	2	3.7612	2.07944	3.93183	1.09861	3.71357	1.94591	6.92461	2.77259
300558	2024	0.0767718	1	0.393459	0.312836	0.301031	0.191318	2.80352	2.19722	22.9578	0.633789	2016	4	1	0	31	10.4569	1	7.17178	0.378229	17.146	327	8	0	0	1	0.0230151	0	1	1	5	0.693147	0
600436	2016	0.0132885	0	0.255482	0.507868	0.0489854	0.579224	5.73918	2.63906	22.3402	0.684049		4	0	0	3	9.59449	0	0.669453	0.11903	15.7352	112	0	0	0	0	0	0	1	1		2.77259	3.09104	2.3979	2.89037	1.79176	1.79176	4.92725	3.8712
2940	2022	0.0433814	0	0.365908	0.670321	0.161925	0.354363	1.74948	1.60944	21.6773	0.481191		4	0	1	31	10.4035	0	1.12622	0.356456	15.7163	167	0	0	0	0	0	0	0	0		2.48491	2.30259	3.2581	1.09861	2.94444	0	2.99573	2.19722
603658	2020	0.0425666	0	0.19071	0.480576	0.20089	0.551319	7.90994	1.60944	22.8197	0.89743		4	0	0	10	10.0088	0	3.46371	0.156028	17.742	1443	0	0	0	0	0.000439	0	1	1		4.74493	5.24702	5.03044	5.7589	4.94876	5.20949		5.35659
2412	2015	0.0209784	0	0.0918854	0.568488	0.328987	0.513706	5.61753	1.79176	21.0456	0.673151	2020	-5	1	0	13	9.44665	0	0.289569	0.454356	15.1821	239	0	0	0	0	0.0019923	0	0	0	11	1.60944	0	1.09861	0	0.693147	0	2.89037
600867	2015	0.0212179	0	0.345582	0.495026	0.298499	0.371805	8.46429	3.09104	22.0551	0.570401		4	0	0	14	8.25266	0	0.803762	0.279929	15.2068	263	0	0	0	0	0.0071275	0	1	1		1.38629	0	2.19722	1.38629	1.94591	1.09861	3.66356	1.09861
688366	2020	0.0200794	0	0.0896157	0.214035	0.0845101	0.250832	1.36202	1.79176	22.5636	0.295619		4	0	0	24	9.23587	0	1.26474	0.417079	17.0735	270	0	0	0	0		0	1	0		2.83321	2.89037	2.3979	3.2581	2.77259	3.46574	4.14314	2.89037
2868	2017	0.0186539	0	0.0800863	0.666272	0.290101	0.30315	1.73558	0	20.4439	0.750181		4	0	0	3	9.69831		0.141069	0.054682	15.6423	53	0	0	0	0	0	0	0	1		0.693147	0	2.30259	0	0	0
300110	2014	0.0189295	0	0.435571	0.367364	0.450036	0.48999	2.21377	1.60944	21.687	0.607763		4	0	0	21	10.0685	0	0.496254	0.193197	14.6686		0	0	0	0	0.0013097	0	0	0		3.04452	3.78419	3.17805	3.93183	3.29584	3.82864	4.21951	4.58497
603858	2020	0.0315688	0	0.396545	0.726398	0.105954	0.430068	1.54729	1.60944	23.8538	0.633736	2020	0	1	0	21	10.2561	0	7.22492	0.523112	19.0099	546	0	0	0	0	0.0082582	1	1	1	18	2.99573	2.94444	2.30259	3.4012	2.56495	3.43399		2.19722
300199	2015	0.0146041	0	0.256256	0.293037	0.238558	0.256392	4.03204	1.60944	21.9891	0.182155		4	0	0	5	10.4316	0	0.517863	0.142598	15.8103	210	0	0	0	0	0.0119853	0	1	1		4.2485	2.19722	2.83321	1.79176	2.89037	2.48491	5.65249	1.79176
603567	2016	0.0110495	0	0.32908	0.38666	0.174747	0.678317	1.62506	0.693147	22.5825	0.856175		4	0	0	11	8.2133	0	0.709268	0.252005	18.3943	622	0	0	0	0	0	0	1	1		2.56495	1.09861	1.60944	0	3.78419	0	4.44265	0.693147
300267	2017	0.0137938	0	0.0539096	0.507815	0.307752	0.414366	1.79348	1.94591	22.4672	0.239111		4	0	0	13	9.50746	0	0.789017	0.061089	17.8586	135	0	0	0	0	0	0	1	1		1.79176	0	1.09861	0	0	0	5.30827	2.48491
688575	2023	0.085482	0	0.334335	0.512011	0.238086	0.391041	2.29492	1.09861	22.0599	0.367615		4	0	0	5	10.9048	0	3.25352	0.192572	17.4097	675	0	0	0	0	0.0021464	0	1	1		3.7612	3.68888	3.82864	1.38629
2821	2021	0.0255655	0	0.168002	0.41578	0.148046	0.336444	6.96331	1.79176	23.4417	0.815007		4	0	0	26	8.64342	0	3.87478	0.021462	18.4905	2612	0	0	0	0	0	0	1	1		3.58352	2.99573	3.61092	3.09104	3.66356	3.4012	5.32301	3.21888
600750	2020	0.0117785	0	0.136542	0.504288	0.20702	0.430272	1.49415	3.21888	22.3173	0.478551		4	0	0	16	9.31541	0	0.579922	0.334191	17.6852	246	0	0	0	0	0	0	1	1		2.83321	3.97029	2.3979	3.73767	3.46574	4.31749	5.54518	3.33221
300705	2020	0.0722349	0	0.260929	0.888098	0.449507	0.357551	3.73963	1.38629	20.8461	0.116097	2023	-3	1	0	13	9.67716	0	0.816775	0.520626	16.7283	384	0	0	0	0	0	0	0	1	0	2.19722	2.70805	0.693147	2.56495	0.693147	1.38629	3.73767
2004	2018	0.0134528	0	0.519833	0.377478	0.187269	0.142739	0.936226	2.70805	24.0024	0.206775	2022	-4	1	0	32	9.08729	0	3.57192	0.143527	17.7482	1079	0	0	0	0	0.0002911	0	1	0	1	4.46591	3.66356	4.29046	3.93183	4.12713	3.55535	6.05444	4.17439
688606	2023	0.0294382	0	0.0691195	0.17131	0.0604214	0.233254	1.18447	1.09861	22.1382	0.643367		4	0	0	31	10.4327	0	1.21169	0.091805	16.4053	242	0	0	0	0		0	1	1		2.77259	3.63759	2.3979	2.30259
300363	2023	0.0481909	0	0.34997	0.3756	0.306351	0.144625	1.74551	2.30259	22.9623	0.297053		4	0	0	32	9.36727	0	4.52225	0.039459	17.1323	1244	0	0	0	0		0	1	1		2.63906	3.46574	1.60944	1.09861
600572	2021	0.0200476	0	0.315081	0.6129	0.196871	0.208471	1.50439	2.89037	23.1021	0.320096	2023	-2	1	0	31	10.3473	0	2.16369	0.391326	18.3217	214	0	0	0	0	0.0017512	0	1	0	1	2.56495	2.83321	2.83321	3.04452	3.04452	3.49651	5.12396	3.80666
300832	2023	0.0445178	0	0.0824676	0.515803	0.154006	0.26877	6.82635	1.38629	22.8301	0.626453		4	0	0	5	10.9048	0	3.66047	0.160398	17.3553	693	0	0	0	0	0	0	1	1		3.43399	2.30259	3.55535	3.2581
2873	2023	0.0296111	0	0.417653	0.508612	0.344631	0.335925	1.89676	1.94591	21.3713	0.439457		4	0	0	7	8.89719	0	0.566104	0.458645	16.0362	213	0	0	0	0	0.0096768	0	0	0		2.30259	0	1.38629	0
301093	2021	0.0159813	0	0.0822316	0.504439	0.0910897	0.21	1.40204	0	21.6914	0.494521		4	0	0	15	10.872		0.42078	0.088428	15.0654	104	0	0	0	0	0	0	0	1		1.38629	2.30259	1.79176	1.79176	0	1.09861		1.38629
2932	2022	0.0422546	0	0.263206	1.47237	0.0399619	0.270354	1.15636	1.60944	22.9415	0.019184		4	0	0	12	9.89312	0	3.8836	0.042807	17.0566	344	0	0	0	0	0	0	1	1		3.3673	2.94444	3.33221	2.07944	2.48491	0.693147	4.11087	2.07944
688468	2021	0.0470461	0	0.10639	0.38624	0.0879899	0.269327	1.35878	0	21.0816	0.83635		4	0	0	2	8.90775		0.673186	0.221765	15.9935	138	0	0	0	0	0	0	0	1		3.8712	3.21888	4.07754	2.99573	3.46574	3.3673	2.48491	2.63906
2262	2015	0.028545	0	0.283663	1.23685	0.0996163	0.400899	4.95774	2.07944	21.6597	0.48061	2023	-8	1	0	15	10.4155	0	0.728162	0.238681	15.7113	216	0	0	0	0	0.0003064	0	0	0	0	2.48491	0	2.83321	1.38629	2.07944	0.693147	3.8712	1.94591
2390	2014	0.0010664	0	0.529435	0.738066	0.138187	0.341717	1.6675	1.60944	22.3764	0.273345		4	0	0	7	8.18379	0	0.0500914	0.109864	16.2799		0	0	0	0		0	1	0		2.63906	2.19722	2.07944	2.07944	3.04452	3.2581	4.75359
600993	2010	0.0024833	0	0.222017	0.817056	0.146736	0.292686	5.43317	1.94591	21.0941	0.744973		4	0	0	12	8.95523		0.035981	0.205266	16.1882		0	0	0	0		0	0	0		1.60944	2.56495	2.07944	1.94591
300485	2015	0.0218563	0	0.0358341	0.455954	0.0494223	0.4968	3.024	0	21.3884	0.106997		4	0	0	2	8.39385		0.425065	0.128889	13.4119	97	0	0	0	0	0.0065816	0	0	1		1.09861	0	0	0	1.60944	1.38629	1.79176	1.79176
300639	2018	0.0417028	0	0.0910326	0.514063	0.269751	0.323315	1.66731	0.693147	20.8958	0.638379		4	0	0	5	10.631	0	0.495537	0.374851	15.6234	263	0	0	0	0	0.0030324	0	0	1		0	0	0	0	0	2.19722	4.97673
603896	2024	0.0154592	0	0.267364	0.219389	0.109513	0.286068	1.61023	2.07944	21.8647	0.376847		4	0	0	31	10.4569	0	0.484055	0.438904	16.746	179	0	0	0	0	0	0	0	1		0	0
600436	2021	0.0159668	0	0.188757	0.706716	0.0211325	0.569224	9.58399	2.94444	23.2486	0.724569		4	0	0	3	10.0571	0	1.99511	0.081103	16.2262	199	0	0	0	0	0	0	1	1		2.77259	4.17439	2.30259	2.07944	2.56495	3.58352	4.76217	2.83321
300016	2016	0.0313102	0	0.0568962	0.49734	0.209964	0.226351	5.17585	2.07944	20.6784	0.256755		4	0	0	2	8.44801	0	0.299354	0.374089	15.5667	53	0	0	0	0	0.0117143	0	0	1		1.94591	0.693147	2.30259	0	2.3979	1.60944	4.29046
603188	2018	0.0161344	0	0.345126	0.412368	0.48515	0.288389	1.23485	1.60944	22.2845	0.361033	2022	-4	1	0	15	10.6485	0	0.768774	0.025093	14.9425	486	0	0	0	0		0	1	1	17	3.55535	0
2294	2018	0.101716	1	0.130756	0.629943	0.148339	0.657332	2.89479	2.30259	22.7907	0.793738	2017	1	1	0	5	10.631	0	8.04047	0.289269	17.6784	696	1	1	0	0	0.050025	0	1	1	4	3.49651	1.94591	2.3979	2.07944	3.71357	3.43399	5.82895	3.58352
300238	2020	0.0304443	0	0.36843	0.382612	0.19247	0.207594	6.09063	2.30259	20.8497	0.339551	2020	0	1	0	5	10.6889	0	0.34546	0.414171	16.7625	78	0	0	0	0	0.0002581	1	0	1	1	2.63906	0.693147	1.60944	1.79176	1.60944	1.38629	5.06259	2.83321
688338	2021	0.0102481	0	0.0423807	0.166307	0.0255146	0.346591	1.51606	0.693147	21.1178	0.068739		4	0	0	2	8.90775	0	0.152056	0.139764	15.5527	40	0	0	0	0		0	0	1		1.09861	1.94591	1.09861	0.693147	1.38629	2.89037		1.79176
623	2018	0.0050154	0	0.138458	0.143001	0.0838686	0.266551	0.936226	3.13549	23.9284	0.462273	2019	-1	1	0	14	8.30684	0	1.23672	0.468672	18.5061	242	0	0	0	0	0.0014478	0	1	0	17	2.77259	1.60944	2.63906	0	2.63906	0		2.48491
688739	2024	0.0491709	0	0.0486609	0.166517	0.14725	0.546677	1.05292	1.38629	23.031	0.585147		4	0	0	17	9.35039	0	4.94245	0.251312	16.5958	267	0	0	0	0	0.0209917	0	1	1		1.94591	1.94591
300119	2022	0.0275737	0	0.262873	0.353351	0.19456	0.357837	1.47578	2.56495	22.5326	0.23733		4	0	0	26	8.69656	0	1.68372	0.165083	17.1174	324	0	0	0	0	0.0058464	0	1	1		3.58352	2.3979	3.66356	3.04452	2.77259	1.60944	5.42495	2.77259
600530	2014	0.0040938	0	0.205205	0.147343	0.0790307	0.178461	1.54489	2.63906	21.7493	0.510224		4	0	0	24	9.06338	0	0.114218	0.410348	14.024		0	0	0	0		0	0	0		0.693147	0
600673	2010	0.0011006	0	0.493324	0.688217	0.420407	0.517241	3.08036	2.89037	22.4866	0.791515	2021	-11	1	0	5	10.0396		0.0641849	0.022429	17.1425	215	0	0	0	0		0	1	0	1	1.60944	1.09861	2.19722	0.693147	1.09861	0.693147	4.07754	3.33221
300519	2023	0.0162663	0	0.0927391	0.286415	0.112287	0.3825	2.38507	2.07944	20.6511	0.201326		4	0	0	31	10.4327	0	0.151342	0.097834	14.7422	50	0	0	0	0	0	0	0	1		1.09861	0	0	0
2252	2020	0.0050872	0	0.0358341	0.147894	0.0440634	0.262012	1.71617	2.56495	23.9617	0.729082		4	0	0	24	9.23587	0	1.29693	0.072945	17.5076	176	0	0	0	0	0	0	1	1		0.693147	1.38629	0	3.04452	1.09861	2.07944	2.70805	2.30259
300233	2024	0.0341634	1	0.316296	0.585603	0.397606	0.20463	1.13377	2.63906	22.4469	0.24737	2023	1	1	0	21	10.5868	0	1.91485	0.147148	16.6375	535	1	1	0	0	0.0117931	0	1	0	0	2.99573	1.38629
2868	2022	0.0176027	0	0.516639	0.264064	0.505913	0.304289	7.03331	1.79176	20.9383	0.696936		4	0	0	3	10.0487	0	0.218249	0.032788	16.3919	86	0	0	0	0	0	0	0	0		1.94591	2.3979	1.38629	2.19722	0.693147	1.09861	2.48491
2393	2018	0.0240727	0	0.179936	0.395726	0.284077	0.513609	1.18276	2.19722	22.0886	0.547561		4	0	0	26	8.4837	0	0.942976	0.439206	14.6352	327	0	0	0	0	0	0	1	1		1.79176	2.3979	1.79176	1.94591	1.60944	2.56495	3.13549	1.79176
513	2019	0.0460452	0	0.317149	0.530002	0.175791	0.342049	1.68135	3.29584	23.6123	0.767975	2019	0	1	0	5	10.6775	0	8.2773	0.329603	18.8587	729	0	0	0	0	0.0037493	1	1	1	2	4.23411	3.4012	4.39445	3.61092	4.35671	3.97029	6.51323	4.07754
600771	2016	0.0036808	0	0.215804	0.550019	0.0262853	0.232198	4.37177	3.04452	21.4573	0.553424		4	0	0	20	6.76585		0.0766868	0.475991	16.0785	93	0	0	0	0	0.0019071	0	0	1		0.693147	2.19722	1.38629	0.693147	1.09861	1.60944	2.07944
300519	2021	0.0144997	0	0.092435	0.351994	0.110814	0.3825	2.82348	1.79176	20.6533	0.226094		4	0	0	31	10.3473	0	0.135196	0.099916	14.2325	48	0	0	0	0	0	0	0	1		0	0	0	0	1.09861	0
600993	2022	0.0178962	0	0.284473	0.769201	0.0654827	0.292686	2.20854	2.94444	22.3442	0.510445		4	0	1	12	9.89312	0	0.905122	0.221025	16.7422	259	0	0	0	0	0.0024913	0	1	0		2.48491	2.07944	2.89037	2.94444	2.19722	1.09861	3.63759	2.3979
600568	2013	0.0020059	0	0.553614	0.323066	0.0542147	0.472167	1.376	2.56495	21.6944	0.538048		4	0	0	12	9.37977	0	0.052975	0.03312	13.366		0	0	0	0		0	0	0		0	1.60944	0	0	1.09861	1.79176
2898	2017	0.029044	0	0.134937	0.713601	0.084946	0.51146	1.908	0	20.388	0.159473		4	0	0	5	10.5594		0.207704	0.19943	15.9081	42	0	0	0	0		0	0	1		1.94591	0.693147	1.79176	1.38629	1.09861	1.60944		1.60944
600085	2016	0.0118513	0	0.292009	0.769598	0.089876	0.52448	2.81468	2.99573	23.56	0.783293		4	0	0	2	8.44801	0	2.02183	0.200375	17.1958	650	0	0	0	0	0	0	1	0		1.79176	2.48491	2.07944	1.09861	1.60944	2.99573	4.60517	2.63906
300642	2023	0.0462705	0	0.0857548	0.324601	0.148139	0.199564	1.67988	1.94591	21.2419	0.360166		4	0	0	24	9.35988	0	0.777229	0.32335	16.2749	96	0	0	0	0	0	0	0	1		1.94591	3.09104	1.79176	2.30259
2437	2017	0.0163733	0	0.53084	0.343121	0.195715	0.42633	2.18431	2.07944	22.9276	0.710888		4	0	0	11	8.16607	0	1.4841	0.350273	17.0077	120	0	0	0	0	0.0062334	0	1	1		2.63906	1.38629	2.3979	2.56495	2.3979	2.70805	4.48864	1.38629
603367	2017	0.0299458	0	0.214597	0.738537	0.245577	0.36544	1.24473	0	22.2797	0.667625		4	0	0	21	10.2008		1.42	0.256812	17.3938	599	0	0	0	0		0	1	0		2.07944	3.17805	3.2581	1.79176	1.94591	2.56495		1.94591
790	2023	0.0149532	0	0.495475	0.526633	0.166512	0.177398	1.97261	3.2581	21.481	0.211153		4	0	0	25	9.96678	0	0.319024	0.214262	15.1968	134	0	0	0	0	0	0	0	0		1.09861	1.60944	1.60944	0.693147
603896	2017	0.0226366	0	0.0610962	0.480959	0.151783	0.414621	2.9196	0	20.6468	0.462374		4	0	0	31	10.0539		0.209693	0.482653	15.5053	96	0	0	0	0	0	0	0	1		0	1.60944	0	0.693147	0.693147	0.693147	3.49651
756	2011	0.0114813	0	0.417567	1.02286	0.353891	0.363243	1.14565	2.77259	21.8233	0.712137		4	0	0	21	9.89979	0	0.34492	0.06797	17.1917		0	0	0	0		0	0	0		2.99573	2.30259	2.83321	2.19722	3.21888	2.48491	4.15888
300497	2017	0.0243146	0	0.459762	0.601141	0.208701	0.33785	1.91831	1.09861	21.3052	0.150352		4	0	0	16	9.1532	0	0.435088	0.01908	16.108	156	0	0	0	0	0	0	0	1		1.79176	0	1.94591	0	1.94591	1.79176	2.99573	3.04452
300363	2024	0.0383944	0	0.386213	0.330982	0.348574	0.144799	1.33205	2.3979	22.8999	0.258295		4	0	0	32	9.36655	0	3.38491	0.053081	16.895	966	0	0	0	0		0	1	0		1.60944	1.09861
300501	2018	0.0246838	0	0.241535	0.613907	0.309575	0.383395	1.36749	1.09861	20.664	0.071317		4	0	0	24	9.24578	0	0.23264	0.062657	15.2687	87	0	0	0	0	0	0	0	1		2.48491	3.04452	2.19722	3.43399	1.38629	1.94591	3.55535	3.2581
688658	2023	0.0736834	0	0.391394	0.704077	0.245594	0.400534	1.44529	1.38629	22.5001	0.825218		4	0	1	2	8.78349	0	4.35563	0.421124	17.176	509	0	0	0	0	0.0154112	0	1	0		3.78419	3.3673	4.04305	1.94591
688276	2024	0.0299992	0	0.189653	0.239795	0.209686	0.414566	2.18527	1.38629	22.3729	0.461418		4	0	0	14	8.42893	0	1.56142	0.386434	15.7796	133	0	0	0	0	0	0	1	1		1.94591	0
603718	2015	0.0158666	0	0.223338	0.334155	0.127937	0.508996	3.71009	0	20.9386	0.842973		4	0	0	24	9.03702		0.196797	0.287493	14.1752	60	0	0	0	0	0	0	0	1		1.60944	2.3979	1.09861	1.38629	0.693147	3.21888	1.38629	1.94591
300119	2021	0.0266452	0	0.240237	0.418589	0.14037	0.357589	1.66012	2.48491	22.4621	0.190381		4	0	0	26	8.64342	0	1.51632	0.188768	17.3138	365	0	0	0	0	0.005957	0	1	1		3.17805	1.79176	3.58352	2.3979	3.66356	3.04452	5.69373	3.33221
600535	2012	0.0249924	0	0.438072	1.3173	0.201326	0.472677	4.25092	2.3979	22.7363	0.797929	2017	-5	1	0	26	8.327	0	1.87091	0.127476	17.1055		0	0	0	0	0.0049159	0	1	0	8	4.07754	1.79176	3.89182	2.70805	4.20469	3.21888	6.45677	3.33221
2370	2011	0.0165714	0	0.145086	0.484049	0.201626	0.45	1.39915	0.693147	20.5861	0.584744		4	0	0	31	9.69714	0	0.144467	0.108599	15.5889		0	0	0	0		0	0	0		1.09861	1.79176	2.30259	2.19722	1.38629	1.09861
600161	2023	0.0184162	0	0.101049	0.382078	0.196835	0.456414	3.69444	3.2581	23.3757	0.719256		4	0	0	2	8.78349	0	2.61289	0.052219	16.5271	353	0	0	0	0	0.0106428	0	1	1		3.63759	3.29584	1.09861	1.38629
2437	2020	0.0296619	0	0.572011	0.559315	0.295322	0.321296	2.11854	2.3979	22.231	0.444993		4	0	0	11	8.1461	0	1.33963	0.597456	17.9755	78	0	0	0	0	0.0007643	0	1	0		1.79176	0.693147	1.09861	0.693147	3.2581	2.07944	4.12713	2.99573
600195	2022	0.0234784	0	0.201058	0.766427	0.337424	0.493654	1.69597	3.17805	22.7949	0.668821		4	0	0	2	8.8002	0	1.86358	0.064218	9.32376	437	0	0	0	0	0.00543	0	1	0		2.99573	3.58352	3.29584	4.04305	3.04452	1.60944	5.65249	3.04452
423	2012	0.021438	0	0.190484	0.639881	0.0980983	0.231417	5.15157	2.83321	22.3958	0.612664		4	0	0	21	9.96533	0	1.14172	0.253278	16.4417		0	0	0	0		0	1	1		2.70805	2.30259	3.82864	3.95124	3.49651	3.78419	4.62497	2.56495
2817	2019	0.015358	0	0.126807	0.403958	0.256171	0.400485	1.96401	1.38629	20.5391	0.009655		4	0	0	1	9.6138	0	0.127749	0.139166	15.4757	70	0	0	0	0	0	0	0	0		0.693147	0.693147	0	1.79176	2.07944	0	2.07944	1.38629
603566	2016	0.0336599	0	0.147341	0.359881	0.151777	0.332426	2.83002	0.693147	21.2753	0.041115		4	0	0	10	9.8515	0	0.584613	0.224725	17.4752	212	0	0	0	0	0	0	0	1		3.49651	3.04452	3.52636	2.99573	3.13549	3.13549	4.86754
513	2021	0.0680879	1	0.360313	0.561597	0.164033	0.333746	1.67448	3.3673	23.8311	0.70889	2019	2	1	1	5	10.8308	1	15.2326	0.321943	19.1457	936	2	0	1	0	0.0168962	0	1	1	2	4.35671	3.97029	4.55388	4.31749	4.48864	3.68888	6.4151	4.00733
300497	2023	0.0202225	0	0.487296	0.325881	0.339276	0.192816	1.44722	2.19722	22.2958	0.093476		4	0	0	16	9.52562	0	0.974532	0.021955	15.7277	333	0	0	0	0	0	0	1	0		0.693147	1.09861	1.79176	0
2030	2021	0.0611204	0	0.258936	0.899748	0.054866	0.166299	2.93696	2.89037	23.0589	0.38267		4	0	0	5	10.8308	0	6.31768	0.103103	18.0934	790	0	0	0	0	0.0165434	0	1	1		4.36945	3.2581	4.80402	3.80666	4.52179	3.2581	6.3613	4.06044
2737	2023	0.0186935	0	0.272777	0.81938	0.201492	0.45411	2.47744	2.30259	22.6522	0.641173		4	0	0	11	8.36435	0	1.28647	0.23973	18.5919	447	0	0	0	0	0	0	1	1		3.04452	3.46574	2.77259	1.09861
301258	2024	0.0194564	0	0.0961995	0.204322	0.172003	0.60216	1.04922	1.09861	21.4594	0.6444		4	0	0	15	10.9883	0	0.406202	0.012248	15.086	96	0	0	0	0	0	0	0	0		0	0
2004	2017	0.0093897	0	0.542914	0.341683	0.153276	0.182055	1.01122	2.63906	24.0937	0.224817	2022	-5	1	0	32	9.04251	0	2.73146	0.119729	17.4406	1021	0	0	0	0	0.0009866	0	1	0	1	4.92725	3.52636	4.46591	3.66356	4.29046	3.93183	5.94017	3.98898
301075	2024	0.0241071	0	0.509135	0.184584	0.414772	0.583475	1.44569	1.38629	21.1518	0.69398		4	0	0	27	6.92373	0	0.370042	0.336123	14.4615	75	0	0	0	0	0	0	0	0		0.693147	0
300110	2015	0.0196478	0	0.476141	0.411851	0.434004	0.421182	3.8199	1.79176	21.7344	0.52738		4	0	0	21	10.1192	0	0.540073	0.221879	16.0212	368	0	0	0	0	0.0001861	0	0	0		3.17805	3.93183	3.29584	3.82864	2.83321	3.43399	4.64439	4.90527
603718	2019	0.0174239	0	0.416578	0.161162	0.229403	0.483713	5.26185	1.60944	21.2547	0.485008		4	0	0	24	9.22951	0	0.29643	0.213311	15.8827	106	0	0	0	0	0	0	0	0		0.693147	2.30259	2.19722	2.3979	1.94591	2.70805	3.33221	3.29584
2907	2023	0.0635941	1	0.126135	0.371985	0.30646	0.450435	2.93123	1.94591	21.3392	0.468775	2019	4	1	1	32	9.36727	1	1.17742	0.304738	16.3231	326	4	0	1	0	0.0290042	0	0	0	6	1.79176	2.48491	2.07944	0.693147
2581	2016	0.0163698	0	0.0595935	0.495709	0.169062	0.263767	3.14912	1.79176	21.7119	0.45844		4	0	0	21	10.149		0.439944	0.323074	16.3958	112	0	0	0	0	0	0	0	1		2.19722	0.693147	2.19722	0.693147	1.94591	2.56495	3.46574	0
2653	2020	0.141814	1	0.428662	0.663807	0.158314	0.371855	2.41284	2.19722	22.332	0.029998	2019	1	1	0	27	6.57214	0	7.08584	0.381282	19.2114	727	1	1	0	0	0.050025	2	1	1	12	3.78419	1.94591	4.06044	0	3.91202	0	6.53814	1.79176
603139	2022	0.0067766	0	0.43682	0.266986	0.111579	0.367503	1.41002	1.79176	21.323	0.529616		4	0	0	23	9.67641	0	0.12345	0.281137	13.8364	136	0	0	0	0	0	0	0	0		2.77259	0	0.693147	0	0	0.693147
2940	2021	0.0252225	0	0.292114	0.686016	0.213427	0.354363	1.88325	1.38629	21.4574	0.354521		4	0	0	31	10.3473	0	0.525531	0.44177	15.8511	102	0	0	0	0	0	0	0	0		2.07944	2.07944	2.48491	2.30259	3.2581	1.09861	3.13549	2.19722
963	2021	0.035667	1	0.37246	1.35019	0.113987	0.417724	2.97803	3.09104	24.019	0.674039	2019	2	1	0	31	10.3473	1	9.62882	0.156931	18.9719	1285	2	0	1	0	0	0	1	0	4	4.39445	2.89037	4.17439	4.11087	4.35671	3.63759		2.99573
2433	2020	0.0023325	0	0.433855	0.41259	0.259426	0.249344	0.936226	2.3979	22.8909	0.262301		4	0	0	5	10.6889	0	0.203805	0.153344	0	75	0	0	0	0	0	0	1	0		0.693147	1.09861	0	2.07944
301258	2023	0.019235	0	0.0805521	0.232198	0.181384	0.60216	1.17326	0.693147	21.4728	0.630543		4	0	0	15	10.9492	0	0.407027	0.009998	15.3589	105	0	0	0	0	0	0	0	1		2.30259	0	0	0
600062	2019	0.0308592	0	0.230588	0.869293	0.210833	0.599859	1.43786	3.13549	23.146	0.699649		4	0	0	2	8.64249	0	3.47995	0.39764	17.8221	464	0	0	0	0	0.0129469	0	1	0		2.83321	3.61092	3.61092	4.20469	3.55535	3.73767	4.68213	4.8752
600129	2019	0.0124403	0	0.778909	0.860047	0.213241	0.331998	1.22002	3.13549	23.3755	0.51639		4	0	0	32	9.14761	0	1.7647	0.322136	17.6772	744	0	0	0	0	0.007684	0	1	0		2.3979	3.63759	2.07944	3.55535	1.09861	3.46574	4.46591	4.15888
300255	2019	0.0414315	0	0.309522	0.532006	0.196079	0.356852	1.43717	2.19722	22.0951	0.169008		4	0	0	9	9.50254	0	1.63348	0.45496	16.3601	194	0	0	0	0	0.0069497	0	1	1		1.09861	0	0.693147	1.79176	1.38629	0.693147	3.63759
952	2018	0.0382004	0	0.479735	0.50602	0.503051	0.165713	1.95727	2.99573	21.2499	0.246188		4	0	0	12	9.77417	0	0.646843	0.044171	16.2462	195	0	0	0	0	0	0	0	1		2.3979	3.09104	1.09861	2.30259	1.38629	2.56495	4.61512	2.48491
688363	2021	0.0378928	0	0.240051	0.748493	0.214448	0.590625	2.81248	1.09861	22.7387	0.822433		4	0	0	21	10.3992	0	2.84338	0.492378	18.6773	571	0	0	0	0	0	0	1	1		4.41884	3.17805	4.2485	2.83321	4.46591	3.49651	6.70808	3.13549
300452	2024	0.0262562	0	0.3747	0.568954	0.298068	0.268961	1.95213	2.30259	21.1678	0.116023		4	0	0	1	9.88367	0	0.409527	0.033323	15.6238	173	0	0	0	0	0	0	0	1		1.09861	0
603168	2023	0.0420441	0	0.203162	0.312577	0.22291	0.206376	2.31531	2.30259	21.4981	0.282569		4	0	0	31	10.4327	0	0.912483	0.20983	13.6794	79	0	0	0	0	0.0123485	0	0	0		2.63906	0.693147	2.07944	0
931	2018	0.0079427	0	0.463328	0.494247	0.175416	0.277793	1.87696	2.99573	21.9839	0.477409		4	0	0	2	8.60839		0.280189	0.345649	16.3873	193	0	0	0	0	0	0	1	0		0.693147	0	1.38629	0	1.38629	0	2.99573	2.30259
688166	2019	0.0878602	0	0.0761353	0.438171	0.159349	0.276915	1.74297	0	21.0748	0.396543		4	0	0	15	10.6807		1.24875	0.03026	15.8132	236	0	0	0	0		0	0	1		2.94444	0	2.19722	0	2.63906	1.38629	3.68888
600664	2019	0.0108322	0	0.524671	0.96909	0.239263	0.467981	1.28464	3.29584	23.2492	0.579434		4	0	1	11	8.19977	0	1.3543	0.072839	17.7635	224	0	0	0	0	0.0008238	0	1	0		1.09861	1.79176	1.38629	0	1.09861	1.60944	3.89182
600085	2012	0.00438	0	0.420312	0.88294	0.0990693	0.552436	2.82029	2.77259	22.9921	0.70049		4	0	0	2	8.25738	0	0.423455	0.187011	17.1638		0	0	0	0		0	1	0		0.693147	0.693147	0	0	0	0.693147	4.38203	0
790	2020	0.0235707	0	0.199611	0.666495	0.150186	0.180789	2.57852	3.13549	20.8543	0.236671		4	0	0	25	9.77028	0	0.268709	0.375212	14.9731	161	0	0	0	0	0	0	0	0		2.30259	3.13549	1.94591	2.07944	1.94591	1.94591	3.55535	3.46574
301130	2022	0.0115462	0	0.0705148	0.317035	0.211804	0.242897	1.34108	0	20.7401	0.319379		4	0	0	14	8.38256		0.117425	0.523099	15.0162	50	0	0	0	0	0	0	0	1		0	0	1.38629	0	1.38629	0
300181	2011	0.0137124	0	0.189583	0.468453	0.226814	0.309375	1.333	0	20.5536	0.247615		4	0	0	31	9.69714		0.11572	0.542971	15.3738		0	0	0	0	0.0018216	0	0	0		0	0	2.48491	0	0.693147	0
2750	2015	0.0136456	0	0.142305	0.319853	0.371924	0.438202	3.87876	0	20.365	0.752033		4	0	0	30	8.61099		0.0953636	0.080654	0	45	0	0	0	0	0	0	0	1		1.09861	0	1.60944	0.693147	1.38629	1.38629
300110	2016	0.0193883	0	0.440019	0.456355	0.472293	0.167599	4.14639	1.94591	21.7257	0.530305		4	0	0	21	10.149	0	0.528316	0.240929	14.6646	351	0	0	0	0	1.14e-05	0	0	0		3.29584	3.82864	2.83321	3.43399	1.60944	3.63759	4.92725	4.7185
600557	2023	0.109147	1	0.24402	0.699743	0.320449	0.301281	1.91997	3.09104	22.6858	0.625166	2017	4	1	0	15	10.9492	1	7.76835	0.397909	17.3768	577	6	0	0	1	0.0007229	2	1	1	4	2.99573	2.56495	3.66356	1.38629
300723	2019	0.054629	0	0.253063	0.915839	0.100611	0.421986	1.75536	1.09861	21.3082	0.604571		4	0	0	5	10.6775	0	0.980485	0.519793	16.7699	222	0	0	0	0	0	0	0	1		2.48491	2.94444	2.3979	0	1.94591	0	3.61092	2.56495
600201	2013	0.0153979	0	0.251117	0.373561	0.141214	0.119652	4.47893	2.70805	21.2607	0.298251		4	0	0	18	8.49087	0	0.263561	0.161494	15.0241		0	0	0	0		0	0	1		1.60944	0	1.38629	0	1.09861	0	3.61092	2.3979
2562	2018	0.0218528	0	0.36938	0.401595	0.417024	0.293284	1.2403	2.07944	21.9992	0.012183		4	0	0	31	10.1389		0.782763	0.037535	15.9626	336	0	0	0	0	0	0	1	0		2.56495	0.693147	2.94444	2.89037	2.48491	0	3.78419	2.07944
2566	2024	0.0086556	0	0.214505	0.22218	0.14742	0.390838	0.982001	2.63906	21.812	0.016171		4	0	0	14	8.42893	0	0.257129	0.496601	16.8478	235	0	0	0	0	0	0	0	0		0	0
2370	2013	0.0218275	0	0.114778	0.387235	0.291566	0.45	2.85856	1.38629	20.5024	0.585751		4	0	0	31	9.80713	0	0.175026	0.142729	15.0938		0	0	0	0		0	0	0		1.38629	1.09861	1.38629	0	2.56495	0	2.99573	0.693147
300142	2020	0.0327705	0	0.18576	0.352908	0.0858583	0.081982	6.15192	2.3979	22.989	0.206706		4	0	0	30	9.0345	0	3.15852	0.384548	17.2006	164	0	0	0	0	0.0144216	0	1	1		1.09861	1.79176	1.09861	0	1.38629	0.693147	4.57471
300110	2017	0.0172565	0	0.463756	0.467524	0.427318	0.167599	5.17719	2.07944	21.7835	0.522351		4	0	0	21	10.2008	0	0.498212	0.312873	15.2441	278	0	0	0	0	0.0004288	0	0	0		2.83321	3.43399	1.60944	3.63759	1.09861	2.89037	5.14749	4.82831
600299	2022	0.0220225	0	0.299417	0.687776	0.42908	0.637379	1.33733	3.13549	23.784	0.885419		4	0	0	2	8.8002	0	4.70035	0.080059	16.5133	211	0	0	0	0	0.0021693	0	1	0		1.09861	0	1.09861	1.60944	1.60944	0	2.3979	1.79176
600750	2021	0.0146433	0	0.235946	0.526312	0.17095	0.430272	1.74694	3.2581	22.5146	0.560822		4	0	0	16	9.49029	0	0.878246	0.358897	17.6829	216	0	0	0	0	0	0	1	1		2.3979	3.73767	3.46574	4.31749	3.46574	3.80666	5.23111	3.09104
661	2019	0.0319531	0	0.307654	0.666266	0.119003	0.187974	6.39154	3.17805	23.2665	0.53743	2020	-1	1	0	14	8.32719	0	4.06487	0.342087	16.8902	699	0	0	0	0	0.0059899	0	1	1	6	2.30259	0	2.89037	0	2.70805	0.693147		0
2166	2022	0.0114168	0	0.301235	0.363151	0.237389	0.365714	1.55536	2.77259	22.2174	0.013713		4	0	0	6	9.0847	0	0.508661	0.032086	16.6147	114	0	0	0	0	0	0	1	1		3.04452	0	1.79176	2.99573	2.19722	2.70805	4.02535	1.09861
300142	2012	0.0149228	0	0.287781	0.144169	0.102209	0.148615	1.27632	1.09861	22.2162	0.252082		4	0	0	30	8.40254	0	0.664104	0.228252	16.449		0	0	0	0		0	1	1		1.60944	1.38629	2.56495	0	2.56495	1.94591	2.70805
2118	2022	0.0010664	0	0.820864	0.062221	0.106216	0.081982	1.13718	2.77259	23.0565	0.155231		4	0	0	14	8.38256	0	0.0672219	0.694135	0	52	0	0	0	0	0	0	1	0		0	2.30259
2118	2020	0.0015289	0	0.644038	0.062221	0.126889	0.356536	1.03647	2.63906	23.0755	0.394531		4	0	0	14	8.37099	0	0.160666	0.196165	0	58	0	0	0	0	0	0	1	0		0.693147	0	0	0	0	2.30259	4.17439	0.693147
600085	2021	0.0127519	0	0.335037	0.622596	0.157077	0.52448	2.79542	3.21888	23.9451	0.694211		4	0	0	2	8.90775	0	3.19726	0.188206	17.4917	510	0	0	0	0		0	1	1		2.19722	3.8712	2.30259	3.33221	2.07944	3.63759	4.41884	3.97029
650	2019	0.009516	0	0.126889	0.954303	0.110715	0.26269	1.66442	3.17805	22.3296	0.268625		4	0	0	16	9.28918	0	0.474318	0.172111	16.2064	253	0	0	0	0	0.0012132	0	1	1		0.693147	2.30259	0.693147	0	0.693147	2.56495	1.79176	3.52636
661	2020	0.0404605	0	0.268417	0.580167	0.118043	0.187974	9.58399	3.21888	23.5473	0.530643	2020	0	1	0	14	8.37099	0	6.81541	0.301098	18.1265	680	0	0	0	0	0.0122888	3	1	1	6	2.89037	0	2.70805	0.693147	3.52636	3.43399		1.94591
600422	2023	0.0130861	0	0.427459	0.810968	0.113227	0.280099	2.07902	3.17805	22.9814	0.680052		4	0	0	30	9.23565	0	1.25174	0.315799	18.4786	197	0	0	0	0	0.0056349	0	1	0		1.79176	2.99573	0.693147	2.07944
300122	2022	0.0292964	0	0.362268	1.12457	0.0741639	0.483156	2.76989	2.56495	24.3609	0.190906	2022	0	1	0	32	9.30995	0	11.1337	0.058416	18.0864	807	0	0	0	0	0.0068151	3	1	1	2	0	0	0	0	0	0	4.62497	0
301277	2024	0.0305936	0	0.149245	0.424415	0.192677	0.632112	1.331	1.09861	21.3187	0.747221		4	0	0	10	10.1001	0	0.554887	0.007834	14.7726	236	0	0	0	0	0	0	0	1		0.693147	1.09861
2365	2018	0.0126423	0	0.167499	0.573051	0.512601	0.215378	1.61548	2.19722	21.3803	0.068812		4	0	0	12	9.77417	0	0.243876	0.065116	15.5734	128	0	0	0	0	0	0	0	1		0.693147	0	1.09861	2.3979	1.79176	2.94444	4.02535	2.56495
688197	2022	0.153621	0	0.0706542	0.062221	0.0158991	0.490542	1.44449	0	20.9843	0.249598		4	0	0	2	8.8002		1.99438	0.007233	16.9872	144	0	0	0	0		0	0	0		2.56495	0	1.94591	0	1.09861	0	3.52636
2004	2020	0.0115438	0	0.499163	0.396495	0.216002	0.187103	0.936226	2.83321	24.0635	0.220736	2022	-2	1	0	32	9.2073	0	3.25837	0.144342	18.367	1146	0	0	0	0	5.26e-05	0	1	0	1	4.12713	3.55535	3.82864	4.02535	4.33073	3.98898	6.16961	4.40672
300497	2020	0.0191668	0	0.246666	0.449585	0.174052	0.243867	1.71174	1.79176	22.1209	0.092936		4	0	0	16	9.31541	0	0.775424	0.01396	17.6377	271	0	0	0	0	0.000251	0	1	1		1.60944	2.19722	1.60944	1.38629	1.38629	2.94444	3.21888	2.83321
300267	2011	0.0248405	0	0.0584126	0.854551	0.107531	0.492402	1.47366	0	20.8439	0.236177		4	0	0	13	9.09196		0.280243	0.102347	15.1138		0	0	0	0		0	0	1		1.38629	0	1.38629	0	2.63906	1.09861	1.60944
739	2013	0.0235326	0	0.601517	0.879252	0.310336	0.173303	1.46272	2.83321	22.2628	0.518931		4	0	0	31	9.80713	0	1.09715	0.044827	16.6943		0	0	0	0		0	1	0		2.56495	2.77259	2.56495	2.56495	1.38629	2.56495	4.40672	3.04452
2365	2015	0.0194103	0	0.0694072	0.46518	0.488352	0.226267	2.99815	1.79176	20.9081	0.155347		4	0	0	12	9.51558	0	0.233503	0.083335	15.8288	275	0	0	0	0	0	0	0	0		1.79176	0	0.693147	0	1.94591	0	3.3673
301015	2024	0.0050811	1	0.633794	1.19651	0.0753468	0.692241	2.42273	1.38629	22.6851	0.870943	2022	2	1	0	21	10.5868	1	0.361398	0.187402	16.4518	86	2	0	1	0	0	0	1	0	3	2.07944	1.94591
2102	2023	0.00945	0	0.531743	1.21601	0.123091	0.12789	1.27598	2.89037	22.937	0.176735		4	0	0	12	9.91421		0.864675	0.007233	17.751	218	0	0	0	0	0	0	1	0		0.693147	2.30259	0	2.30259
2688	2024	0.0155847	0	0.557592	0.426971	0.362265	0.313283	1.16226	2.56495	22.455	0.400101		4	0	0	18	9.35914	0	0.880625	0.05834	16.8388	275	0	0	0	0	0.0016514	0	1	0		1.09861	1.09861
2262	2016	0.0279224	0	0.286052	1.09225	0.138481	0.350916	4.17623	2.19722	21.8135	0.491356	2023	-7	1	0	15	10.4643	0	0.830662	0.270251	15.1497	224	0	0	0	0	0.0001758	0	0	0	0	2.83321	1.38629	2.07944	0.693147	2.77259	1.38629	4.17439	1.38629
300406	2023	0.0314735	0	0.280964	0.355848	0.0652024	0.166294	2.04156	2.30259	22.3672	0.301672		4	0	0	2	8.78349	0	1.62899	0.209031	16.697	339	0	0	0	0	0	0	1	1		2.63906	1.09861	2.94444	0
600518	2016	0.0022725	0	0.464045	0.465781	0.107976	0.312736	1.95536	2.77259	24.5022	0.553222		4	0	0	5	10.4773	0	1.24586	0.025782	17.3784	570	0	0	0	0	0.0002827	0	1	1		1.60944	3.49651	4.64439	3.68888	5.06259	4.70048	6.23245	2.83321
600789	2020	0.033231	0	0.538107	0.585584	0.479286	0.211191	1.65069	3.17805	22.7074	0.267315		4	0	0	21	10.2561	0	2.41683	0.10944	16.7215	628	0	0	0	0	0.0067374	0	1	0		2.83321	4.14314	2.63906	3.55535	3.13549	3.46574	4.8828	4.06044
915	2024	0.0196999	0	0.105152	0.421452	0.173197	0.219963	1.44409	3.2581	22.3188	0.402253		4	0	0	21	10.5868	0	0.971389	0.195415	16.6529	248	0	0	0	0	0.0015828	0	1	1		1.60944	0
2287	2013	0.0247096	0	0.056266	0.653475	0.132795	0.692241	5.80805	1.60944	21.1515	0.906697	2020	-7	1	0	27	6.36767	0	0.379183	0.290577	17.495		0	0	0	0		0	0	1	10	1.79176	0.693147	0	0	0	0.693147	4.00733	2.30259
2118	2016	0.0074398	0	0.435522	0.140908	0.130042	0.392697	1.661	2.30259	22.6154	0.535892		4	0	0	14	8.26909	0	0.493545	0.11224	0	72	0	0	0	0	0.0015376	0	1	1		2.48491	0	1.38629	0	1.79176	0.693147	4.7362	1.94591
2252	2019	0.0086423	0	0.0358341	0.222456	0.0910428	0.318121	3.14368	2.48491	23.1959	0.743566		4	0	0	24	9.22951	0	1.02437	0.093036	17.0943	134	0	0	0	0	0	0	1	1		1.60944	1.60944	0.693147	1.38629	0	3.04452	2.89037	2.30259
301331	2023	0.0125728	0	0.175187	0.572385	0.164964	0.286434	1.44301	0.693147	21.0141	0.754526		4	0	0	27	6.78332	0	0.168161	0.299102	16.2786	32	0	0	0	0	0	0	0	0		0	0	0	0
2435	2018	0.0117355	0	0.314008	0.620641	0.135502	0.376088	0.943607	2.19722	22.8328	0.738691		4	0	0	15	10.6485		0.967493	0.438541	0	141	0	0	0	0	0	0	1	0		0.693147	0.693147	1.38629	2.83321	1.60944	2.77259	3.21888	2.19722
952	2015	0.0088438	0	0.682941	0.349873	0.315889	0.151147	4.25462	2.83321	21.2061	0.374804		4	0	0	12	9.51558	0	0.143334	0.032914	17.1578	146	0	0	0	0	0.0019127	0	0	0		0.693147	2.19722	1.38629	0	1.94591	2.3979	3.4012	1.79176
2693	2014	0.0186308	0	0.0529793	0.173276	0.230108	0.344485	2.4583	1.09861	20.6652	0.606893		4	0	0	10	9.74915	0	0.175789	0.116887	14.8698		0	0	0	0		0	0	1		1.09861	0	0.693147	1.79176	0	0	2.3979
2603	2023	0.0550628	1	0.326358	0.619347	0.342448	0.315302	2.31551	2.56495	23.5553	0.370968	2020	3	1	1	9	9.70719	1	9.34929	0.262123	18.753	1807	3	0	1	0	0.0048117	0	1	1	0	3.17805	3.33221	2.19722	2.70805
600976	2011	0.0101743	0	0.249332	1.25819	0.191183	0.232527	2.22962	2.07944	20.8788	0.551685	2020	-9	1	0	12	9.18667	0	0.118862	0.129262	14.9787		0	0	0	0		0	0	0	11	1.94591	1.79176	1.38629	0	0.693147	0	3.13549
688799	2024	0.064372	1	0.259006	0.609479	0.221148	0.397783	1.85613	1.38629	21.6233	0.453432	2022	2	1	0	13	9.87994	1	1.58332	0.339974	17.2432	428	2	0	1	0		0	0	1	1	1.38629	0
2317	2014	0.0412386	0	0.176739	0.608981	0.207364	0.31896	2.38443	1.79176	21.5589	0.101071	2023	-9	1	0	5	10.3713	0	0.951115	0.332318	15.9044		0	0	0	0		0	0	1	0	1.94591	2.19722	1.94591	2.07944	2.70805	1.60944	4.7362
153	2012	0.0153546	0	0.465688	1.19487	0.360072	0.147509	1.55739	2.56495	21.0952	0.408489		4	0	0	1	9.13215	0	0.222717	0.129989	16.2062		0	0	0	0		0	0	0		3.33221	1.60944	3.13549	0.693147	3.29584	0	4.85203
603188	2021	0.0142291	0	0.38085	0.231368	0.478586	0.288389	1.31564	2.07944	21.96	0.3433	2022	-1	1	0	15	10.872		0.490113	0.015617	15.1003	274	0	0	0	0		0	1	0	17	2.77259	0	2.19722	0	1.09861	1.79176	4.27667	2.3979
600201	2012	0.0100958	0	0.427669	0.308454	0.129109	0.119652	2.55447	2.63906	21.356	0.261384		4	0	0	18	8.42367	0	0.190088	0.157685	15.4506		0	0	0	0	0.0008881	0	0	1		0.693147	0	1.60944	0	1.38629	0	3.63759	2.30259
301301	2023	0.0054502	0	0.312201	0.469903	0.507074	0.692241	1.31815	0.693147	23.0396	0.894655		4	0	0	29	8.95031	0	0.552581	0.007233	16.2066	148	0	0	0	0	0	0	1	1		2.77259	2.07944	2.56495	0.693147
2675	2012	0.0278184	0	0.0669313	0.763517	0.0832229	0.26625	1.35344	0	20.8079	0.762635		4	0	0	21	9.96533		0.302764	0.027508	14.7154		0	0	0	0		0	0	1		0.693147	0	1.38629	0
2817	2018	0.0168445	0	0.106976	0.38809	0.290177	0.405561	1.48795	1.09861	20.4748	0.009655		4	0	0	1	9.55353	0	0.131393	0.118395	15.5774	72	0	0	0	0	0	0	0	0		1.79176	1.79176	0.693147	0.693147	0	1.79176	2.3979	2.30259
2566	2021	0.0131216	0	0.232541	0.310197	0.127079	0.390838	1.19368	2.3979	21.7756	0.009655		4	0	0	14	8.46974	0	0.37585	0.472372	16.7312	241	0	0	0	0	0	0	0	0		1.09861	0	0	1.38629	0	2.56495	1.94591	0.693147
2399	2024	0.0123147	0	0.296445	0.288983	0.107427	0.323064	1.17071	2.70805	23.5765	0.837681		4	0	0	5	10.9035	0	2.13581	0.073748	16.091	474	0	0	0	0	8.91e-05	0	1	1		0	0
688319	2021	0.0520159	0	0.303019	0.525759	0.19858	0.178635	1.95873	0	20.9154	0.315709		4	0	0	25	9.90097		0.630371	0.503966	16.0765	85	0	0	0	0	0.005511	0	0	1		1.94591	0	0.693147	0	1.38629	0	2.3979
2030	2010	0.0638273	0	0.284102	0.587751	0.206982	0.191693	6.01139	1.94591	20.3284	0.40708		4	0	0	5	10.0396		0.430039	0.185096	16.8636		0	0	0	0		0	0	0		2.3979	2.3979	2.77259	1.60944	2.99573	3.29584	4.39445	3.13549
590	2023	0.0111367	0	0.367397	0.349114	0.229937	0.294118	2.23088	3.3322	20.864	0.521106		4	0	0	13	9.84282	0	0.128197	0.22196	15.5179	82	0	0	0	0	0	0	0	0		1.38629	1.79176	1.09861	0.693147
688076	2023	0.0376729	0	0.382816	0.340569	0.337184	0.093816	2.43106	1.09861	21.9894	0.536968		4	0	0	15	10.9492	0	1.33635	0.055755	15.763	266	0	0	0	0	0.0024655	0	1	1		3.63759	2.07944	2.48491	0
605199	2020	0.036645	0	0.397514	0.890959	0.25905	0.417584	1.57546	0	21.1427	0.659472		4	0	0	8	6.97747		0.557428	0.409136	17.6163	40	0	0	0	0	0.0026823	0	0	0		2.3979	1.09861	3.13549	0	2.30259	0.693147	2.94444
603392	2024	0.0672862	0	0.152589	0.147703	0.132616	0.557897	6.22095	1.60944	23.4104	0.620532		4	0	0	2	8.88555	0	9.88394	0.19524	19.1245	1153	0	0	0	0	0.0069438	0	1	1		2.07944	1.09861
300601	2024	0.0390847	0	0.336637	0.178873	0.290812	0.254963	1.51444	2.07944	23.4018	0.133901		4	0	0	5	10.9035	0	5.69219	0.334594	18.4122	362	0	0	0	0	0.0041954	0	1	1		2.07944	0.693147
603658	2018	0.0815655	0	0.259993	0.796747	0.32499	0.67491	3.27219	1.09861	21.7003	0.906697		4	0	0	10	10.0006	0	2.16685	0.163916	16.7079	928	0	0	0	0	0.0014878	0	0	1		4.72739	4.69135	4.52179	4.90527	4.74493	5.24702		5.1358
300463	2017	0.0303689	0	0.270744	0.627233	0.237454	0.121975	2.68662	1.09861	21.9995	0.0824		4	0	0	25	9.58666	0	1.08817	0.168558	16.5711	413	0	0	0	0	0.0059444	0	1	1		4.06044	2.07944	4.82028	4.02535	4.33073	3.85015	6.11589	4.99043
2287	2018	0.0208722	0	0.115679	0.526413	0.168601	0.691576	4.50786	2.30259	21.5617	0.906697	2020	-2	1	0	27	6.36767	0	0.482726	0.519272	16.5871	204	0	0	0	0	0	0	0	1	10	1.60944	1.60944	0.693147	0	1.38629	0	4.09434	2.63906
2365	2020	0.0215658	0	0.161723	0.576117	0.455694	0.215378	1.36248	2.3979	21.4951	0.068961		4	0	0	12	9.6762	0	0.466626	0.085166	16.1359	147	0	0	0	0	0	0	0	0		1.79176	2.94444	2.3979	2.89037	1.60944	2.89037	4.27667	2.83321
597	2019	0.0111868	0	0.687569	0.677707	0.278216	0.244109	1.20396	3.17805	23.2522	0.527752		4	0	0	17	9.15651	0	1.40281	0.279219	17.7255	930	0	0	0	0	0.0070575	0	1	0		2.07944	1.38629	1.94591	1.09861	1.94591	2.63906	5.09375	2.63906
300267	2019	0.0089716	0	0.057085	0.450171	0.395161	0.414366	1.54071	2.19722	22.5387	0.113003		4	0	0	13	9.64223	0	0.551197	0.094317	16.9596	131	0	0	0	0	0	0	1	0		0	0	0.693147	0	0.693147	2.70805	5.06259	2.56495
600613	2014	0.0110122	0	0.113418	0.608949	0.133031	0.24585	1.91954	3.13549	21.5358	0.762377		4	0	0	24	9.06338	0	0.248168	0.514267	14.9469		0	0	0	0		0	0	1		1.79176	0.693147	1.38629	2.07944	0	1.38629	3.29584
600851	2024	0.0046495	0	0.155763	0.155415	0.0473996	0.117251	1.13839	3.4012	22.3969	0.397559		4	0	0	24	9.362	0	0.247883	0.290557	15.095	96	0	0	0	0	0	0	1	0		2.56495	0
301015	2021	0.0133394	0	0.527228	1.47237	0.0386533	0.692241	1.26934	0	22.2489	0.902363	2022	-1	1	0	21	10.3992		0.613347	0.140053	16.2944		0	0	0	0		0	1	0	3	0	2.56495	2.63906	3.09104	0	0		1.09861
603222	2023	0.0116535	0	0.330701	0.344436	0.47626	0.238225	2.06591	2.19722	21.6315	0.35621		4	0	0	31	10.4327	0	0.289004	0.206069	15.5735	162	0	0	0	0	0	0	0	0		1.09861	1.94591	0	0
2653	2012	0.0333481	0	0.122536	0.567034	0.113846	0.403279	1.47865	0	21.3892	0.151095	2019	-7	1	0	27	6.36767		0.649052	0.159319	18.7435		0	0	0	0		0	0	1	12	3.09104	0	3.49651	0	4.06044	0	4.26268	1.09861
2099	2011	0.0311	0	0.486486	1.00832	0.275468	0.245258	2.25039	1.79176	21.0845	0.4833		4	0	0	31	9.69714	0	0.446327	0.013036	15.8334		0	0	0	0		0	0	0		0.693147	0	1.09861	0
2030	2013	0.0630217	0	0.343742	0.826493	0.151271	0.20174	5.83585	2.30259	20.8675	0.432463		4	0	0	5	10.2868	0	0.728015	0.190264	16.7432		0	0	0	0	0.0167073	0	0	0		2.63906	2.56495	2.30259	2.99573	2.3979	1.79176	5.26786	3.71357
300683	2023	0.0503762	0	0.160111	0.212143	0.241546	0.30559	1.6992	1.94591	21.8122	0.337927		4	0	0	12	9.91421	0	1.4968	0.213628	16.3623	691	0	0	0	0	0.0070004	0	0	0		1.60944	1.38629	2.19722	0
688298	2022	0.0477931	0	0.222422	0.891018	0.062758	0.195	1.22258	1.09861	23.0939	0.59559		4	0	0	31	10.4035	0	5.11564	0.055328	17.0007	516	0	0	0	0	0	0	1	1		3.33221	3.93183	3.73767	4.00733	2.99573	3.09104		3.04452
518	2013	0.0091604	0	0.111607	0.240568	0.254815	0.081982	4.24186	3.04452	20.528	0.1023		4	0	0	15	10.2802	0	0.075352	0.154552	12.9372		0	0	0	0		0	0	0		3.13549	4.17439	1.09861	0	1.09861	0	2.89037	1.60944
600252	2015	0.0078575	0	0.191736	0.189582	0.154488	0.225217	4.3093	2.77259	22.5365	0.337778		4	0	0	6	8.59249	0	0.481674	0.370768	17.9266	60	0	0	0	0		0	1	1		3.43399	0	4.02535	0	1.79176	2.19722	4.65396	1.38629
590	2016	0.0094362	0	0.581474	0.521151	0.226158	0.186099	7.537	3.04452	20.2623	0.571059		4	0	0	13	9.46823		0.0595121	0.207478	14.7681	69	0	0	0	0	0	0	0	0		0	1.38629	0	0	0	1.94591	2.19722	0
788	2024	0.0175215	0	0.338968	0.871261	0.0530589	0.222245	1.90015	3.3322	21.552	0.406236		4	0	0	32	9.36655	0	0.401335	0.098147	14.4741	106	0	0	0	0	0.0057192	0	0	0		0	0
2030	2022	0.0745597	0	0.212858	0.960099	0.0768771	0.166299	1.69267	2.94444	23.415	0.432166		4	0	0	5	10.8709	0	11.0028	0.077993	18.0646	995	0	0	0	0	0.0277155	0	1	1		4.80402	3.80666	4.52179	3.2581	2.3979	2.30259	6.00881	3.85015
300482	2018	0.0561242	0	0.200639	0.752382	0.137481	0.229402	2.58097	1.38629	21.7133	0.407913		4	0	0	5	10.631	0	1.51056	0.217169	17.2708	457	0	0	0	0	0.0061677	0	0	1		3.33221	3.82864	3.2581	3.52636	3.91202	4.70048	5.69036	4.96284
600080	2024	0.0163935	0	0.209215	0.286947	0.0618534	0.196299	1.68748	3.3322	21.4023	0.084949		4	0	0	23	9.58321	0	0.323291	0.604064	15.423	72	0	0	0	0	0.0017069	0	0	0		0	0
688189	2023	0.054196	0	0.250475	0.403344	0.106412	0.285714	1.73971	1.38629	21.2757	0.524142		4	0	1	13	9.84282	0	0.931837	0.514315	15.6172	67	0	0	0	0	0.0106434	0	0	1		1.09861	0	0	0
2022	2012	0.0306632	0	0.154845	0.815114	0.137078	0.081982	3.82036	2.19722	20.9744	0.21146		4	0	0	24	9.00873	0	0.394163	0.15446	16.616		0	0	0	0		0	0	1		1.09861	1.09861	1.09861	0.693147	1.60944	0.693147	3.95124	3.78419
603188	2022	0.0187265	0	0.460811	0.323484	0.525813	0.291338	1.29241	2.19722	21.6515	0.324591	2022	0	1	1	15	10.913	0	0.473775	0.016272	16.2723	227	0	0	0	0		1	0	0	17	2.19722	0	1.09861	1.79176	0.693147	1.38629		1.60944
600594	2017	0.0305133	0	0.354881	0.552526	0.204633	0.231483	1.47994	2.63906	22.6965	0.146827		4	0	0	7	8.51136	0	2.19508	0.481792	17.8132	35	0	0	0	0	0.0205732	0	1	0		1.38629	1.09861	1.60944	2.30259	2.19722	2.07944	5.1299	2.56495
2900	2023	0.0408828	0	0.376057	0.353177	0.222154	0.390779	1.34068	1.94591	21.9596	0.066549		4	0	0	11	8.36435	0	1.40759	0.355411	17.2067	306	0	0	0	0	0.0081325	0	1	0		1.60944	3.13549	2.19722	2.30259
2252	2011	0.0182241	0	0.0814807	0.584977	0.113984	0.375	6.53169	1.38629	20.7327	0.784071		4	0	0	24	9.00814	0	0.183978	0.020213	11.8494		0	0	0	0		0	0	1		0.693147	0	0	0	0	0	2.07944
2390	2015	0.0010675	0	0.589692	0.712771	0.209705	0.289492	2.40884	1.79176	22.5958	0.227845		4	0	0	7	8.3007	0	0.0694377	0.073642	16.7051	24	0	0	0	0	0	0	1	0		2.07944	2.07944	3.04452	3.2581	2.07944	2.77259	5.09987	2.83321
600129	2016	0.0056389	0	0.820864	0.800804	0.225323	0.38813	1.64173	2.99573	22.9661	0.48932		4	0	0	32	8.95743	0	0.531198	0.200902	17.353	309	0	0	0	0		0	1	0		1.79176	3.17805	2.07944	3.46574	1.94591	2.77259	4.07754	3.58352
600521	2012	0.029011	0	0.394071	0.69538	0.270961	0.269236	2.32998	2.30259	21.8916	0.295815		4	0	0	31	9.74335	0	0.93317	0.041311	17.7288		0	0	0	0		0	0	1		3.68888	0	3.58352	0	3.63759	0	5.65599
2873	2022	0.0187281	0	0.390094	0.646666	0.194514	0.34568	2.1653	1.79176	21.3328	0.501404		4	0	0	7	8.86117	0	0.344508	0.489303	15.9239	173	0	0	0	0	0.0070127	0	0	0		0.693147	0	2.30259	0	1.38629	0	1.79176	1.09861
600332	2015	0.0198944	0	0.452828	1.26916	0.121855	0.452309	2.5374	2.94444	23.4877	0.717286		4	0	0	5	10.4316	0	3.15736	0.217922	19.2173		0	0	0	0	0.000119	0	1	0		3.80666	3.71357	3.82864	3.55535
300482	2022	0.0709162	0	0.279883	1.01829	0.152957	0.220114	2.13062	2.07944	22.564	0.19207		4	0	0	5	10.8709	0	4.46853	0.163649	17.7918	805	0	0	0	0	0.0059672	0	1	1		4.14314	4.2485	3.52636	3.73767	4.23411	2.3979	5.75574	4.38203
300110	2024	0.0214691	0	0.599218	0.314915	0.295753	0.2	1.8124	2.70805	21.9553	0.398009		4	0	0	21	10.5868	0	0.735986	0.104732	15.0561	321	0	0	0	0	0.0003815	0	1	0		1.79176	1.09861
688578	2021	0.0711107	0	0.0501539	0.173309	0.0420092	0.321726	2.42506	0.693147	21.8644	0.629695	2021	0	1	0	24	9.33844	0	2.22595	0.506723	16.6979	130	0	0	0	0		1	0	1	0	1.60944	0	2.3979	0	2.30259	2.3979	4.45435
600080	2014	0.0105368	0	0.194633	0.581437	0.311567	0.157225	2.46972	2.89037	20.9597	0.301121		4	0	0	23	9.10997	0	0.133476	0.365273	14.1725		0	0	0	0	0.0042531	0	0	0		0	0	0	0	2.30259	3.09104
2728	2019	0.0331297	0	0.489085	0.426011	0.195463	0.309097	1.60218	1.79176	21.5372	0.05018		4	0	0	5	10.6775	0	0.747674	0.223199	16.4083	195	0	0	0	0	0.0134703	0	0	1		2.30259	2.30259	1.94591	1.60944	3.13549	0	3.3673
2349	2017	0.0213497	0	0.183387	0.388394	0.194386	0.340942	1.82502	2.07944	21.8993	0.518907		4	0	0	15	10.5745	0	0.692068	0.12569	15.0579	270	0	0	0	0	0.0097175	0	0	1		2.30259	2.19722	3.13549	3.43399	3.2581	3.46574	3.46574	2.89037
2099	2022	0.0172658	0	0.272627	0.329512	0.31335	0.323703	1.62049	2.83321	22.8507	0.399976		4	0	0	31	10.4035	0	1.44913	0.009719	17.0193	365	0	0	0	0	0	0	1	0		2.63906	2.48491	1.60944	1.38629	0	0		1.79176
300558	2019	0.163206	1	0.402609	0.409282	0.163711	0.199661	6.46506	1.38629	22.1423	0.650554	2016	3	1	0	31	10.1773	1	6.74585	0.362301	17.1419	466	3	0	1	0	0.050025	0	1	1	5	2.56495	0.693147	2.99573	0	3.3673	0	5.54908
600572	2020	0.019937	0	0.423466	0.617487	0.260513	0.2	1.77549	2.83321	22.951	0.336458	2023	-3	1	0	31	10.1797	0	1.84987	0.417883	18.4032	866	0	0	0	0		0	1	0	1	2.48491	3.4012	2.56495	2.83321	2.83321	3.04452	5.43808	4.06044
600572	2010	0.0221269	0	0.303369	0.819477	0.239282	0.343588	2.61342	1.94591	21.6248	0.568368	2023	-13	1	0	31	9.55683		0.545087	0.406879	16.1379		0	0	0	0		0	0	0	1	2.30259	2.30259	2.70805	2.3979	3.43399	1.94591	4.11087
600216	2018	0.0320023	0	0.195445	0.691359	0.401375	0.215686	1.02901	2.99573	23.0306	0.458416	2019	-1	1	0	31	10.1389	0	3.21556	0.222733	16.804	1023	0	0	0	0	0	0	1	0	3	1.94591	2.19722	1.60944	2.63906	2.19722	2.48491		0.693147
300406	2024	0.0338166	0	0.258686	0.308618	0.103086	0.176581	1.4823	2.3979	22.4416	0.228762		4	0	0	2	8.88555	0	1.88526	0.189383	16.7894	381	0	0	0	0	0	0	1	1		2.94444	0
756	2021	0.0447392	0	0.502028	0.909544	0.435774	0.326546	1.31623	3.2581	22.7155	0.727528		4	0	1	21	10.3992	0	3.28029	0.089043	17.9189	732	0	0	0	0		0	1	0		3.52636	3.3673	3.4012	3.85015	3.80666	4.02535	4.79579	3.04452
2868	2020	0.0204762	0	0.208286	0.310857	0.202124	0.304289	2.34015	1.38629	20.6954	0.736842		4	0	0	3	9.91187	0	0.199131	0.03857	15.2455	67	0	0	0	0	0	0	0	1		1.38629	0	1.38629	0	1.94591	2.3979	1.94591
300363	2021	0.0402044	0	0.362075	0.561562	0.266412	0.145081	6.57751	2.07944	22.6046	0.630657		4	0	0	32	9.32521	0	2.63823	0.031245	16.7949	913	0	0	0	0		0	1	1		3.21888	3.17805	3.61092	2.89037	2.63906	3.46574	4.36945	1.60944
688468	2022	0.052552	0	0.13235	0.307915	0.0679499	0.269327	2.03391	0.693147	21.1877	0.771645		4	0	0	2	8.8002	0	0.83619	0.203455	16.7142	149	0	0	0	0	0.0092385	0	0	1		4.07754	2.99573	3.46574	3.3673	1.09861	0.693147		2.56495
931	2022	0.0343084	0	0.527986	0.569155	0.251062	0.277793	1.82774	3.17805	21.9881	0.397002		4	0	0	2	8.8002	0	1.2154	0.347295	16.2563	204	0	0	0	0	0.0018838	0	1	0		2.3979	2.83321	0.693147	2.77259	2.83321	1.60944	2.94444	1.79176
300289	2014	0.0173224	0	0.323901	0.375484	0.424909	0.358931	1.74481	1.09861	21.2033	0.431544		4	0	0	2	8.39683	0	0.279958	0.076934	15.6283		0	0	0	0	0	0	0	1		1.60944	0.693147	1.94591	1.94591	1.38629	0	4.45435	2.07944
600513	2023	0.0494996	0	0.468674	0.780557	0.369256	0.380859	1.58223	3.04452	21.7726	0.423006		4	0	1	15	10.9492	0	1.41356	0.272113	16.3784	305	0	0	0	0	0.003227	0	0	0		3.4012	3.89182	3.29584	2.70805
300463	2016	0.0318495	0	0.153801	0.587231	0.122978	0.117993	3.08213	0.693147	21.7159	0.06325		4	0	0	25	9.50674	0	0.859406	0.170103	16.0608	352	0	0	0	0	0.004929	0	0	1		3.04452	3.46574	4.06044	2.07944	4.82028	4.02535	5.52146	4.69135
2370	2020	0.0298437	0	0.662423	0.243752	0.226604	0.194014	1.59655	2.3979	21.3943	0.284052		4	0	0	31	10.1797	0	0.583838	0.398988	15.369	143	0	0	0	0	0.0107344	0	0	0		0.693147	1.79176	1.38629	0	0.693147	1.60944	3.2581	1.94591
952	2013	0.011681	0	0.526338	0.313457	0.412306	0.151147	1.68275	2.70805	21.1627	0.177403		4	0	0	12	9.37977	0	0.181268	0.04177	17.5272		0	0	0	0		0	0	0		0.693147	0.693147	1.38629	0	0.693147	2.19722	2.94444	1.38629
600535	2024	0.0693842	1	0.191309	0.53632	0.215822	0.4575	1.63376	3.13549	23.4297	0.569567	2017	4	1	0	26	8.73461	1	10.3912	0.351641	17.5127	1464	7	0	0	1	0.0139554	0	1	1	8	2.77259	2.19722
518	2024	0.0511252	0	0.296842	0.331359	0.0887551	0.140001	4.88747	3.4012	20.1566	0.106692		4	0	0	15	10.9883	0	0.290086	0.332653	15.0553	37	0	0	0	0	0	0	0	0		0.693147	0
2198	2019	0.0167687	0	0.225215	0.57348	0.298571	0.112707	3.43296	2.56495	20.5677	0.121146		4	0	0	5	10.6775	0	0.14353	0.611506	14.6923	85	0	0	0	0	0	0	0	0		0	1.38629	0.693147	0	0	0	1.38629	1.38629
2437	2023	0.0282823	0	0.457492	0.726767	0.334841	0.081982	2.20364	2.63906	21.8714	0.191666		4	0	1	11	8.36435	0	0.891585	0.406894	18.0807	90	0	0	0	0	0.0012609	0	0	0		2.30259	2.19722	0.693147	1.09861
2693	2015	0.0224101	0	0.401607	0.185061	0.177925	0.332828	4.28871	1.38629	21.1616	0.635388		4	0	0	10	9.79523	0	0.347392	0.07142	15.4517	66	0	0	0	0	0.0150952	0	0	1		0.693147	1.79176	0	0	0	1.09861	2.30259
2422	2011	0.0162102	0	0.24217	0.533806	0.144469	0.258072	1.57262	0.693147	23.0713	0.186994	2022	-11	1	0	25	9.21178	0	1.69646	0.134496	17.989		0	0	0	0		0	1	1	0	4.26268	5.5835	4.06044	6.02345	3.63759	4.47734	4.56435	4.83628
2349	2015	0.0110286	0	0.108643	0.355291	0.195018	0.340942	3.42365	1.79176	21.642	0.537585		4	0	0	15	10.4155	0	0.276385	0.134294	14.4584	125	0	0	0	0	0.000399	0	0	0		2.99573	2.94444	2.48491	2.56495	2.30259	2.19722	1.94591	2.70805
300086	2010	0.0049135	0	0.0399096	0.286034	0.0558332	0.581897	1.80899	0	21.3675	0.806989		4	0	0	8	6.36767		0.0935833	0.102202	15.7965		0	0	0	0		0	0	1		1.09861	0	1.94591	1.09861	0	1.38629
300119	2014	0.0284798	0	0.129722	0.293176	0.170502	0.427822	1.52197	1.60944	21.4078	0.009655		4	0	0	26	8.43718	0	0.564739	0.385994	16.7493		0	0	0	0	0.0093296	0	0	0		3.95124	0.693147	4.30406	2.3979	4.12713	1.94591	5.45532
153	2014	0.0134696	0	0.487414	0.790999	0.273039	0.114827	2.15019	2.70805	21.5286	0.543462		4	0	0	1	9.30407	0	0.301386	0.135033	16.0629		0	0	0	0		0	0	0		3.29584	0
300039	2017	0.0289018	0	0.117273	0.602928	0.124031	0.300124	2.11356	2.07944	21.709	0.144997	2019	-2	1	0	24	9.16177	0	0.774488	0.509948	16.1383	515	0	0	0	0	0	0	0	1	6	1.38629	1.60944	2.07944	2.3979	2.30259	1.38629	4.07754
300204	2016	0.0320479	0	0.18392	0.634777	0.10331	0.370168	3.71161	1.79176	21.5779	0.712792	2023	-7	1	0	2	8.44801	0	0.753317	0.667006	13.8337	185	0	0	0	0	0	0	0	1	1	1.60944	0.693147	2.30259	0.693147	1.38629	1.79176	4.20469
2349	2021	0.0213907	0	0.196536	0.427397	0.345131	0.342927	3.13464	2.48491	21.8858	0.561841		4	0	0	15	10.872	0	0.684096	0.158351	15.7625	183	0	0	0	0	0.0008273	0	0	1		2.3979	3.66356	3.04452	3.8712	3.78419	3.63759	3.78419	2.89037
601089	2022	0.0554755	0	0.264491	1.00086	0.156253	0.367326	1.2418	0	22.1869	0.756407		4	0	0	2	8.8002		2.39741	0.419537	16.8936	363	0	0	0	0		0	1	1		2.30259	2.89037	3.3673	2.30259	2.19722	0	2.99573	1.09861
688117	2024	0.0306185	0	0.442732	0.307778	0.22915	0.303864	2.19392	1.38629	21.2228	0.615138		4	0	0	25	10.0353	0	0.504563	0.145279	15.0183	262	0	0	0	0	0.0007835	0	0	1		1.79176	0
300239	2019	0.0131853	0	0.245356	0.391406	0.471059	0.285308	2.06405	2.19722	20.9966	0.460225		4	0	0	18	8.81924	0	0.173301	0.039538	15.7629	73	0	0	0	0	0.0011876	0	0	0		1.38629	0	0	0	2.48491	0.693147	3.4012
919	2017	0.0077466	0	0.208222	0.827446	0.248097	0.45227	1.36278	2.94444	22.0731	0.592934		4	0	0	15	10.5745	0	0.298786	0.052069	14.3721	134	0	0	0	0	0	0	1	0		0.693147	0	0.693147	1.79176	2.56495	2.07944	2.99573	0
2198	2024	0.0080556	0	0.096087	0.446123	0.215721	0.102753	4.52489	2.89037	20.5475	0.217923		4	0	0	5	10.9035	0	0.0675723	0.365266	13.6392	30	0	0	0	0	0	0	0	0		0.693147	0
2644	2016	0.006621	0	0.366341	0.213734	0.0795948	0.600902	3.19954	1.79176	21.4346	0.62943		4	0	0	4	7.81742	0	0.134851	0.081134	15.6665	141	0	0	0	0	0	0	0	0		0	1.09861	0.693147	0	0	0	1.94591
603222	2018	0.0080347	0	0.507448	0.377232	0.323418	0.361971	2.55259	1.38629	21.477	0.431297		4	0	0	31	10.1389	0	0.170724	0.182261	15.2446	127	0	0	0	0	0	0	0	0		2.19722	1.79176	1.60944	2.19722	1.09861	3.3673	2.48491	2.77259
2737	2015	0.0127456	0	0.306579	0.809527	0.29481	0.416164	2.2339	0.693147	22.0489	0.480714		4	0	0	11	8.27561	0	0.479824	0.337994	17.9108	484	0	0	0	0	0	0	1	0		1.79176	1.38629	1.94591	3.55535	2.19722	1.09861	1.79176
603168	2017	0.0156385	0	0.113472	0.505929	0.287472	0.384667	2.00223	1.38629	21.3489	0.14483		4	0	0	31	10.0539	0	0.292347	0.436882	15.4319	124	0	0	0	0	0	0	0	1		0	2.94444	0	0	0	1.09861	1.38629
300108	2018	0.0036759	0	0.536661	0.235343	0.203268	0.239152	1.1523	2.19722	22.3028	0.239222		4	0	0	14	8.30684	0	0.178383	0.040133	0	139	0	0	0	0	0	0	1	1		1.60944	2.3979	2.07944	3.43399	1.09861	0	3.52636	1.09861
300601	2017	0.0539533	0	0.515535	0.609284	0.211356	0.544613	1.84936	0	21.5166	0.138375		4	0	0	5	10.5594		1.19275	0.529996	17.5257	120	0	0	0	0	0.0156058	0	0	1		1.79176	0	1.09861	0	2.63906	0
999	2020	0.0264062	0	0.361247	0.628274	0.158253	0.635989	1.47021	3.04452	23.8148	0.801567	2022	-2	1	1	5	10.6889	0	5.81205	0.367754	19.204	433	0	0	0	0	0.0055883	0	1	1	1	3.89182	4.58497	3.61092	3.85015	4.14314	4.56435	6.03309	4.54329
600513	2022	0.0394774	0	0.479277	0.771305	0.395777	0.378618	1.46963	2.99573	21.722	0.437798		4	0	1	15	10.913	0	1.07179	0.30905	15.9298	264	0	0	0	0	0.0054145	0	0	0		3.43399	4.04305	3.4012	3.89182	3.29584	2.70805	3.4012	2.89037
688192	2021	0.207586	0	0.103036	0.062221	0.0158991	0.269489	1.41604	0	21.7333	0.894051		4	0	0	15	10.872		5.87597	0.007233	16.0636	161	0	0	0	0		0	0	0	7	0	0	1.09861	1.60944	0.693147	1.38629
600557	2015	0.0825149	0	0.333083	0.666814	0.376998	0.274826	2.66364	2.63906	22.1829	0.569971	2017	-2	1	0	15	10.4155	0	3.55186	0.430722	16.4962	337	0	0	0	0	0.0205831	0	1	1	4	4.17439	0	4.76217	2.77259	3.97029	3.21888	5.70044
300871	2020	0.0161977	0	0.212915	0.64726	0.0827101	0.499516	1.41157	0	21.2842	0.678088		4	0	0	12	9.6762		0.28382	0.067599	16.2207	103	0	0	0	0	0	0	0	1		0.693147	0	0.693147	0	1.60944	0
300639	2020	0.0287622	0	0.112947	0.652152	0.192072	0.291506	2.96493	1.38629	21.773	0.598161		4	0	0	5	10.6889	0	0.821725	0.231164	15.755	358	0	0	0	0	0.0037102	0	0	1		0	2.19722	1.38629	0.693147	1.60944	0	5.7462	2.56495
688185	2021	0.0762082	0	0.280129	0.461781	0.0970956	0.396314	2.4912	1.09861	23.1976	0.53557		4	0	0	26	8.64342	0	9.0491	0.024611	16.5027	309	0	0	0	0	0.0022065	0	1	1		1.60944	1.38629	2.3979	2.19722	2.89037	2.07944	4.83628	0.693147
600332	2014	0.0196531	0	0.439934	1.42101	0.128364	0.45242	2.52795	2.89037	23.3773	0.671912		4	0	0	5	10.3713	0	2.79286	0.209724	18.9201		0	0	0	0	5.38e-05	0	1	0		3.98898	3.93183	3.80666	3.71357	3.82864	3.55535	5.9428	3.04452
600380	2013	0.0297074	0	0.439355	0.606833	0.29316	0.480268	1.13277	2.56495	23.0977	0.661536	2020	-7	1	0	5	10.2868	0	3.19216	0.363994	17.8435		0	0	0	0	0.0015542	0	1	0	1	2.3979	2.07944	2.94444	0	2.19722	2.63906	5.37064	2.56495
300357	2016	0.0255942	0	0.0592886	0.477056	0.166067	0.518106	4.18311	1.09861	20.3621	0.615927		4	0	0	31	9.97912	0	0.178365	0.366876	12.8474	58	0	0	0	0	0.0123391	0	0	1		0	0	0	0	0	0
300642	2020	0.0448093	0	0.0766834	0.373973	0.2118	0.200558	3.34088	1.38629	21.0394	0.393634		4	0	0	24	9.23587	0	0.614682	0.253736	16.4884	130	0	0	0	0	0	0	0	1		0	0	0.693147	2.56495	2.3979	2.19722	3.95124	2.89037
600380	2012	0.0309524	0	0.426835	0.630097	0.243096	0.480268	1.13999	2.48491	23.001	0.669274	2020	-8	1	0	5	10.2163	0	3.01915	0.304595	17.7442		0	0	0	0	0.00366	0	1	0	1	2.30259	2.3979	2.3979	2.07944	2.94444	0	5.09375	2.30259
600351	2021	0.0510379	0	0.27304	0.683222	0.347081	0.122468	1.98806	2.99573	22.1285	0.266914		4	0	0	22	9.35687	0	2.08065	0.377469	17.2677	357	0	0	0	0	0.0127555	0	1	0		2.3979	3.09104	1.60944	1.79176	1.94591	3.04452	4.18966	2.94444
2923	2022	0.0418092	0	0.476902	0.654101	0.404768	0.301188	2.00522	1.60944	21.5502	0.011645		4	0	0	5	10.8709	0	0.955905	0.283882	16.8088	237	0	0	0	0	0	0	0	1		2.99573	2.70805	2.07944	2.94444	1.09861	0		2.19722
300026	2015	0.0178298	0	0.182725	0.703711	0.148855	0.211695	2.60448	1.94591	22.5908	0.350748	2019	-4	1	0	26	8.40952	0	1.15404	0.53892	17.6472	565	0	0	0	0	0.0038625	0	1	1	15	3.33221	3.29584	3.17805	2.99573	2.56495	2.89037	5.41165	3.49651
300239	2017	0.014822	0	0.248864	0.394803	0.506835	0.323611	2.6929	1.94591	20.6944	0.433756		4	0	0	18	8.67834	0	0.144001	0.048439	14.8226	68	0	0	0	0	0.0025224	0	0	0		1.38629	0.693147	0	0.693147	1.38629	0	2.07944
766	2022	0.01551	0	0.494463	0.315411	0.163717	0.196587	1.51065	3.2581	22.2677	0.221195		4	0	0	14	8.38256	0	0.72666	0.554238	16.2526	318	0	0	0	0	0.0016557	0	1	0		1.60944	2.77259	2.3979	2.3979	1.38629	1.79176	2.99573	1.79176
300966	2022	0.0218281	0	0.525633	0.368691	0.0934523	0.31721	1.52817	0.693147	21.45	0.168572		4	0	0	12	9.89312	0	0.451475	0.008117	15.462	119	0	0	0	0	0	0	0	0		2.3979	3.43399	2.07944	2.70805	2.77259	0.693147	1.38629	1.60944
2817	2021	0.0127528	0	0.231391	0.385748	0.353615	0.380486	2.62555	1.79176	20.7757	0.017346		4	0	0	1	9.75499	0	0.134391	0.081001	15.7053	85	0	0	0	0	0	0	0	0		2.07944	0	1.09861	1.79176	1.09861	0.693147	2.07944	0.693147
600329	2012	0.0197098	0	0.484499	1.198	0.19822	0.440426	1.90718	2.77259	22.2095	0.655083		4	0	0	26	8.327	0	0.87127	0.215625	16.366		0	0	0	0		0	1	0		2.07944	2.70805	2.63906	2.70805	1.94591	3.04452	4.85981	3.49651
766	2020	0.0116367	0	0.536812	0.229827	0.144806	0.249836	1.12426	3.17805	22.3281	0.333095		4	0	0	14	8.37099	0	0.579165	0.738372	17.3543	338	0	0	0	0	0.0015244	0	1	0		1.60944	2.48491	2.3979	1.60944	1.60944	2.77259	3.33221	1.79176
600196	2012	0.0145014	0	0.399986	0.307159	0.101748	0.410916	1.2725	2.70805	23.9622	0.702957	2021	-9	1	0	24	9.00873	0	3.6989	0.206012	17.3115		0	0	0	0	0.0025052	0	1	0	2	4.3438	3.78419	3.52636	2.30259	4.06044	1.94591	6.75693	3.80666
600513	2014	0.0170718	0	0.341002	1.02212	0.275233	0.404423	3.86187	2.48491	20.3062	0.515703		4	0	0	15	10.3433	0	0.112496	0.34486	12.4684		0	0	0	0	0	0	0	0		1.09861	0	0.693147	1.38629	1.38629	0	3.13549
423	2019	0.0176725	0	0.139923	0.231834	0.185031	0.231417	2.12467	3.17805	23.1789	0.578624		4	0	0	21	10.2461	0	2.05949	0.448468	17.045	432	0	0	0	0	4.93e-05	0	1	0		3.04452	4.26268	2.48491	2.07944	2.94444	2.19722	5.95843	4.55388
999	2016	0.0206638	0	0.356441	0.702493	0.217475	0.635989	2.1422	2.83321	23.3298	0.804371	2022	-6	1	0	5	10.4773	0	2.8003	0.365134	18.5456	283	0	0	0	0	0.0014242	0	1	0	1	4.23411	4.76217	3.8712	4.06044	3.66356	4.23411	6.00389	4.56435
300233	2019	0.0691806	0	0.269572	0.513801	0.245533	0.250523	1.59291	2.19722	22.4447	0.62585	2023	-4	1	0	21	10.2461	0	3.86885	0.206078	16.9658	467	0	0	0	0	0.0244976	0	1	1	0	3.8712	1.94591	4.41884	2.99573	3.91202	2.48491	5.64191	2.70805
603707	2020	0.0286837	0	0.514976	0.455494	0.0561047	0.278504	4.75973	1.38629	22.7671	0.363031		4	0	0	15	10.7062	0	2.21448	0.153075	17.4522	306	0	0	0	0	0.004391	0	1	1		2.56495	2.30259	0.693147	2.89037	0	1.60944	3.63759	2.30259
600080	2023	0.0090105	0	0.222961	0.276957	0.0568681	0.196299	1.54181	3.29584	21.4693	0.143555		4	0	0	23	9.68464	0	0.189991	0.60564	13.7466	84	0	0	0	0	0.001854	0	0	0		1.09861	0	0	0
600351	2011	0.0081721	0	0.489609	0.707318	0.457264	0.16889	2.19302	2.30259	21.5432	0.285854		4	0	0	22	8.81733	0	0.185535	0.129007	16.9565		0	0	0	0		0	0	1		1.09861	2.56495	2.30259	2.19722	2.07944	0	3.93183
688278	2022	0.117288	0	0.204098	0.956487	0.137965	0.339423	5.46543	1.09861	21.2934	0.369093	2023	-1	1	0	3	10.0487	0	2.07431	0.460506	17.4704	268	0	0	0	0	0.0325689	0	0	1	0	0	0	0	2.3979	0.693147	0
300584	2019	0.0689191	0	0.247584	1.11165	0.338757	0.420761	2.23638	1.09861	20.5831	0.053952	2021	-2	1	0	15	10.6807	0	0.599028	0.574551	14.6544	90	0	0	0	0	0.0273822	0	0	1	1	1.79176	0	1.38629	0	1.38629	0	2.19722
597	2014	0.0139976	0	0.677917	0.537384	0.202654	0.23013	1.18427	2.94444	22.8719	0.459499		4	0	0	17	9.10928	0	1.2	0.14692	16.8991		0	0	0	0		0	1	0		3.33221	1.09861	2.3979	0	3.2581	1.79176	4.59512	2.30259
2755	2021	0.111181	0	0.133497	0.824832	0.167867	0.342043	1.87858	1.94591	22.0383	0.817401		4	0	1	2	8.90775	0	4.14123	0.643161	17.7796	375	0	0	0	0	0.0240822	0	1	1		2.07944	2.99573	2.07944	1.09861	2.56495	2.19722	4.41884	1.79176
600161	2012	0.0124942	0	0.630226	0.37418	0.160273	0.532963	1.91354	2.70805	22.2931	0.659561		4	0	0	2	8.25738	0	0.600479	0.113599	16.9669		0	0	0	0	0.0015163	0	1	1		2.3979	0.693147	1.09861	0	2.3979	0	3.09104
2688	2023	0.0211349	0	0.538546	0.436471	0.251291	0.309779	1.21656	2.48491	22.4196	0.392041		4	0	0	18	9.36765	0	1.15265	0.065941	16.3317	265	0	0	0	0	0.0075727	0	1	0		1.38629	2.56495	1.09861	1.09861
2424	2015	0.008248	0	0.302104	0.512803	0.15244	0.53152	5.52541	1.79176	22.0691	0.046048		4	0	0	7	8.3007	0	0.316847	0.240591	15.9541	151	0	0	0	0	0.0027073	0	1	1		2.70805	0.693147	1.94591	0.693147	1.09861	0.693147	3.91202	2.56495
300142	2016	0.0491696	0	0.442816	0.093946	0.10937	0.081982	2.56517	1.94591	22.5676	0.352218		4	0	0	30	8.6565	0	3.10949	0.254424	18.5465	210	0	0	0	0	0.0290954	0	1	0		2.07944	0.693147	1.79176	1.79176	1.38629	2.77259	4.18966
2412	2016	0.0223569	0	0.248378	0.522778	0.263691	0.519656	3.38552	1.94591	21.2387	0.67347	2020	-4	1	0	13	9.46823	0	0.374341	0.477033	15.3033	232	0	0	0	0	0.0080626	0	0	0	11	1.09861	0	0.693147	0	0.693147	0	3.13549
600976	2019	0.0226274	0	0.373664	1.22622	0.125634	0.220683	1.7866	2.77259	21.38	0.568038	2020	-1	1	0	12	9.83751	0	0.436379	0.30718	15.6285	180	0	0	0	0	0.0029417	0	0	0	11	3.49651	3.2581	3.21888	3.33221	2.3979	3.13549		2.63906
600812	2016	0.0097052	0	0.678854	0.497788	0.423906	0.215984	1.2523	3.13549	23.5252	0.666737		4	0	0	9	9.41998	0	1.59905	0.093935	17.8444	392	0	0	0	0	0.0060693	0	1	0		3.63759	1.79176	3.13549	3.63759	3.3673	2.19722	5.99894	3.52636
600380	2023	0.0448829	1	0.377319	0.461799	0.155793	0.480108	1.0151	3.13549	24.3167	0.643224	2020	3	1	1	5	10.9048	1	16.3186	0.266391	19.2173	1740	3	0	1	0	0.0075636	1	1	1	1	3.8712	4.47734	3.3673	2.63906
600195	2019	0.046365	0	0.188439	0.658581	0.225932	0.499127	1.90334	3.04452	22.4591	0.616638		4	0	0	2	8.64249	0	2.63061	0.108884	15.6377	724	0	0	0	0	0.0158803	0	1	0		3.21888	3.29584	3.4012	3.58352	3.04452	2.30259	6.15698	3.17805
600129	2022	0.0109508	0	0.800965	1.00804	0.262944	0.276198	1.93919	3.2581	23.4116	0.661772		4	0	0	32	9.30995	0	1.61056	0.330389	17.7898	891	0	0	0	0	0.0037601	0	1	0		2.56495	3.63759	2.89037	3.93183	2.30259	2.19722	3.73767	3.61092
688068	2021	0.0361926	0	0.211536	1.47237	0.110842	0.23555	1.84063	1.09861	22.0166	0.142946		4	0	0	2	8.90775	0	1.31916	0.043544	16.6123	237	0	0	0	0		0	1	1		1.60944	1.79176	1.38629	1.60944	2.63906	0	3.80666	2.77259
2020	2019	0.0451733	0	0.340328	0.685283	0.161442	0.20555	1.58656	2.77259	22.4505	0.199508		4	0	0	31	10.1773	0	2.54104	0.367748	17.5394	468	0	0	0	0	0	0	1	1	6	1.79176	2.07944	3.04452	3.52636	2.56495	3.09104	5.79301	4.04305
2693	2023	0.0424651	0	0.35556	0.275255	0.525813	0.327591	4.2089	2.48491	20.5042	0.511856		4	0	0	8	7.27828	0	0.3411	0.436443	16.0959	75	0	0	0	0	0.0326176	0	0	0		0	0	1.09861	0
2880	2023	0.0270777	0	0.288913	0.384579	0.200026	0.6525	3.0585	1.94591	21.7799	0.793881		4	0	0	5	10.9048	0	0.778966	0.038994	16.0887	89	0	0	0	0	0.0049708	0	0	1		2.07944	2.30259	2.07944	1.09861
300199	2016	0.0135437	0	0.191254	0.213682	0.191852	0.258166	2.76414	1.79176	22.2177	0.153793		4	0	0	5	10.4773	0	0.603643	0.211631	16.617	254	0	0	0	0	0.0064842	0	1	1		2.83321	1.79176	2.89037	2.48491	3.33221	2.19722	5.77765	2.3979
2566	2011	0.0137206	0	0.040869	0.505257	0.120543	0.388811	1.24311	0	21.1798	0.074546		4	0	0	14	7.98323		0.216597	0.424657	15.5603		0	0	0	0		0	0	1		2.94444	1.60944	1.94591	0	0	0.693147	3.21888
301111	2021	0.0131525	0	0.0911942	0.578176	0.0889382	0.45	2.85479	0	20.5323	0.756124		4	0	0	5	10.8308		0.108666	0.41178	15.2721	54	0	0	0	0		0	0	1		1.38629	0	2.07944	0	1.94591	0
566	2020	0.0232386	0	0.613627	0.208995	0.187935	0.222301	1.73249	3.29584	23.0534	0.491539		4	0	0	8	6.97747	0	2.38875	0.470849	17.8586	259	0	0	0	0	0.0108958	0	1	0		3.21888	3.78419	3.58352	2.77259	2.70805	2.30259	5.79606	3.29584
300497	2022	0.0153069	0	0.468434	0.338305	0.289456	0.208754	1.73463	2.07944	22.3446	0.056921		4	0	0	16	9.50919	0	0.774504	0.020769	16.5077	359	0	0	0	0	0	0	1	0		1.38629	2.94444	0.693147	1.09861	1.79176	0	2.77259	2.19722
600521	2014	0.0499289	0	0.275817	0.57597	0.266964	0.269197	2.79853	2.48491	22.2296	0.181535		4	0	0	31	9.8823	0	2.2518	0.106178	16.6082		0	0	0	0	0.0027494	0	1	0		3.63759	0	3.97029	1.60944	4.04305	0	5.73657
600518	2013	0.0027872	0	0.459342	0.664453	0.172971	0.304212	2.23797	2.56495	23.8257	0.657653		4	0	0	5	10.2868	0	0.620197	0.028674	17.5842		0	0	0	0		0	1	1		1.38629	2.83321	1.09861	2.56495	1.38629	2.77259	5.30827	1.60944
153	2019	0.0248488	0	0.627174	0.986071	0.201525	0.114827	1.20669	2.99573	21.9929	0.3267		4	0	0	1	9.6138	0	0.884523	0.265346	17.4815	160	0	0	0	0	0.0029498	0	1	0		1.94591	0	3.04452	0	2.07944	0	5.07517	1.94591
300016	2024	0.0232535	0	0.385569	0.339335	0.299602	0.188703	1.40929	2.77259	21.8144	0.116324		4	0	0	2	8.88555	0	0.692381	0.247416	14.8542	253	0	0	0	0	0	0	0	0		2.70805	1.38629
600557	2022	0.091405	1	0.273965	0.67909	0.354524	0.301358	1.87451	3.04452	22.6396	0.580995	2017	4	1	0	15	10.913	1	6.21171	0.429301	17.5423	482	5	0	0	1	0.0022661	1	1	1	4	2.94444	1.38629	2.99573	2.56495	3.66356	1.38629	5.45104	2.19722
601607	2010	0.0101423	0	0.578109	1.47237	0.129465	0.399074	1.46605	2.83321	24.0615	0.79904		4	0	0	24	8.91394		2.857	0.080353	18.3255		0	0	0	0		0	1	0		3.52636	3.55535	2.83321	3.21888
2001	2014	0.024543	0	0.23111	0.471074	0.296989	0.563566	2.02645	2.3979	22.9341	0.653455		4	0	0	31	9.8823	0	2.23924	0.027703	16.6995		0	0	0	0		0	1	1		2.89037	1.60944	3.13549	3.3673	2.99573	1.94591	5.20949	3.46574
538	2022	0.006428	0	0.277451	0.690699	0.0510738	0.250227	2.04002	3.4012	24.5022	0.749505		4	0	0	30	9.2223	0	3.42748	0.114161	18.4197	1291	0	0	0	0	0.000113	0	1	0		3.91202	3.85015	3.04452	3.61092	2.07944	2.30259	5.24702	3.4012
300254	2017	0.0298952	0	0.360478	0.636306	0.154307	0.119094	1.57838	1.94591	21.141	0.040392		4	0	0	22	8.80016	0	0.453986	0.457075	15.7998	278	0	0	0	0	0.0012867	0	0	0		2.07944	1.60944	1.94591	3.04452	2.07944	2.3979	4.04305	1.09861
2550	2023	0.0496223	0	0.105627	0.651207	0.199952	0.199564	2.31587	2.56495	21.7407	0.09955		4	0	0	15	10.9492	0	1.37259	0.217088	16.2065	193	0	0	0	0	0.0145332	0	0	0		2.83321	1.94591	0.693147	1.79176
300363	2014	0.0229397	0	0.528601	0.704416	0.351643	0.177737	1.79148	0	21.3411	0.195854		4	0	0	32	8.82094		0.425522	0.015538	16.0785		0	0	0	0	0	0	0	1		1.94591	0	1.60944	0	2.19722	0
661	2011	0.0393816	0	0.540351	0.677769	0.1947	0.241991	2.77318	2.77259	21.4453	0.477131	2020	-9	1	0	14	7.98323	0	0.810682	0.436047	17.4985		0	0	0	0		0	0	1	6	2.56495	1.09861	2.30259	0.693147	1.38629	0	3.98898
2644	2023	0.0122331	0	0.300491	0.453063	0.417783	0.616292	2.26992	2.56495	21.6507	0.638683		4	0	0	4	8.31405	0	0.309266	0.132167	16.7848	196	0	0	0	0	0	0	0	0		0.693147	2.48491	0	0.693147
2001	2018	0.0208375	0	0.260766	0.432895	0.243931	0.485536	1.72184	2.70805	23.8113	0.628106		4	0	0	31	10.1389	0	4.57068	0.029032	18.1143	1627	0	0	0	0	0	0	1	1		2.99573	1.94591	2.94444	2.94444	3.17805	3.04452	6.52942	3.52636
661	2024	0.0866219	1	0.159372	0.435818	0.195046	0.186912	1.45642	3.3673	24.1589	0.41143	2020	4	1	0	14	8.42893	1	17.5866	0.329659	17.4085	1264	4	0	1	0	0.0168432	0	1	1	6	3.55535	1.79176
600851	2022	0.0046253	0	0.184828	0.280838	0.061375	0.117251	1.28134	3.4012	22.3186	0.39506		4	0	0	24	9.342	0	0.228032	0.301972	15.0069	85	0	0	0	0	2.66e-05	0	1	0		1.09861	0.693147	0.693147	0	2.56495	0	3.21888	0.693147
600080	2021	0.0120224	0	0.114411	0.27896	0.164643	0.19141	1.81691	3.21888	21.3493	0.2718		4	0	0	23	9.54817		0.224841	0.589953	14.2403	96	0	0	0	0	0.0036511	0	0	0		1.79176	1.60944	0.693147	2.30259	1.09861	0	3.3673	3.13549
600572	2011	0.0160257	0	0.455444	0.772535	0.212311	0.343588	1.9635	2.07944	21.8086	0.460204	2023	-12	1	0	31	9.69714	0	0.474432	0.422092	16.2075		0	0	0	0		0	0	0	1	2.70805	2.3979	3.43399	1.94591
600195	2014	0.0303001	0	0.259614	1.00996	0.249111	0.530479	1.85147	2.77259	22.1771	0.626646		4	0	0	2	8.39683	0	1.29669	0.102016	14.843		0	0	0	0	0.0098143	0	1	0		2.30259	1.38629	3.29584	1.38629	2.94444	3.21888	5.22036	2.19722
688566	2024	0.0278589	0	0.108277	0.378507	0.0273922	0.272776	1.87571	1.60944	21.6505	0.55162		4	0	0	15	10.9883	0	0.704146	0.442812	13.5142	122	0	0	0	0	0.0125814	0	0	1		0	0
600488	2016	0.0136473	0	0.170306	0.399874	0.435546	0.468026	2.15813	2.77259	21.8225	0.52377		4	0	0	26	8.38206	0	0.409655	0.026245	14.9314	226	0	0	0	0	0	0	0	0		0	0	2.56495	1.38629	3.17805	2.3979	3.43399	2.3979
600422	2014	0.0074033	0	0.322215	1.39444	0.154154	0.188345	3.11722	2.70805	21.8299	0.512564		4	0	0	30	8.58979	0	0.223882	0.158364	17.0926		0	0	0	0	0.0050263	0	0	0		3.2581	1.09861	3.46574	3.7612	3.4012	3.09104	5.06259
688575	2022	0.059406	0	0.419529	1.25391	0.184761	0.39182	1.96042	0.693147	22.1611	0.278897		4	0	0	5	10.8709	0	2.50189	0.123852	16.793	570	0	0	0	0	0.0023449	0	1	1		3.61092	3.4012	3.7612	3.68888	3.82864	1.38629	4.59512	3.13549
600557	2024	0.0947471	1	0.31877	0.553021	0.329924	0.302809	1.46342	3.13549	22.6558	0.502484	2017	4	1	0	15	10.9883	1	6.54396	0.393871	18.1368	782	7	0	0	1	0.00236	0	1	1	4	3.66356	1.38629
300363	2016	0.0218015	0	0.52286	0.505302	0.487079	0.1709	1.85633	1.09861	21.7781	0.119398		4	0	0	32	8.95743	0	0.62602	0.01265	16.0897	162	0	0	0	0		0	0	1		2.19722	0	2.07944	1.60944	1.38629	0	2.89037	1.38629
2332	2019	0.035115	0	0.474859	0.658266	0.249038	0.215549	2.0138	2.30259	22.4853	0.444505		4	0	0	31	10.1773	0	2.04522	0.303962	17.4326	430	0	0	0	0	0	0	1	1		2.48491	2.63906	2.19722	2.94444	2.83321	2.83321	4.92725	3.09104
600085	2010	0.0044513	0	0.231001	0.732391	0.160897	0.552436	3.48349	2.63906	22.4261	0.754362		4	0	0	2	8.0812		0.244347	0.199911	16.3299		0	0	0	0		0	1	0		1.79176	0	1.38629	0	0.693147	0.693147	3.52636	0
688739	2022	0.0301452	0	0.0403913	0.182885	0.0955122	0.546677	1.1263	0.693147	23.0314	0.569894		4	0	0	17	9.33817	0	3.03132	0.203112	16.6043	183	0	0	0	0	0.0091192	0	1	1		3.46574	3.46574	2.48491	3.66356	1.94591	1.94591	3.33221	1.60944
600594	2024	0.0245145	0	0.364317	0.499952	0.390893	0.234185	1.05199	3.04452	22.1342	0.025403		4	0	0	7	8.86751	0	1.00502	0.504495	17.1108	235	0	0	0	0	0	0	1	0		1.38629	1.09861
603439	2021	0.0056174	0	0.26543	0.704987	0.109421	0.459201	2.53253	0.693147	21.0633	0.074663		4	0	0	7	8.83208	0	0.0789238	0.480142	16.1231	45	0	0	0	0	0.0001502	0	0	1		1.38629	1.94591	2.07944	0	1.60944	2.48491		0.693147
2826	2021	0.0112968	0	0.126581	0.837441	0.456719	0.266601	2.0393	1.79176	20.5303	0.040202		4	0	1	27	6.62976	0	0.0931394	0.237872	15.383	50	0	0	0	0	0	0	0	0		0	0	0	0.693147	0	0	2.30259	1.79176
300630	2019	0.118799	0	0.333874	0.671618	0.219075	0.351563	5.52818	1.09861	21.2658	0.381072		4	0	0	8	6.98823	0	2.0437	0.210267	0	258	0	0	0	0	0.011684	0	0	1		0	0	0	0	0.693147	0
600566	2011	0.0087015	0	0.452263	0.263531	0.181762	0.206579	1.37042	2.3979	20.6843	0.317656	2020	-9	1	0	12	9.18667	0	0.0836928	0.086644	14.5226		0	0	0	0		0	0	0	16	0	2.07944	0	1.09861	1.09861	1.79176
600267	2022	0.0235502	1	0.556383	0.630984	0.41616	0.267725	1.24021	3.13549	23.6559	0.455815	2020	2	1	1	31	10.4035	1	4.42222	0.199896	18.3782	496	2	0	1	0	0.0007189	0	1	0	0	3.17805	2.30259	2.63906	3.33221	2.30259	1.09861	6.30628	3.17805
600613	2021	0.0161791	0	0.240223	0.737331	0.331574	0.24585	1.28573	3.4012	21.8703	0.415968		4	0	0	24	9.33844	0	0.509475	0.49268	15.8618	237	0	0	0	0	0	0	0	0		1.38629	1.09861	0	2.19722	1.60944	1.79176	5.42054	2.3979
603387	2019	0.0526495	0	0.162372	0.541192	0.142032	0.395165	2.06829	1.09861	21.4202	0.185736		4	0	0	15	10.6807	0	1.05701	0.17982	17.0273	328	0	0	0	0	0.0004833	0	0	1		2.56495	3.61092	3.78419	4.3438	3.73767	4.39445	5.18739	4.23411
300110	2010	0.0097338	0	0.0413246	0.378516	0.315487	0.530314	1.62969	0	20.8645	0.712371		4	0	0	21	9.78319		0.112108	0.180432	15.9112		0	0	0	0		0	0	1		1.79176	2.83321	1.79176	2.70805	2.19722	3.17805
2603	2015	0.0381271	0	0.15412	0.590049	0.441274	0.333682	3.15678	1.60944	22.465	0.356347	2020	-5	1	0	9	9.3518	0	2.1759	0.364085	16.5448	616	0	0	0	0	0.0110392	0	1	0	0	3.3673	3.43399	3.55535	2.56495	3.4012	4.06044	5.14166	1.09861
600812	2017	0.0101533	0	0.692122	0.458498	0.459603	0.215984	1.16183	3.17805	23.5654	0.666673		4	0	0	9	9.45548	0	1.74144	0.177797	17.4919	454	0	0	0	0	0.0074629	0	1	0		3.13549	3.63759	3.3673	2.19722	3.2581	2.83321	6.03069	3.98898
688276	2023	0.0393842	0	0.203295	0.391153	0.195038	0.415386	3.1557	1.09861	22.3419	0.52487		4	0	0	14	8.43055	0	1.98742	0.354674	15.562	134	0	0	0	0	0.0022591	0	1	1		1.79176	1.38629	1.94591	0
300439	2022	0.0479351	0	0.296967	0.693642	0.231752	0.334328	1.3964	2.07944	21.9997	0.113641		4	0	0	31	10.4035	0	1.71784	0.120672	16.9586	402	0	0	0	0	0	0	1	1		5.47227	4.66344	4.78749	4.45435	3.3673	2.07944	5.826	5.07517
688363	2024	0.0538598	0	0.209886	0.62718	0.385332	0.588567	3.04986	1.79176	22.8816	0.771727		4	0	0	21	10.5868	0	4.6625	0.458796	18.007	920	0	0	0	0		0	1	0		3.49651	1.79176
688739	2023	0.0415138	0	0.0478338	0.173819	0.141402	0.546677	1.17713	1.09861	23.034	0.590622		4	0	0	17	9.37029	0	4.18516	0.227138	16.3986	201	0	0	0	0	0.0196402	0	1	1		2.48491	3.66356	1.94591	1.94591
2737	2016	0.0146919	0	0.336016	0.842131	0.2849	0.416164	1.68501	1.09861	22.164	0.484528		4	0	0	11	8.2133	0	0.620532	0.348202	18.2005	497	0	0	0	0	0	0	1	0		1.94591	3.55535	2.19722	1.09861	2.48491	4.27667	2.48491
600062	2024	0.0476861	0	0.334067	0.642711	0.224819	0.602367	1.56047	3.3322	23.5378	0.703754		4	0	0	2	8.88555	0	7.95689	0.28405	17.6574	1120	0	0	0	0	0.0143833	0	1	1		2.89037	1.60944
2750	2019	0.0363127	0	0.174748	0.345315	0.264911	0.413792	6.51815	1.60944	20.5087	0.687742		4	0	0	30	8.99472	0	0.293005	0.661653	0	48	0	0	0	0	0.0106794	0	0	0		1.60944	0	2.07944	1.09861	1.60944	0.693147	3.13549
600673	2024	0.0202715	1	0.627127	0.484934	0.304294	0.193263	1.96488	3.4012	23.9565	0.646223	2021	3	1	0	5	10.9035	1	5.14097	0.015783	17.6451	133	3	0	1	0	0	0	1	0	1	3.91202	2.63906
597	2020	0.0103426	0	0.661161	0.59779	0.390879	0.243628	1.20723	3.21888	23.2219	0.625489		4	0	0	17	9.14393	0	1.25825	0.236294	17.6399	866	0	0	0	0	0.0070197	0	1	0		1.94591	1.09861	1.94591	2.63906	1.38629	0.693147	5.00395	2.48491
688317	2023	0.0149732	0	0.0611788	0.062221	0.180241	0.333683	1.04055	1.09861	22.1279	0.445452		4	0	0	24	9.35988	0	0.610038	0.347053	17.1195	132	0	0	0	0		0	1	0		1.09861	0.693147	1.60944	0
423	2017	0.0182213	0	0.202369	0.660438	0.138142	0.231417	3.38682	3.09104	23.239	0.502049		4	0	0	21	10.2008	0	2.25508	0.244858	16.628	380	0	0	0	0	0	0	1	1		3.71357	3.82864	3.63759	3.71357	3.04452	4.26268	6.04973	4.59512
300199	2014	0.0271149	0	0.236422	0.280916	0.206062	0.260556	3.79185	1.38629	21.2524	0.246262		4	0	0	5	10.3713	0	0.460266	0.176461	15.2074		0	0	0	0	0.0039104	0	0	1		3.97029	1.38629	4.2485	2.19722	2.83321	1.79176	5.68017
300685	2020	0.0890289	0	0.127161	0.622643	0.132112	0.219663	9.58399	1.38629	20.9802	0.653492		4	0	0	3	9.91187	0	1.15105	0.320655	17.3126	274	0	0	0	0	0	0	0	1		1.79176	0.693147	1.60944	1.38629	1.38629	0.693147	3.8712
2750	2016	0.0277514	0	0.11745	0.306651	0.314118	0.438202	5.42962	0.693147	20.4484	0.779723		4	0	0	30	8.6565	0	0.210822	0.261477	0	42	0	0	0	0	0	0	0	1		1.60944	0.693147	1.38629	1.38629	2.07944	1.09861
600267	2019	0.0379017	0	0.642099	0.511172	0.389686	0.332235	1.08786	2.99573	23.7897	0.46655	2020	-1	1	1	31	10.1773	0	8.13581	0.260945	18.3756	684	0	0	0	0	0.0178891	0	1	0	0	3.13549	2.07944	2.77259	3.58352	2.70805	2.30259	6.45205	4.15888
301301	2022	0.0034052	0	0.402286	0.384915	0.525813	0.692241	1.12395	0	23.0641	0.905241		4	0	0	29	8.9109		0.353817	0.007233	15.659	132	0	0	0	0		0	1	1		2.56495	2.07944	2.77259	2.07944	2.56495	0.693147	2.94444
688266	2022	0.207586	1	0.527974	0.177083	0.065464	0.207961	4.24054	1.09861	21.2351	0.31015	2021	1	1	0	15	10.913	0	4.97726	0.738372	17.307	324	1	1	0	0	0	0	0	0	0	0	0	0	0	0	0	5.18739
600530	2016	0.0046182	0	0.287733	0.097915	0.0344738	0.183569	2.64172	2.77259	21.6336	0.486371		4	0	0	24	9.05605		0.11477	0.374186	14.4027	56	0	0	0	0		0	0	0		1.79176	0
300636	2022	0.0269658	0	0.41578	0.345646	0.285582	0.188497	2.41552	1.79176	21.5381	0.37096		4	0	0	16	9.50919	0	0.609118	0.025656	15.5111	446	0	0	0	0	0	0	0	1		1.60944	0	1.94591	0	1.09861	0	2.19722
153	2020	0.0254597	0	0.601789	0.923086	0.185682	0.114827	1.35702	3.04452	22.0142	0.3267		4	0	0	1	9.63014	0	0.925768	0.234881	17.3415	160	0	0	0	0	0.0047027	0	1	0		3.04452	0	2.07944	0	2.70805	2.19722	4.99043	1.60944
301130	2024	0.009622	0	0.114262	0.240782	0.296243	0.242897	1.7966	1.09861	20.784	0.234498		4	0	0	14	8.42893	0	0.102241	0.472243	14.4033	53	0	0	0	0	0	0	0	1		1.38629	0
300039	2024	0.0220859	1	0.0919447	0.323872	0.0590067	0.16064	1.45809	2.70805	22.2314	0.107268	2019	4	1	0	24	9.362	1	0.997945	0.438215	16.708	373	5	0	0	1	0	0	1	1	6	0	0.693147
790	2015	0.0349053	0	0.369928	0.466017	0.329333	0.180789	7.99881	2.89037	20.6462	0.217847		4	0	0	25	9.4874		0.32317	0.326242	14.7707	128	0	0	0	0	0.0006176	0	0	0		0.693147	0.693147	0	1.79176	0	1.79176	3.21888	3.13549
300009	2024	0.0369015	0	0.162679	0.502878	0.143707	0.265629	2.44384	2.77259	22.3594	0.118439		4	0	0	1	9.88367	0	1.89502	0.323094	16.8127	374	0	0	0	0	0.0026094	0	1	1		2.30259	0
566	2023	0.0177547	0	0.701303	0.200729	0.203167	0.228918	1.44695	3.4012	22.7202	0.434941		4	0	0	8	7.27828	0	1.3079	0.249528	16.9627	133	0	0	0	0	0.0102762	0	1	0		2.56495	3.46574	2.30259	0
600976	2021	0.0190371	1	0.444985	1.25055	0.12466	0.241293	4.69958	2.89037	21.762	0.548489	2020	1	1	1	12	9.86952	0	0.537913	0.30257	16.971	160	1	1	0	0	0.0004532	0	0	0	11	2.3979	3.13549	1.60944	1.60944	1.09861	1.38629		2.94444
600750	2022	0.0237765	0	0.280009	0.622753	0.171637	0.430558	1.73019	3.29584	22.5548	0.511257		4	0	0	16	9.50919	0	1.48452	0.388614	17.633	239	0	0	0	0	0.0092093	0	1	1		3.46574	4.31749	3.46574	3.80666	3.66356	1.60944	5.04343	2.77259
2038	2016	0.0250023	0	0.0370451	0.257519	0.0704886	0.225523	3.91354	2.56495	22.1297	0.283288		4	0	0	2	8.44801	0	1.02041	0.083025	16.8178	267	0	0	0	0	0.011516	0	1	1		1.60944	0.693147	2.30259	1.79176	2.07944	1.94591	4.79579
603087	2024	0.0536209	0	0.0820769	0.256365	0.217197	0.342132	2.18247	1.60944	23.2117	0.214489		4	0	0	2	8.88555	0	6.45752	0.383221	16.5099	931	0	0	0	0	0.0087188	0	1	1		1.38629	0
300147	2011	0.0145053	0	0.261387	0.327032	0.284239	0.347927	1.26375	0.693147	21.3762	0.719052		4	0	0	5	10.172	0	0.278667	0.17773	15.7802		0	0	0	0		0	0	1		0.693147	0	0	0.693147	1.09861	2.30259	2.99573
2603	2011	0.0194476	0	0.123958	0.651447	0.127851	0.338824	1.45657	0	22.1644	0.438351	2020	-9	1	0	9	9.23752		0.821743	0.326647	17.8526		0	0	0	0		0	1	1	0	3.55535	1.09861	3.93183	0.693147	3.8712	2.99573
688393	2020	0.0214604	0	0.096473	0.410262	0.0421721	0.21231	1.40146	0	20.9796	0.450012		4	0	0	5	10.6889		0.277322	0.40901	16.2967	113	0	0	0	0	0	0	0	1		1.38629	0.693147	2.77259	2.94444	2.83321	3.17805	4.18966	1.38629
600566	2014	0.0328352	0	0.316799	1.11181	0.266115	0.661276	1.69001	2.63906	21.9345	0.796493	2020	-6	1	0	12	9.47331	0	1.10251	0.551156	17.5366		0	0	0	0	0	0	1	1	16	1.38629	0	1.60944	2.19722	1.94591	2.56495	2.07944	3.68888
603168	2020	0.0166184	0	0.21925	0.219624	0.302621	0.217292	1.73107	1.94591	21.2378	0.2364		4	0	0	31	10.1797	0	0.27801	0.416313	14.8732	79	0	0	0	0	0	0	0	0		0	0	0	2.48491	1.79176	1.09861	1.09861	1.09861
2030	2023	0.0480648	0	0.168893	0.091631	0.105407	0.166299	1.40192	2.99573	23.1228	0.416814		4	0	0	5	10.9048	0	5.29574	0.146358	18.003	729	0	0	0	0	0.0206028	0	1	1		4.52179	3.2581	2.3979	2.30259
300238	2022	0.0863909	1	0.357096	0.426565	0.272652	0.207594	4.4239	2.48491	20.3231	0.294326	2020	2	1	0	5	10.8709	1	0.579	0.414537	17.098	70	2	0	1	0	0.0110148	0	0	1	1	1.60944	1.38629	1.94591	3.13549	2.48491	0.693147	4.56435	2.48491
688298	2023	0.0289977	0	0.160764	0.083266	0.156568	0.195	0.962148	1.38629	22.92	0.614021		4	0	0	31	10.4327	0	2.60861	0.197756	17.1707	542	0	0	0	0	0	0	1	0		3.73767	4.00733	2.99573	3.09104
153	2016	0.0142199	0	0.537108	0.843199	0.338858	0.114827	2.15212	2.83321	21.6357	0.338845		4	0	0	1	9.35162		0.354129	0.130528	18.1334	116	0	0	0	0	0.0014458	0	0	0		2.63906	0	2.70805	0.693147	0	0	5.09375	2.3979
600781	2016	0.0099734	0	0.659926	0.404205	0.525813	0.270844	3.28978	3.04452	20.9646	0.288651		4	0	0	10	9.8515		0.126955	0.186873	0	135	0	0	0	0		0	0	0		0	0	0	0	1.09861	1.38629	2.3979
2864	2023	0.0095323	0	0.270002	0.483666	0.159973	0.349921	1.72673	1.94591	21.477	0.199536		4	0	0	23	9.68464	0	0.202564	0.368155	15.7468	69	0	0	0	0	0	0	0	0		2.07944	2.07944	1.79176	0
301211	2024	0.0132349	0	0.0719132	0.177098	0.188894	0.3825	1.38306	1.38629	21.635	0.461358		4	0	0	12	9.97923	0	0.329371	0.051433	14.7647	129	0	0	0	0	0	0	0	0		0	0
300267	2015	0.0158075	0	0.113698	0.496126	0.266766	0.458178	4.48999	1.60944	22.2889	0.258843		4	0	0	13	9.44665	0	0.756465	0.045269	16.2064	183	0	0	0	0	0.002081	0	1	1		4.39445	1.60944	3.8712	2.83321	1.79176	0	5.25227	2.3979
600666	2013	0.0061259	0	0.784049	0.736088	0.0942971	0.323907	1.80016	3.04452	21.4072	0.410862		4	0	0	32	8.69761	0	0.121396	0.205338	15.7696		0	0	0	0		0	0	0		0.693147	0	1.09861	0	3.21888	3.13549	2.63906
600161	2010	0.0023929	0	0.533451	0.521689	0.325945	0.532963	5.12528	2.56495	21.6186	0.681333		4	0	0	2	8.0812		0.05858	0.136604	16.6974		0	0	0	0		0	0	1		1.38629	0.693147	0.693147	0	2.3979	0.693147
600062	2010	0.0096415	0	0.245813	1.08174	0.252306	0.491206	2.32192	2.63906	22.373	0.79011		4	0	0	2	8.0812		0.501892	0.181487	16.9498		0	0	0	0		0	1	0		1.79176	1.09861	2.3979	2.94444	1.79176	2.07944	3.29584
600535	2013	0.0356614	0	0.594261	1.20944	0.214521	0.472677	4.93207	2.48491	23.0468	0.744847	2017	-4	1	0	26	8.39097	0	3.64181	0.139917	17.0628		0	0	0	0	0.0068839	0	1	0	8	3.89182	2.70805	4.20469	3.21888	3.3673	2.48491	6.57368	3.7612
2550	2024	0.0533046	0	0.110891	0.545425	0.17748	0.199564	2.43253	2.63906	21.7637	0.145456		4	0	0	15	10.9883	0	1.50876	0.199537	14.9874	188	0	0	0	0	0.0163932	0	0	1		0.693147	1.79176
600789	2017	0.0213163	0	0.596531	0.554222	0.311882	0.245879	1.48534	3.04452	22.3723	0.288547		4	0	0	21	10.2008	0	1.10885	0.114325	17.1636	410	0	0	0	0	0.0026721	0	1	0		2.70805	3.17805	2.63906	2.99573	2.70805	2.94444	4.80402	3.61092
600329	2017	0.0144515	0	0.301476	0.870874	0.120208	0.430646	1.75649	3.04452	22.6136	0.632056		4	0	0	26	8.42598	0	0.95695	0.250817	16.2351	486	0	0	0	0	0	0	1	0		1.60944	2.56495	1.60944	2.83321	3.63759	3.04452	5.25227	3.80666
600568	2015	0.0016604	0	0.38371	0.208728	0.0455159	0.341331	2.59723	2.70805	22.18	0.566877		4	0	0	12	9.51558	0	0.0712641	0.018802	14.1225	24	0	0	0	0	0.000516	0	1	0		1.09861	1.79176	0	2.63906	2.48491	1.38629
301509	2023	0.0130008	0	0.0604296	0.435617	0.136138	0.486599	1.33464	0	21.5608	0.777893		4	0	0	17	9.37029		0.300402	0.033225	14.8539	104	0	0	0	0	0	0	0	1		0.693147	0	0.693147	0
600479	2016	0.0210739	0	0.312725	0.992113	0.183477	0.265777	1.98468	2.56495	21.8325	0.577472		4	0	0	13	9.46823	0	0.638979	0.300849	16.4852	247	0	0	0	0	0.0006735	0	0	0		4.35671	2.63906	4.75359	3.46574	4.23411	3.13549	4.8828	2.99573
600566	2018	0.0295588	0	0.300039	0.996995	0.28006	0.511473	3.80391	2.89037	22.777	0.81546	2020	-2	1	0	12	9.77417	0	2.30479	0.508261	18.5315	551	0	0	0	0	0.0043605	0	1	1	16	2.3979	2.83321	3.04452	3.58352	1.94591	2.19722	4.04305	3.68888
2412	2014	0.0199048	0	0.156887	0.546703	0.317931	0.513706	3.27783	1.60944	21.0364	0.654466	2020	-6	1	0	13	9.37798	0	0.272252	0.419006	14.8389		0	0	0	0		0	0	1	11	1.09861	0.693147	1.60944	0	1.09861	0	2.77259
688578	2023	0.071532	1	0.0900761	0.516247	0.115614	0.321726	4.37364	1.38629	22.1995	0.602685	2021	2	1	0	24	9.35988	1	3.13059	0.456107	16.8742	166	2	0	1	0		0	1	1	0	2.30259	2.3979	1.60944	0
2107	2021	0.040891	0	0.199665	0.744848	0.385626	0.502671	3.81005	2.70805	20.8726	0.504715		4	0	0	21	10.3992	0	0.474782	0.447464	16.4042	198	0	0	0	0	0	0	0	1		1.09861	0	1.38629	0	1.38629	0	3.82864
600252	2020	0.0081849	0	0.3129	0.371171	0.148626	0.277285	1.20383	3.04452	23.2061	0.449563		4	0	0	6	8.86033	0	0.980111	0.541025	18.533	379	0	0	0	0	0.0013529	0	1	0		2.3979	2.77259	2.30259	3.71357	2.94444	2.63906	4.18966	1.38629
300871	2021	0.0171019	0	0.409536	0.443365	0.194607	0.49805	1.56713	0.693147	21.7318	0.688614		4	0	0	12	9.86952	0	0.468876	0.047333	15.8673	118	0	0	0	0	0	0	0	1		0.693147	0	1.60944	0	2.48491	0.693147
603718	2020	0.0187072	0	0.461477	0.148582	0.209813	0.401237	5.00652	1.79176	21.3037	0.416455		4	0	0	24	9.23587	0	0.334251	0.199857	15.7635	98	0	0	0	0	0.0021827	0	0	0		2.19722	2.3979	1.94591	2.70805	0.693147	2.63906	3.4012	3.29584
600252	2017	0.0068393	0	0.184579	0.306703	0.169193	0.205347	2.40728	2.89037	22.6495	0.404367		4	0	0	6	8.7223	0	0.469419	0.346768	16.7477	54	0	0	0	0		0	1	1		1.79176	2.19722	3.04452	1.38629	2.30259	2.19722	4.44265	1.38629
600420	2022	0.0313447	0	0.380922	0.669727	0.280787	0.23322	0.936226	2.94444	23.7003	0.627811		4	0	1	24	9.342	0	6.15306	0.21192	18.5328	1083	0	0	0	0	0.0048089	0	1	0		3.55535	3.61092	3.46574	3.43399	3.04452	1.79176	4.69135	3.49651
300685	2023	0.105028	0	0.119677	0.582021	0.0975164	0.220023	4.60236	1.94591	21.3833	0.61614		4	0	0	3	10.0844	0	2.03217	0.315756	16.9258	503	0	0	0	0	0	0	0	1		1.38629	0	0.693147	0
2099	2017	0.0143276	0	0.311362	0.321297	0.162956	0.355202	1.55168	2.48491	22.7337	0.446043		4	0	0	31	10.0539	0	1.06983	0.01701	15.9921	414	0	0	0	0	0	0	1	1		1.38629	0	1.09861	1.94591	2.19722	3.2581	4.99721	1.94591
600572	2016	0.0155595	0	0.471677	0.66656	0.23075	0.273968	2.33765	2.56495	22.8628	0.506126	2023	-7	1	0	31	9.97912	0	1.32181	0.255286	17.8593	643	0	0	0	0	0	0	1	0	1	2.19722	4.44265	3.66356	3.43399	4.14314	3.68888	5.1358	4.82831
650	2010	0.0031416	0	0.382993	1.05512	0.095439	0.455407	5.47868	2.70805	21.1141	0.837746		4	0	0	16	8.53368		0.0464383	0.247669	15.7305		0	0	0	0		0	0	1		0	0	0	0	0.693147	0
300016	2012	0.0245169	0	0.10219	0.494435	0.10487	0.211325	3.19921	1.38629	20.1847	0.644081		4	0	0	2	8.25738	0	0.14308	0.409752	15.0937		0	0	0	0		0	0	1		0.693147	0	0.693147	0	1.38629	0
2219	2012	0.0097786	0	0.354907	0.458488	0.196811	0.579229	7.33195	1.60944	20.583	0.11271		4	0	0	4	7.82136	0	0.0849853	0.279707	15.7337		0	0	0	0		0	0	1		1.38629	0	0	1.38629	0	0	2.3979
600976	2016	0.0173485	0	0.429502	1.38636	0.127272	0.220683	3.13749	2.56495	21.3154	0.636939	2020	-4	1	0	12	9.58376	0	0.313625	0.161599	16.1762	173	0	0	0	0	0.0006994	0	0	0	11	1.94591	1.38629	2.3979	0.693147	2.70805	1.09861	3.7612	1.94591
300832	2022	0.045293	0	0.0876834	0.463413	0.102104	0.26863	2.69976	1.09861	22.6713	0.576282		4	0	0	5	10.8709	0	3.1771	0.150572	17.1322	600	0	0	0	0	0	0	1	1		2.94444	3.2581	3.43399	2.30259	3.55535	3.2581		3.13549
2107	2024	0.0412386	0	0.266601	0.71703	0.358517	0.502671	3.03843	2.89037	20.7089	0.536189		4	0	0	21	10.5868	0	0.406502	0.508918	15.5286	133	0	0	0	0	0	0	0	0		0	0
600285	2015	0.0164357	0	0.363497	0.413178	0.179272	0.149215	2.72457	2.77259	21.7197	0.378787		4	0	0	10	9.79523	0	0.445183	0.371856	15.5172	265	0	0	0	0	0.00731	0	0	0		1.09861	1.09861	1.38629	2.48491	0	3.21888	3.82864	1.79176
603566	2019	0.0476605	0	0.129847	0.348267	0.190995	0.334747	3.3221	1.60944	21.368	0.106637		4	0	0	10	10.0448	0	0.908151	0.248186	17.1725	276	0	0	0	0	0	0	0	1		2.63906	2.99573	2.99573	2.19722	2.70805	1.60944	5.68017
300584	2023	0.0439655	1	0.299084	0.383181	0.188264	0.420761	1.87727	1.94591	21.0661	0.019661	2021	2	1	1	15	10.9492	1	0.619414	0.466552	14.21	64	2	0	1	0	0.0108598	0	0	1	1	0.693147	0	0	0
603520	2016	0.026419	0	0.563239	0.399158	0.342352	0.21375	1.64971	0	21.3617	0.305485		4	0	0	31	9.97912		0.500249	0.014415	15.789	237	0	0	0	0	0.0005084	0	0	1		0.693147	0
603658	2021	0.0526341	0	0.198153	0.433616	0.185903	0.552481	3.69444	1.79176	22.946	0.826375		4	0	0	10	10.0676	0	4.85955	0.167209	17.1401	1607	0	0	0	0	0.0005411	0	1	1		5.03044	5.7589	4.94876	5.20949	5.15329	5.52146		5.35659
688656	2024	0.0447994	0	0.213659	0.405981	0.525813	0.296089	6.04445	1.38629	20.7555	0.802311		4	0	0	15	10.9883	0	0.46269	0.234346	14.4382	115	0	0	0	0		0	0	1		1.09861	0
300254	2015	0.0257513	0	0.333173	0.549396	0.21037	0.119094	3.37397	1.60944	20.9921	0.052668		4	0	0	22	8.5602	0	0.336938	0.394045	14.4169	267	0	0	0	0	0.0017378	0	0	0		1.60944	0.693147	2.30259	0	2.07944	1.60944	3.13549	0
2864	2017	0.0096008	0	0.262103	0.599307	0.180225	0.42888	1.64008	0	20.4395	0.228335		4	0	0	23	9.22169		0.0722866	0.450324	14.2823	49	0	0	0	0		0	0	0		0	0.693147	1.09861	2.56495	1.60944	0.693147
300519	2024	0.013876	0	0.0871083	0.290905	0.115986	0.3825	2.01325	2.19722	20.6287	0.183057		4	0	0	31	10.4569	0	0.126242	0.091056	14.4024	43	0	0	0	0	0	0	0	1		0	0
301015	2023	0.0021404	1	0.501323	1.46462	0.0401347	0.692241	1.69181	1.09861	22.3907	0.906697	2022	1	1	1	21	10.4909	0	0.11341	0.140455	16.7333	24	1	1	0	0	0	0	1	0	3	0	0	2.07944	1.94591
688505	2022	0.0785143	0	0.242938	0.358217	0.0693085	0.222378	1.5561	3.04452	21.8138	0.613354		4	0	0	24	9.342	0	2.33659	0.537871	16.1636	184	0	0	0	0	0.0022877	0	0	1		1.79176	0	2.19722	2.30259	0	0	3.43399	1.38629
301089	2022	0.0168287	0	0.253294	0.48485	0.260293	0.273385	3.55409	0.693147	21.3348	0.332411		4	0	0	10	10.0052	0	0.310195	0.011424	16.1862	144	0	0	0	0	0	0	0	1		0	0	0	0	0	0	1.60944
600380	2020	0.0447678	0	0.316798	0.504588	0.155567	0.458656	1.2815	2.99573	24.0611	0.624229	2020	0	1	0	5	10.6889	0	12.6053	0.29141	19.2173	1557	0	0	0	0	0.0067124	2	1	1	1	3.52636	4.15888	3.93183	4.61512	4.27667	4.49981		4.46591
153	2023	0.0236614	0	0.563041	0.965049	0.214702	0.10795	1.26098	3.17805	22.2029	0.30595		4	0	0	1	9.84542	0	1.03905	0.136662	17.4901	167	0	0	0	0	0.0061257	0	1	0		1.79176	1.60944	2.19722	0.693147
2728	2020	0.0184355	0	0.52111	0.280393	0.192969	0.305133	1.37076	1.94591	21.5369	0.009655		4	0	0	5	10.6889	0	0.415927	0.156343	14.9691	201	0	0	0	0	0.0022575	0	0	1		1.94591	1.60944	3.13549	0	0.693147	0.693147	3.43399	1.38629
600673	2023	0.01718	1	0.593478	0.439028	0.24104	0.241314	1.47621	3.4012	23.9402	0.678753	2021	2	1	1	5	10.9048	1	4.28674	0.017854	17.4051	115	2	0	1	0	0	0	1	0	1	4.17439	3.78419	3.91202	2.63906
2424	2016	0.0175607	0	0.276352	0.548244	0.142731	0.53152	3.89625	1.94591	22.1669	0.029809		4	0	0	7	8.40485	0	0.743862	0.277207	16.1156	190	0	0	0	0	0.0117801	0	1	1		1.94591	0.693147	1.09861	0.693147	1.38629	2.07944	3.8712	3.3673
300239	2021	0.0113988	0	0.240778	0.346819	0.413213	0.211776	2.05145	2.3979	21.471	0.403007		4	0	0	18	9.19833	0	0.240771	0.0169	16.2269	73	0	0	0	0	0.0022718	0	0	0		2.48491	0.693147	1.09861	0.693147	1.09861	1.09861	3.71357
600161	2018	0.0207942	0	0.142134	0.567653	0.170569	0.499614	3.79554	3.04452	22.346	0.668158		4	0	0	2	8.60839	0	1.05364	0.068019	15.669	153	0	0	0	0	0	0	1	1		1.09861	1.09861	1.60944	3.13549	2.3979	2.94444	4.07754	2.48491
300357	2022	0.0530811	0	0.0776932	0.433923	0.0918635	0.38858	9.58399	2.19722	21.5108	0.753354		4	0	0	31	10.4035	0	1.16666	0.347997	17.2968	282	0	0	0	0	0.0048228	0	0	1		1.79176	1.09861	0.693147	0	0	0	2.19722
301089	2021	0.0150477	0	0.212635	0.429436	0.296704	0.273385	2.4149	0	21.0552	0.373831		4	0	0	10	10.0676		0.209722	0.013657	15.2998	121	0	0	0	0	0	0	0	1		0	0	0	0	0	0
590	2022	0.0112308	0	0.397907	0.328428	0.228794	0.294118	2.23232	3.29584	20.8775	0.480257		4	0	0	13	9.79254	0	0.131036	0.184661	15.2221	72	0	0	0	0	0	0	0	0		0	2.48491	1.38629	1.79176	1.09861	0.693147	1.09861	2.07944
2793	2024	0.030317	1	0.66342	0.560088	0.285155	0.217872	1.62064	2.19722	22.1902	0.379328	2022	2	1	0	21	10.5868	1	1.31454	0.431111	16.6728	97	2	0	1	0	0.0101477	0	1	0	0	0	0
600252	2019	0.008164	0	0.183487	0.506016	0.16583	0.255373	1.62939	2.99573	22.7819	0.448275		4	0	0	6	8.86027	0	0.639655	0.594207	17.4187	156	0	0	0	0		0	1	1		2.30259	2.19722	2.3979	2.77259	2.30259	3.71357	4.21951	0.693147
600613	2024	0.0105543	0	0.221132	0.640738	0.28514	0.169756	1.34818	3.4012	21.8598	0.381685		4	0	0	24	9.362	0	0.328851	0.33793	14.9492	197	0	0	0	0	0	0	0	0		0	0
603087	2020	0.0529273	0	0.0598573	0.432838	0.182896	0.315445	1.68846	0	22.9753	0.525034		4	0	0	2	8.65506		5.03204	0.272124	16.635	451	0	0	0	0	0.008751	0	1	1		3.2581	1.94591	1.38629	1.60944	2.83321	2.48491	4.30406	1.94591
600436	2015	0.0124414	0	0.185354	0.489496	0.0644006	0.579224	7.0087	2.56495	22.1232	0.697991		4	0	0	3	9.52775	0	0.504489	0.088263	16.252	156	0	0	0	0	0.0002065	0	1	1		2.70805	2.07944	2.77259	3.09104	2.3979	2.89037	4.91998	3.49651
600252	2018	0.0061805	0	0.180888	0.467799	0.178378	0.223225	1.4145	2.94444	22.7029	0.404492		4	0	0	6	8.8088	0	0.447449	0.642374	18.3147	65	0	0	0	0		0	1	1		3.04452	1.38629	2.30259	2.19722	2.3979	2.77259	4.41884	1.38629
300239	2023	0.0151616	0	0.30956	0.385936	0.290972	0.211776	1.581	2.56495	21.732	0.36292		4	0	0	18	9.36765	0	0.415731	0.020125	16.0846	138	0	0	0	0	0.0005245	0	0	1		1.09861	1.09861	0.693147	0
301258	2022	0.0197144	0	0.100912	0.370332	0.196694	0.60216	1.20392	0	21.4644	0.6898		4	0	0	15	10.913		0.413679	0.00782	15.941	106	0	0	0	0	0	0	0	1		2.30259	0.693147	2.30259	0	0	0	1.09861
603658	2024	0.0616361	0	0.268063	0.381679	0.249577	0.567021	2.40324	2.19722	23.1977	0.824485		4	0	0	10	10.1001	0	7.31933	0.171714	17.7964	1982	0	0	0	0		0	1	1		4.74493	3.82864
300016	2014	0.018648	0	0.265348	0.576061	0.169591	0.23431	4.46608	1.79176	20.6257	0.517633		4	0	0	2	8.39683	0	0.169139	0.382232	15.4131		0	0	0	0	0.0068717	0	0	1		1.38629	0	1.94591	0	1.94591	0.693147	3.04452
600557	2013	0.0739488	0	0.436353	0.680276	0.320938	0.271591	3.30547	2.48491	21.9565	0.668903	2017	-4	1	0	15	10.2802	0	2.53807	0.422082	17.566		0	0	0	0	0.0145971	0	1	1	4	3.49651	1.60944	3.55535	0.693147	4.17439	0	5.39816
603669	2017	0.0287006	0	0.213361	0.671022	0.163674	0.495	1.7748	1.09861	21.225	0.545687		4	0	0	27	6.36767	0	0.474035	0.536139	17.3504	234	0	0	0	0		0	0	0		2.30259	0	0	0	0	0	3.29584
605507	2021	0.0206669	0	0.15538	0.691979	0.23884	0.230756	1.19496	0	22.7399	0.626394		4	0	0	31	10.3473		1.55272	0.0124	16.6823	446	0	0	0	0	0	0	1	1		1.94591	0.693147	2.19722	2.19722	2.77259	1.38629	3.52636
2107	2019	0.0518325	0	0.231019	0.891309	0.256383	0.502671	3.23536	2.56495	20.7313	0.503285		4	0	0	21	10.2461	0	0.522483	0.521139	15.5515	196	0	0	0	0	0	0	0	1		1.79176	0	1.60944	0	1.09861	0	3.2581
600436	2010	0.0059395	0	0.25087	0.635077	0.109523	0.545486	3.86128	2.07944	21.0926	0.799368		4	0	0	3	8.94966		0.0859347	0.068607	14.4843		0	0	0	0		0	0	1		1.38629	1.38629	1.60944	1.09861	2.83321	2.19722	1.38629
2365	2010	0.0150087	0	0.0698081	0.430696	0.137426	0.226267	1.4617	0	20.8101	0.05553		4	0	0	12	8.95523		0.163701	0.056428	15.3328		0	0	0	0		0	0	0		0	0	0	0	0.693147	0
2393	2023	0.018141	0	0.151744	0.208286	0.166937	0.508531	0.983934	2.63906	22.4778	0.550014		4	0	0	26	8.69661	0	1.04866	0.276609	15.4094	341	0	0	0	0	0	0	1	1		2.30259	2.94444	2.07944	1.79176
688180	2024	0.118278	1	0.44981	0.17612	0.211563	0.222475	2.51122	1.94591	23.1011	0.500742	2020	4	1	0	24	9.362	1	12.7527	0.505336	17.5924	620	4	0	1	0		0	1	0	2	1.38629	2.07944
688520	2021	0.207586	0	0.820864	0.088513	0.367297	0.615234	3.96764	0.693147	21.0404	0.823969	2023	-2	1	0	2	8.90775	0	7.32662	0.738372	17.3685	664	0	0	0	0		0	0	0	1	2.3979	0	1.60944	0	1.79176	0	3.73767
2653	2017	0.059585	0	0.520474	0.472762	0.151103	0.369862	2.12451	1.79176	22.1364	0.03163	2019	-2	1	0	27	6.36767	0	2.44825	0.406417	18.5899	337	0	0	0	0	0.0306657	0	1	0	12	3.3673	0	3.17805	0	3.3673	1.09861	6.15909	1.79176
600557	2018	0.0627193	1	0.305325	0.695448	0.338683	0.285788	1.42367	2.83321	22.4466	0.558502	2017	1	1	0	15	10.6485	0	3.51413	0.493837	16.9459	319	1	1	0	0	0.0104588	0	1	1	4	4.07754	0.693147	4.02535	3.3673	3.73767	1.79176	6.15909	3.58352
600216	2013	0.0254101	0	0.142389	0.675093	0.300373	0.22143	1.43697	2.70805	22.7457	0.523714	2019	-6	1	0	31	9.80713	0	1.92008	0.041353	16.6259		0	0	0	0		0	1	0	3	0	0	1.09861	0	1.79176	0.693147	4.11087
688321	2019	0.0462563	1	0.144905	0.144367	0.0158991	0.104682	2.26125	0	21.2488	0.51267	2017	2	1	0	5	10.6775		0.78239	0.423175	15.5848	106	2	0	1	0	0.0158447	0	0	1	1	1.79176	0	2.63906	0	2.48491	0	3.85015
600829	2010	0.0055717	0	0.476451	0.973381	0.265915	0.448212	2.94196	2.83321	21.9235	0.866637		4	0	0	11	8.32992		0.185037	0.28114	17.9438		0	0	0	0		0	1	0		2.07944	1.38629	2.83321	3.17805	2.19722	2.07944	3.04452	1.60944
603998	2024	0.0426178	1	0.468903	0.560056	0.253875	0.355297	1.86884	2.3979	21.907	0.257134	2020	4	1	0	13	9.87994	1	1.39214	0.395452	16.7321	351	4	0	1	0	0	0	0	1	1	1.60944	1.38629
600869	2010	0.0077694	0	0.820864	1.25317	0.0863299	0.692241	1.32136	2.77259	22.8389	0.906697		4	0	0	20	6.36767		0.644468	0.090504	15.2027		0	0	0	0		0	1	0		1.38629	1.09861	0	2.30259
2007	2016	0.0212109	0	0.046243	0.44619	0.219062	0.178355	6.35164	2.56495	22.2602	0.472077		4	0	0	10	9.8515	0	0.986404	0.035377	18.0241	308	0	0	0	0	0	0	1	1		1.09861	1.79176	0	0	0	0	3.71357	1.79176
600351	2022	0.0422773	0	0.272188	0.662334	0.324985	0.122468	1.36818	3.04452	22.1418	0.219101		4	0	0	22	9.53593	0	1.7465	0.330177	17.0377	352	0	0	0	0	0.0108931	0	1	0		1.60944	1.79176	1.94591	3.04452	0.693147	0	3.71357	2.56495
600195	2011	0.0285436	0	0.251082	1.0042	0.265261	0.584615	2.70468	2.56495	21.7371	0.8109		4	0	0	2	8.17844	0	0.786717	0.105122	16.5061		0	0	0	0		0	0	0		2.19722	0.693147	1.09861	0	2.3979	0	4.60517	1.60944
915	2014	0.0252696	0	0.241689	0.774844	0.223921	0.222892	2.63802	2.77259	21.3935	0.561771		4	0	0	21	10.0685	0	0.493936	0.204759	15.1674		0	0	0	0		0	0	1		2.07944	2.30259	2.3979	2.70805	2.63906	2.83321	4.21951	3.29584
603229	2022	0.028969	0	0.368928	0.368032	0.114858	0.533776	4.49984	1.79176	21.5628	0.086096		4	0	0	31	10.4035	0	0.670727	0.027151	15.5029	253	0	0	0	0	0	0	0	1		1.60944	0	0	0	0	0
603392	2021	0.0967681	0	0.352466	1.09015	0.103296	0.569822	5.5802	0.693147	22.6757	0.624537		4	0	0	2	8.90775	0	6.81823	0.293978	18.2578	792	0	0	0	0	0	0	1	1		2.19722	2.56495	2.07944	2.3979	1.60944	1.38629	4.54329	2.07944
300485	2021	0.0342453	0	0.0358341	0.328751	0.155171	0.495081	1.4929	1.94591	21.9475	0.023403		4	0	0	2	8.90775	0	1.1649	0.528323	15.7828	109	0	0	0	0	0.0037041	0	1	1		2.77259	3.73767	1.09861	2.48491	1.09861	2.19722	3.89182	2.70805
605177	2021	0.0165656	0	0.219002	0.328784	0.318727	0.41476	1.30366	0.693147	21.5347	0.138936		4	0	0	31	10.3473	0	0.372905	0.013913	16.6505	151	0	0	0	0	0	0	0	0		1.60944	1.79176	1.94591	0	2.30259	0
2873	2018	0.0324779	0	0.328884	0.754336	0.230483	0.440399	1.66322	0.693147	20.7075	0.58568		4	0	0	7	8.61363	0	0.319685	0.500331	16.1213	154	0	0	0	0	0.0001372	0	0	0		0	1.94591	1.09861	1.79176	1.94591	1.38629
600195	2021	0.0262244	0	0.210143	0.746582	0.331412	0.496346	1.9951	3.13549	22.7297	0.650918		4	0	0	2	8.90775	0	1.9502	0.095604	10.9785	547	0	0	0	0	0.0043568	0	1	0		3.04452	2.30259	2.99573	3.58352	3.29584	4.04305	6.03069	2.89037
600530	2011	0.0041996	0	0.176277	0.23166	0.142472	0.178337	1.3374	2.3979	21.2623	0.55559		4	0	0	24	9.00814	0	0.0719957	0.435898	10.5967		0	0	0	0		0	0	0		0.693147	0	1.09861	0	1.38629	0	4.72739	1.09861
600062	2021	0.0467784	0	0.233949	0.6984	0.192285	0.599859	1.25384	3.21888	23.3389	0.667694		4	0	1	2	8.90775	0	6.39744	0.308106	17.841	660	0	0	0	0	0.0168177	0	1	0		3.55535	3.73767	3.95124	3.97029	3.7612	4.39445	4.97673	4.41884
600211	2019	0.005277	1	0.115798	0.474035	0.0569929	0.322796	1.93961	3.04452	21.7411	0.637836	2017	2	1	0	27	6.45457	1	0.146026	0.496041	15.0518	46	2	0	1	0	0.001275	0	0	1		0	0	1.38629	1.60944	0.693147	1.09861		0.693147
2755	2019	0.106327	0	0.31839	1.35892	0.205158	0.342043	1.5493	1.60944	22.0295	0.822926		4	0	0	2	8.64249		3.92569	0.617733	17.0189	461	0	0	0	0	0.022345	0	1	1		1.60944	0.693147	2.70805	0.693147	2.07944	2.99573	4.39445	2.07944
2773	2018	0.0671549	1	0.21385	0.596551	0.0850514	0.33317	3.5697	1.38629	22.3709	0.44984	2017	1	1	0	25	9.68389	0	3.48862	0.471516	18.4581	433	1	1	0	0	0.0227147	0	1	1		2.89037	1.60944	2.83321	1.38629	2.94444	1.09861		2.48491
603896	2021	0.0258984	0	0.17448	0.418967	0.182145	0.286062	4.68153	1.60944	21.3975	0.421232		4	0	0	31	10.3473	0	0.508246	0.416819	16.5154	111	0	0	0	0	0	0	0	1		0.693147	2.99573	0	1.79176	0.693147	0	4.76217	1.94591
153	2024	0.0175924	0	0.564602	0.942683	0.249851	0.107964	1.16657	3.21888	22.2706	0.31304		4	0	0	1	9.88367	0	0.826656	0.110229	17.9459	177	0	0	0	0	0.0041499	0	1	0		2.19722	0.693147
300439	2016	0.0244329	0	0.358402	0.553137	0.101873	0.506647	2.20365	0.693147	21.5853	0.227593		4	0	0	31	9.97912	0	0.578576	0.14341	16.529	210	0	0	0	0	0	0	0	1		2.70805	3.2581	3.3673	3.49651	4.65396	4.80402	4.46591	3.91202
2198	2015	0.0116694	0	0.112879	0.456784	0.262505	0.112707	4.50717	2.19722	20.7701	0.01585		4	0	0	5	10.4316	0	0.122295	0.442092	15.0802	91	0	0	0	0	0	0	0	0		0	0	0	0	0	0	1.09861	0
2644	2013	0.0120747	0	0.221137	0.337809	0.159078	0.692241	1.63871	1.09861	20.6213	0.7314		4	0	0	4	7.89133	0	0.109044	0.122891	16.1275		0	0	0	0		0	0	0		0	0	0	0	0	0	1.79176
2019	2018	0.0634765	1	0.29537	0.499584	0.0880748	0.43182	1.41504	2.70805	23.0031	0.110255	2017	1	1	0	31	10.1389	0	6.20475	0.119286	16.6251	782	1	1	0	0	0.0463433	0	1	1	15	2.48491	3.43399	2.30259	3.43399	3.29584	3.33221		3.85015
650	2020	0.0064338	0	0.110156	0.727421	0.0810154	0.232367	1.39171	3.21888	22.5646	0.365391		4	0	0	16	9.31541	0	0.405652	0.140564	16.0968	269	0	0	0	0	6.88e-05	0	1	1		0.693147	0	0.693147	2.56495	2.48491	2.99573	1.09861	3.49651
2644	2015	0.0073467	0	0.0945125	0.271963	0.114518	0.600902	5.74292	1.60944	21.0325	0.726884		4	0	0	4	7.8262	0	0.100093	0.078753	15.443	115	0	0	0	0	0	0	0	0		0	0	0	1.09861	0.693147	0	1.94591
688336	2024	0.0906278	1	0.0717767	0.211812	0.13232	0.359151	2.28661	1.60944	22.5092	0.906697	2020	4	1	0	24	9.362	1	5.40597	0.199011	17.5975	312	4	0	1	0	0.0308465	0	1	1	0	0.693147	0.693147
300642	2021	0.0485116	0	0.0684438	0.456061	0.21728	0.199834	3.14566	1.60944	21.128	0.379492		4	0	0	24	9.33844	0	0.727112	0.277102	16.0543	128	0	0	0	0	0	0	0	1		0.693147	2.56495	2.3979	2.19722	1.94591	3.09104	4.00733	2.77259
300558	2018	0.170525	1	0.363683	0.392797	0.17639	0.199661	2.29638	1.09861	21.9646	0.717652	2016	2	1	0	31	10.1389	1	5.90032	0.405459	17.2121	359	2	0	1	0	0.050025	0	1	1	5	1.38629	0	2.56495	0.693147	2.99573	0	5.15906
300381	2024	0.037075	0	0.0998404	0.273417	0.306262	0.290103	1.26802	2.3979	21.8046	0.313937		4	0	0	5	10.9035	0	1.09319	0.191621	16.0401	168	0	0	0	0	0	0	0	0		2.48491	0
2349	2013	0.0134177	0	0.30723	0.722316	0.332709	0.41303	2.62972	1.38629	20.7917	0.710096		4	0	0	15	10.2802	0	0.143679	0.108275	16.2988		0	0	0	0		0	0	0		0.693147	0	1.79176	0.693147	2.99573	2.94444
600613	2020	0.0138125	0	0.24864	0.546733	0.158091	0.24585	1.05543	3.3673	21.854	0.414581		4	0	0	24	9.23587	0	0.427906	0.501952	15.4619	195	0	0	0	0		0	0	0		3.13549	0.693147	1.38629	1.09861	0	2.19722	5.7301	2.70805
600557	2014	0.0575035	0	0.384774	0.675596	0.26638	0.273386	2.60574	2.56495	22.1476	0.519896	2017	-3	1	0	15	10.3433	0	2.38925	0.425709	16.4978		0	0	0	0	0.0031288	0	1	1	4	3.55535	0.693147	4.17439	0	4.76217	2.77259	5.6058
600750	2010	0.0136189	0	0.290072	1.24942	0.18156	0.414853	4.57886	2.70805	21.642	0.798933		4	0	0	16	8.53368		0.341291	0.253428	11.5162		0	0	0	0		0	0	0		2.19722	2.48491	3.55535	2.07944	3.21888	3.09104	4.44265
600466	2014	0.0152584	0	0.196319	0.56554	0.421676	0.139749	5.13844	2.63906	20.4281	0.254394		4	0	0	25	9.47905	0	0.113582	0.374277	0		0	0	0	0		0	0	0		1.60944	0
600479	2010	0.0094022	0	0.167174	0.818167	0.242111	0.193593	5.12925	1.94591	20.8441	0.59232		4	0	0	13	8.85861		0.106101	0.387706	15.8971		0	0	0	0		0	0	0		2.19722	4.00733	0	4.07754	1.94591	3.29584	2.99573	2.94444
600201	2010	0.0071384	0	0.468683	0.448694	0.147359	0.119652	2.94139	2.48491	21.1862	0.284022		4	0	0	18	8.13754		0.113413	0.106854	14.7602		0	0	0	0		0	0	1		0.693147	0.693147	1.60944	1.94591	0.693147	0		1.09861
603520	2020	0.0226106	0	0.57681	0.346485	0.329364	0.20528	4.10085	1.60944	22.2063	0.415146		4	0	0	31	10.1797	0	0.996297	0.007233	16.4019	334	0	0	0	0	0.002678	0	1	1		1.60944	2.56495	1.38629	1.79176	2.56495	0.693147	3.78419	2.89037
2566	2022	0.0099892	0	0.24175	0.284701	0.171593	0.390838	1.10164	2.48491	21.8107	0.009655		4	0	0	14	8.38256	0	0.296341	0.468556	16.7631	248	0	0	0	0	0	0	0	0		0	1.38629	0	2.56495	0	0	1.79176	1.09861
2262	2011	0.024591	0	0.491575	1.47237	0.171596	0.412306	3.97119	1.38629	20.8127	0.486622	2023	-12	1	0	15	10.1358	0	0.268927	0.234737	14.7163		0	0	0	0		0	0	0	0	0.693147	0	2.07944	1.38629	2.48491	2.07944	3.82864
650	2012	0.0125344	0	0.182733	1.07192	0.156397	0.445408	2.73777	2.83321	21.4628	0.661417		4	0	0	16	8.83831	0	0.262578	0.170025	16.1682		0	0	0	0		0	0	0		0.693147	0	0.693147	0	0	0
688166	2020	0.0770573	0	0.216233	0.483449	0.127674	0.276915	5.17734	0.693147	21.3264	0.414555		4	0	0	15	10.7062	0	1.40844	0.022132	16.2037	270	0	0	0	0		0	0	1		2.19722	0	2.63906	1.38629	2.63906	2.19722	4.00733
2004	2012	0.0119014	0	0.500716	0.766917	0.165437	0.136125	1.54921	2.19722	22.502	0.325267	2022	-10	1	0	32	8.57699	0	0.70483	0.069922	16.9687		0	0	0	0		0	1	0	1	2.94444	1.09861	2.77259	3.29584	4.11087	2.3979	4.45435
600673	2012	0.0073879	0	0.557493	0.600781	0.386326	0.517241	1.36836	2.99573	22.7637	0.736259	2021	-9	1	0	5	10.2163	0	0.568437	0.021638	16.7605		0	0	0	0	0.0057186	0	1	0	1	1.09861	0.693147	3.09104	2.07944	4.31749	1.38629	4.54329	3.93183
2294	2019	0.100443	1	0.137965	0.57174	0.155811	0.657332	2.83482	2.3979	22.7688	0.746795	2017	2	1	0	5	10.6775	1	7.76756	0.352596	18.2761	656	2	0	1	0	0.0263794	0	1	1	4	2.3979	2.07944	3.71357	3.43399	3.80666	2.19722	6.03309	3.63759
2022	2016	0.0302404	0	0.181848	0.635604	0.132812	0.187025	3.66577	2.56495	21.5662	0.34442		4	0	0	24	9.05605	0	0.702543	0.156341	16.4326	168	0	0	0	0	0.0150655	0	0	1		2.77259	2.77259	1.38629	1.79176	1.09861	0.693147	4.65396	4.15888
908	2015	0.0254248	0	0.346886	0.918161	0.0943509	0.19489	1.95402	2.83321	21.9595	0.24832		4	0	0	13	9.44665		0.875287	0.496695	16.8097	202	0	0	0	0	0.0021555	0	1	1		2.89037	0	3.17805	2.83321	2.94444	2.56495	3.85015	2.83321
2581	2018	0.010674	0	0.342229	0.159853	0.10697	0.268646	1.2018	2.07944	22.1831	0.383879		4	0	0	21	10.2228	0	0.459534	0.593748	15.8919	108	0	0	0	0	0	0	1	0		1.94591	2.56495	2.07944	2.3979	1.60944	1.94591	3.85015	1.60944
2019	2013	0.0170524	0	0.521535	0.657727	0.422836	0.201592	4.56814	2.30259	20.7825	0.519587	2017	-4	1	0	31	9.80713		0.180923	0.049256	15.0834		0	0	0	0		0	0	0	15	0	0.693147	1.60944	0	1.09861	2.19722	3.73767
2864	2021	0.0105448	0	0.393157	0.71206	0.0899214	0.42888	1.9153	1.60944	21.0086	0.020968		4	0	0	23	9.54817	0	0.140264	0.375439	14.9901	67	0	0	0	0	0	0	0	0		1.79176	1.79176	2.07944	2.07944	2.07944	2.07944	2.56495
600062	2018	0.0271221	0	0.232635	0.83317	0.23146	0.599859	1.36019	3.09104	23.056	0.831483		4	0	0	2	8.60839	0	2.79525	0.388294	17.6612	413	0	0	0	0	0.0130989	0	1	0		2.48491	4.3438	2.83321	3.61092	3.61092	4.20469	4.68213	4.79579
300119	2024	0.029922	0	0.371442	0.410107	0.231689	0.359505	1.32052	2.70805	22.7984	0.187211		4	0	0	26	8.73461	0	2.38352	0.147034	17.2102	343	0	0	0	0	0.0052474	0	1	1		2.77259	1.60944
2399	2013	0.0048326	0	0.0358341	0.183067	0.0487173	0.36936	1.98853	1.38629	22.8361	0.816717		4	0	0	5	10.2868	0	0.399722	0.007233	15.3553		0	0	0	0		0	1	0		1.60944	0	2.70805	2.07944	2.19722	0	3.13549
2007	2018	0.0238278	0	0.11096	0.549317	0.157337	0.179571	4.287	2.70805	22.594	0.53038		4	0	0	10	10.0006	0	1.54715	0.167189	18.306	523	0	0	0	0	0.0012715	0	1	1		0	0	1.09861	2.19722	2.89037	3.91202	5.24702	2.56495
300636	2021	0.0204652	0	0.534221	0.350953	0.299812	0.213722	2.95441	1.60944	21.3687	0.384948		4	0	0	16	9.49029	0	0.390215	0.030447	14.937	371	0	0	0	0	0	0	0	1		1.38629	0	1.60944	0	1.94591	0	2.56495
688253	2023	0.0257118	0	0.108269	0.238518	0.055711	0.178253	1.37142	0.693147	21.4487	0.578782		4	0	0	2	8.78349	0	0.531118	0.121718	15.6425	114	0	0	0	0		0	0	1		0.693147	1.79176	0	0
2907	2021	0.0528729	1	0.28539	0.484492	0.355895	0.468271	3.39095	1.60944	21.2951	0.468301	2019	2	1	1	32	9.32521	1	0.936635	0.305612	16.2378	291	2	0	1	0	0.0189672	0	0	1	6	2.3979	0	2.56495	1.38629	1.79176	2.48491	4.59512	0.693147
603392	2022	0.0701752	0	0.2258	0.961114	0.0912151	0.556412	2.52034	1.09861	23.5101	0.610792		4	0	0	2	8.8002	0	11.3891	0.290916	19.2173	1259	0	0	0	0	0.0024585	0	1	1		2.07944	2.3979	1.60944	1.38629	2.07944	1.09861	4.29046	1.79176
813	2017	0.0106343	0	0.115503	0.489812	0.0874258	0.301446	2.39874	2.99573	22.3601	0.804174		4	0	0	29	8.31781		0.546497	0.385007	14.264	134	0	0	0	0	0	0	1	1		1.94591	0	1.38629	1.09861	1.60944	3.04452	2.70805	2.07944
952	2021	0.0254098	0	0.29191	0.390024	0.420928	0.254628	1.54032	3.13549	21.4406	0.338753		4	0	1	12	9.86952	0	0.52062	0.038567	16.8081	203	0	0	0	0	0	0	0	1		1.60944	2.77259	2.07944	3.04452	2.99573	2.77259	3.7612	2.83321
2755	2023	0.168576	0	0.145635	0.416088	0.123284	0.342043	2.99551	2.19722	21.9828	0.84029		4	0	1	2	8.78349	0	5.94041	0.582089	17.4298	339	0	0	0	0	0.0346209	0	1	0		2.56495	2.19722	1.09861	1.94591
605507	2022	0.0218443	0	0.20884	0.691089	0.266352	0.230756	1.26983	0.693147	22.9253	0.737206		4	0	0	31	10.4035	0	1.97542	0.011214	16.2699	496	0	0	0	0	0	0	1	1		2.19722	2.19722	2.77259	1.38629	1.38629	0	3.71357
2412	2022	0.0203597	1	0.173209	0.416181	0.185798	0.421316	1.50977	2.56495	21.5522	0.474456	2020	2	1	0	13	9.79254	1	0.46643	0.432323	15.7151	193	2	0	1	0	0.00038	0	0	1	11	4.20469	0	4.17439	0	3.61092	0	4.91998
603229	2021	0.0374157	0	0.317833	0.353724	0.120807	0.573826	5.93909	1.60944	21.3327	0.170209		4	0	0	31	10.3473	0	0.688246	0.012555	14.5249	193	0	0	0	0	0	0	0	1		1.09861	0	1.60944	0	0	0	2.19722
300683	2024	0.0435501	0	0.178792	0.219698	0.241721	0.192594	1.22513	2.07944	21.8005	0.354434		4	0	0	12	9.97923	0	1.27891	0.195087	17.1667	537	0	0	0	0	0.0020927	0	0	0		2.19722	0
2099	2016	0.0161295	0	0.309207	0.414756	0.155138	0.354949	1.65709	2.3979	22.6556	0.46997		4	0	0	31	9.97912	0	1.11384	0.015589	16.0448	267	0	0	0	0	0	0	1	1		1.94591	1.94591	1.38629	0	1.09861	1.94591	4.77912	1.94591
600530	2018	0.0107793	0	0.323769	0.133376	0.0544975	0.183569	2.69529	2.89037	21.0974	0.588745		4	0	0	24	9.24578		0.156704	0.342949	15.003	60	0	0	0	0	0	0	0	0		1.79176	0	1.60944	0
999	2011	0.0135478	0	0.361687	0.778779	0.177286	0.635917	1.5771	2.48491	22.7513	0.819282	2022	-11	1	0	5	10.172	0	1.0295	0.31835	16.716		0	0	0	0		0	1	1	1	2.77259	1.60944	2.89037	2.3979	3.21888	2.70805	4.00733	1.94591
300463	2021	0.0402443	0	0.30839	0.615633	0.290087	0.122311	2.2881	1.94591	22.6053	0.153662		4	0	0	25	9.90097	0	2.6428	0.159882	17.4274	906	0	0	0	0	0.0086799	0	1	1		3.7612	3.66356	3.58352	2.94444	3.58352	3.49651	6.02345	5.0689
600285	2013	0.0172581	0	0.402419	0.466941	0.162384	0.149098	2.25378	2.63906	21.2229	0.300449		4	0	0	10	9.68006	0	0.284434	0.310665	15.2744		0	0	0	0	0.0066136	0	0	0		0	1.38629	1.60944	1.60944	1.09861	1.09861	3.82864	1.09861
2422	2016	0.0261925	0	0.510192	0.372487	0.409475	0.263284	1.34268	1.94591	23.8764	0.031667	2022	-6	1	0	25	9.50674	0	6.13164	0.14645	18.3372	1803	0	0	0	0	0.0028065	0	1	0	0	4.23411	5.47227	4.38203	5.24175	4.59512	4.91265	6.58893	5.35659
2675	2024	0.0499255	0	0.377919	0.343235	0.200459	0.151454	1.49124	2.56495	22.8791	0.3044		4	0	0	21	10.5868	0	4.3109	0.144572	18.5312	480	0	0	0	0	0.0160979	0	1	1		2.30259	2.48491
2007	2015	0.0172655	0	0.0358341	0.377805	0.240957	0.178355	5.65063	2.48491	22.1149	0.448967		4	0	0	10	9.79523	0	0.694332	0.013747	17.1357	258	0	0	0	0	0	0	1	1		0	1.94591	1.09861	1.79176	0	0	3.98898	1.38629
603998	2021	0.0190055	1	0.517968	0.633472	0.211608	0.363318	1.5977	2.07944	21.7182	0.083949	2020	1	1	0	13	9.7899	0	0.514	0.404093	16.909	305	1	1	0	0	0	0	0	0	1	2.19722	1.38629	1.60944	1.94591	2.48491	2.94444		2.3979
300026	2010	0.0241138	0	0.142316	0.329293	0.111239	0.278214	1.96337	0.693147	20.97	0.393243	2019	-9	1	0	26	8.08939		0.308614	0.22723	14.5585		0	0	0	0		0	0	1	15	2.19722	0	2.83321	1.09861	3.71357	1.38629	3.46574
603367	2023	0.051089	0	0.214148	0.630591	0.17943	0.262583	1.11711	1.94591	22.7163	0.620847		4	0	0	21	10.4909	0	3.74883	0.299094	17.415	576	0	0	0	0	0	0	1	1		3.61092	2.19722	1.79176	0
2550	2016	0.0146306	0	0.200844	0.264662	0.21336	0.228038	2.42816	1.79176	21.8331	0.067469		4	0	0	15	10.4643	0	0.443873	0.277921	15.3131	140	0	0	0	0	0	0	0	1		2.89037	1.79176	2.63906	0.693147	3.04452	0	4.69135
300363	2015	0.0211584	0	0.504268	0.482344	0.391106	0.172294	2.46615	0.693147	21.5901	0.121071		4	0	0	32	8.88295	0	0.503444	0.012969	16.1295	166	0	0	0	0		0	0	0		1.60944	0	2.19722	0	2.07944	1.60944	2.70805
600211	2010	0.0022021	0	0.559209	1.47237	0.120296	0.216225	2.5786	2.48491	20.416	0.43624	2017	-7	1	0	27	6.36767		0.0182936	0.11911	13.4702		0	0	0	0		0	0	0		0	2.19722	0.693147	0
300584	2024	0.0342952	1	0.29113	0.351053	0.144684	0.420761	1.64527	2.07944	21.1048	0.013704	2021	3	1	0	15	10.9883	1	0.502269	0.400045	12.6146	66	3	0	1	0	0.0067946	0	0	1	1	0	0
688488	2023	0.0481987	1	0.355571	0.241828	0.24799	0.224581	3.36948	1.38629	21.2809	0.688965	2021	2	1	0	15	10.9492	1	0.841821	0.253831	15.6623	84	2	0	1	0	0.0120236	1	0	0	0	1.38629	2.56495	0.693147	0
600329	2010	0.0128404	0	0.456034	0.925824	0.280614	0.440426	2.63058	2.63906	22.0678	0.665149		4	0	0	26	8.08939		0.492619	0.215697	16.284		0	0	0	0		0	1	0		2.48491	1.79176	2.77259	0.693147	2.07944	2.70805	4.30406	2.07944
4	2015	0.010698	0	0.590402	0.326897	0.094771	0.284182	9.58399	3.21888	19.8522	0.528885		4	0	0	5	10.4316	0	0.0426502	0.070748	11.8113		0	0	0	0		0	0	0		2.56495	0	0.693147	0	0	0	2.3979	1.60944
603707	2018	0.0365855	0	0.288394	0.557752	0.0717294	0.282629	2.2035	0.693147	21.9477	0.364555		4	0	0	15	10.6485	0	1.24476	0.145668	15.7444	304	0	0	0	0	0.0068483	0	1	1		1.79176	2.99573	1.09861	2.19722	2.56495	2.30259	3.58352	2.30259
600195	2024	0.018013	0	0.265101	0.676455	0.37251	0.493654	1.03985	3.2581	22.903	0.557003		4	0	0	2	8.88555	0	1.59307	0.073177	15.7498	468	0	0	0	0	0.0017413	0	1	0		3.04452	1.60944
603858	2023	0.0316056	1	0.455493	0.618293	0.226349	0.443886	1.35601	2.07944	23.7626	0.604033	2020	3	1	1	21	10.4909	1	6.60313	0.480844	18.1888	488	3	0	1	0	0.015556	0	1	0	18	2.48491	3.29584	2.77259	1.94591
2370	2022	0.0175936	0	0.8023	0.238285	0.252359	0.143752	2.53534	2.56495	21.1444	0.207888		4	0	1	31	10.4035	0	0.268059	0.193952	16.6291	90	0	0	0	0	0.0004382	0	0	0		0.693147	1.60944	0.693147	0	1.09861	0	2.63906	0
300006	2023	0.0392617	0	0.26591	0.301239	0.095738	0.234325	1.48046	2.70805	21.7848	0.287101		4	0	0	32	9.36727	0	1.13501	0.515862	16.0663	81	0	0	0	0	0.004739	0	0	0		2.19722	0.693147	1.60944	0
600479	2023	0.0310135	0	0.352826	0.815869	0.112828	0.278331	1.33228	2.99573	22.2659	0.463942		4	0	1	13	9.84282	0	1.45046	0.238061	17.0199	362	0	0	0	0	0.0012289	0	1	0		2.07944	3.04452	1.09861	0.693147
688331	2024	0.207586	1	0.638775	0.311399	0.44688	0.348256	1.77936	1.60944	22.4277	0.823857	2021	3	1	0	21	10.5868	1	15.3978	0.55261	17.6981	926	3	0	1	0		0	1	0	0	0	0
590	2018	0.0091656	0	0.290081	0.219851	0.186744	0.294118	2.41585	3.13549	20.5207	0.538179		4	0	0	13	9.53994	0	0.0748459	0.26324	15.4868	63	0	0	0	0	0	0	0	0		0	1.94591	0.693147	2.3979	0	0.693147	1.94591	1.38629
603976	2021	0.0175909	0	0.405269	0.485011	0.32872	0.390723	3.03674	1.60944	21.3965	0.409897		4	0	0	32	9.32521	0	0.344869	0.022553	15.6572	274	0	0	0	0	0	0	0	1		0.693147	1.09861	1.60944	2.48491	0.693147	1.94591		0
600521	2013	0.0371045	0	0.323955	0.597811	0.23587	0.26638	2.69692	2.3979	22.2198	0.089114		4	0	0	31	9.80713	0	1.65712	0.065752	16.9441		0	0	0	0	0.0022305	0	1	1		3.58352	0	3.63759	0	3.97029	1.60944	5.72685
300501	2020	0.0172854	0	0.376441	0.540675	0.224178	0.370664	1.74495	1.60944	21.0636	0.046442		4	0	0	24	9.23587	0	0.242944	0.071397	15.0187	85	0	0	0	0	0	0	0	1		1.38629	1.94591	2.56495	3.43399	2.89037	2.83321	3.8712	3.29584
300110	2020	0.0161664	0	0.317967	0.429851	0.369071	0.2	1.95161	2.3979	21.9516	0.452965		4	0	0	21	10.2561	0	0.552171	0.182983	16.1672	315	0	0	0	0	0	0	1	1		0.693147	1.94591	0	2.56495	2.19722	3.43399	5.02388	4.23411
300294	2012	0.0142211	0	0.0358341	0.410008	0.186264	0.351128	1.61201	0	20.4715	0.70239		4	0	0	16	8.83831		0.110556	0.03023	15.6457		0	0	0	0		0	0	1		0.693147	0	0.693147	0.693147	1.79176	3.33221
301211	2023	0.0207238	0	0.0745654	0.262824	0.050105	0.3825	1.38359	1.09861	21.658	0.460109		4	0	0	12	9.91421	0	0.527745	0.036324	15.471	131	0	0	0	0	0	0	0	1		0	0	0	0
2020	2012	0.0290337	0	0.406155	0.687844	0.278781	0.238992	1.57782	2.19722	20.9864	0.327366		4	0	0	31	9.74335	0	0.377722	0.168683	15.5527		0	0	0	0		0	0	0	6	0.693147	0	0.693147	0	1.79176	0	4.48864
300039	2016	0.0211199	0	0.129595	0.60435	0.146089	0.29824	2.84711	1.94591	21.6507	0.172775	2019	-3	1	0	24	9.05605	0	0.533893	0.499209	16.0584	525	0	0	0	0	0	0	0	1	6	2.70805	0	1.38629	1.60944	2.07944	2.3979	3.73767
600513	2011	0.0203812	0	0.217215	0.791152	0.224349	0.38641	3.41533	2.19722	19.8522	0.419101		4	0	0	15	10.1358	0	0.0853	0.313814	12.1007		0	0	0	0		0	0	0		0.693147	0	0.693147	0	0	0	2.19722
989	2016	0.016302	0	0.137648	0.576957	0.245033	0.423283	2.1396	2.83321	22.2914	0.384964		4	0	0	13	9.46823	0	0.782135	0.253301	17.213	332	0	0	0	0	0	0	1	1		2.99573	1.38629	2.56495	2.48491	2.30259	1.09861	5.32788	3.55535
300204	2013	0.030935	0	0.162776	0.594645	0.155599	0.376462	1.83892	1.09861	21.174	0.723673	2023	-10	1	0	2	8.33526	0	0.485517	0.729591	14.1725		0	0	0	0	0	0	0	0	1	0.693147	0	0.693147	1.79176	0.693147	0.693147	3.33221
300534	2020	0.0068937	0	0.147148	0.30403	0.335962	0.299281	2.16203	1.60944	20.5802	0.4036		4	0	0	4	7.94619	0	0.0597449	0.206702	15.1083	29	0	0	0	0	0	0	0	0		0.693147	1.09861	0	1.38629	0	1.09861	1.09861
300294	2018	0.0154199	0	0.256766	0.546169	0.152908	0.309517	2.22966	1.94591	22.3472	0.676736		4	0	0	16	9.21843	0	0.782276	0.316001	16.568	174	0	0	0	0	0.0065443	0	1	1		2.19722	3.21888	2.07944	3.95124	2.56495	3.82864	3.95124	4.06044
2349	2014	0.010767	0	0.186562	0.390721	0.206861	0.317716	2.72919	1.60944	21.358	0.793651		4	0	0	15	10.3433	0	0.203126	0.154945	16.0672		0	0	0	0		0	0	0		1.79176	0.693147	2.99573	2.94444	2.48491	2.56495
600750	2019	0.011716	0	0.175416	0.571212	0.223339	0.430272	1.55763	3.17805	22.2833	0.477737		4	0	0	16	9.28918	0	0.557586	0.354718	16.8347	242	0	0	0	0	0	0	1	1		1.38629	3.4012	2.83321	3.97029	2.3979	3.73767	5.43372	3.52636
300436	2024	0.0311967	0	0.724231	0.289169	0.388003	0.220188	3.86772	2.30259	21.0871	0.31721		4	0	0	3	10.1151	0	0.448861	0.451318	17.6247	76	0	0	0	0	0.0005795	0	0	0	7	2.19722	0
2900	2024	0.0321264	0	0.430556	0.31269	0.316144	0.390989	1.13713	2.07944	22.0584	0.05792		4	0	0	11	8.33021	0	1.22095	0.231528	16.7785	353	0	0	0	0	0.0044468	0	1	0		2.19722	2.30259
600216	2019	0.0434674	0	0.203637	0.690233	0.385273	0.215715	1.44702	3.04452	23.0614	0.586363	2019	0	1	0	31	10.1773	0	4.50425	0.225269	17.7439	1078	0	0	0	0	0	1	1	0	3	1.60944	2.63906	2.19722	2.48491	2.70805	2.48491		0
2262	2010	0.0266753	0	0.515293	1.47237	0.172858	0.412306	2.975	1.09861	20.6765	0.484541	2023	-13	1	0	15	9.99212		0.254562	0.237896	15.0486		0	0	0	0		0	0	0	0	0.693147	0	0.693147	0	2.07944	1.38629	3.66356
600129	2023	0.0202161	0	0.740085	1.06507	0.273084	0.276198	2.53536	3.29584	23.3913	0.741604		4	0	0	32	9.36727	0	2.9135	0.334491	18.4873	943	0	0	0	0	0.0040037	0	1	0		2.89037	3.93183	2.30259	2.19722
2817	2020	0.0102079	0	0.164512	0.365557	0.235909	0.380486	1.85136	1.60944	20.6353	0.009655		4	0	0	1	9.63014	0	0.0934849	0.092196	15.8349	72	0	0	0	0	0	0	0	0		0	1.79176	2.07944	0	1.09861	1.79176	2.07944	1.09861
2932	2023	0.0191448	0	0.148174	0.090408	0.0453571	0.270595	0.936226	1.79176	22.7229	0.05635		4	0	0	12	9.91421	0	1.41415	0.154689	17.9856	345	0	0	0	0	0	0	1	1		3.33221	2.07944	2.48491	0.693147
300501	2021	0.0145216	0	0.299706	0.467011	0.136828	0.299515	1.44113	1.79176	21.5404	0.088133		4	0	0	24	9.33844	0	0.328777	0.049671	15.2954	85	0	0	0	0	0	0	0	0		2.56495	3.43399	2.89037	2.83321	2.83321	3.2581	3.71357	2.83321
600535	2023	0.0787021	1	0.240769	0.52267	0.202744	0.455745	1.7679	3.09104	23.5395	0.61247	2017	4	1	1	26	8.69661	1	13.1545	0.343961	17.7378	1388	6	0	0	1	0.023812	0	1	1	8	3.04452	3.66356	2.77259	2.19722
300181	2015	0.0121549	0	0.224227	0.442509	0.261185	0.284555	3.03941	1.60944	21.3387	0.180639		4	0	0	31	9.93337	0	0.224932	0.426283	16.4701	148	0	0	0	0	0	0	0	0		0	0	0	0	0	0	2.30259
600771	2013	0.0059406	0	0.820864	0.429893	0.245228	0.221683	9.58399	2.89037	20.0811	0.341182		4	0	0	20	6.52356		0.031255	0.450848	14.1241		0	0	0	0		0	0	0		0	1.60944	0	0
538	2016	0.0036576	0	0.355604	1.02151	0.0724914	0.415236	3.58102	3.17805	23.9255	0.762012		4	0	0	30	8.6565	0	0.89927	0.126747	18.1644	679	0	0	0	0	0	0	1	0		2.83321	3.29584	3.21888	3.43399	3.33221	2.70805	5.25749	3.8712
915	2013	0.0198424	0	0.271167	0.746751	0.266897	0.222892	3.73435	2.70805	21.1881	0.696387		4	0	0	21	10.0264	0	0.315839	0.239736	14.5774		0	0	0	0		0	0	1		2.48491	2.48491	2.07944	2.30259	2.3979	2.70805	3.71357	2.77259
600276	2020	0.143651	1	0.113522	0.890555	0.094449	0.240414	9.58399	3.04452	24.2709	0.778508	2017	3	1	0	15	10.7062	1	17.5866	0.35344	19.0624	2612	3	0	1	0	0	2	1	1	2	3.61092	2.83321	3.7612	2.07944	3.93183	1.09861	6.92461	2.99573
2365	2012	0.0163847	0	0.0962897	0.397013	0.14355	0.226267	1.28493	1.09861	20.9145	0.05635		4	0	0	12	9.31943	0	0.198383	0.050816	14.9603		0	0	0	0		0	0	0		0.693147	0	1.09861	0	0	1.09861
600129	2018	0.0094268	0	0.745157	0.901629	0.183853	0.331998	1.08118	3.09104	23.2797	0.58985		4	0	0	32	9.08729	0	1.21512	0.270771	17.5897	725	0	0	0	0	0.0061598	0	1	0		1.94591	2.77259	2.3979	3.63759	2.07944	3.55535	4.31749	4.06044
650	2014	0.0063928	0	0.167517	0.914858	0.198506	0.251096	3.11177	2.94444	21.6777	0.271127		4	0	0	16	9.0166	0	0.166028	0.176636	15.816		0	0	0	0		0	0	1		0	0	0	0	0	1.94591
600535	2020	0.0363925	1	0.249153	0.670299	0.210973	0.451839	1.60557	2.94444	23.5262	0.56306	2017	3	1	1	26	8.49939	1	6.00247	0.196851	18.132	1295	3	0	1	0	0.0040561	2	1	0	8	3.85015	3.13549	3.58352	2.89037	3.3673	2.83321	6.58064	4.44265
300434	2023	0.0161251	0	0.218406	0.392511	0.213609	0.251103	1.54254	2.19722	21.8551	0.09074		4	0	0	25	9.96678	0	0.500111	0.217413	15.8823	305	0	0	0	0	0	0	0	1		2.3979	2.83321	1.94591	1.60944
600201	2020	0.0329704	0	0.161723	0.26667	0.270598	0.175374	3.89289	3.09104	22.5604	0.548009		4	0	0	18	8.84047	0	2.06997	0.17381	16.7974	269	0	0	0	0	0.0121371	0	1	1		3.09104	1.38629	2.94444	1.60944	3.46574	1.94591	4.96284	2.30259
300289	2012	0.02043	0	0.326644	0.424207	0.0666915	0.3675	1.60973	0	20.8457	0.56358		4	0	0	2	8.25738		0.230898	0.109918	15.03		0	0	0	0		0	0	1		2.94444	1.09861	2.48491	1.79176	1.60944	0.693147
300439	2020	0.041633	0	0.481589	0.658191	0.286031	0.373317	1.84661	1.79176	21.9032	0.189384		4	0	0	31	10.1797	0	1.35481	0.11849	17.1952	308	0	0	0	0	0	0	0	0		4.7362	4.63473	5.1299	4.92725	5.47227	4.66344	6.10702	5.35659
688298	2021	0.0477355	0	0.232615	1.47237	0.0388153	0.195	2.1613	0.693147	22.9179	0.625266		4	0	0	31	10.3473	0	4.2852	0.102158	16.3875	378	0	0	0	0	0	0	1	1		2.94444	4.39445	3.33221	3.93183	3.73767	4.00733	4.06044	2.99573
600594	2012	0.0210512	0	0.321196	1.10405	0.100647	0.240848	3.43628	2.19722	21.5461	0.492482		4	0	0	7	7.90721	0	0.479312	0.554348	17.0651		0	0	0	0	0.019676	0	0	1		2.56495	2.89037	2.3979	1.38629	2.99573	2.19722	4.80402
623	2015	0.0047499	0	0.113463	0.138959	0.0905949	0.259153	1.45937	2.99573	23.7107	0.350595	2019	-4	1	0	14	8.25266	0	0.942094	0.390799	18.6023	164	0	0	0	0	0.0012605	0	1	0	17	1.60944	2.30259	1.94591	0.693147	2.30259	2.77259	4.85981
603351	2020	0.0223579	0	0.205788	0.475695	0.158782	0.14175	1.46866	0.693147	21.2158	0.111577		4	0	0	15	10.7062	0	0.365868	0.01327	15.2202	102	0	0	0	0	0	0	0	1		2.30259	2.30259	3.17805	0.693147	2.3979	1.09861	3.13549	2.07944
600521	2019	0.0510023	0	0.461408	0.510796	0.267787	0.251407	2.50273	2.83321	23.0962	0.204731		4	0	0	31	10.1773	0	5.47221	0.178272	19.1321	1306	0	0	0	0	0.0074469	0	1	1		2.94444	0	2.77259	1.38629	4.00733	3.2581	6.67708	4.41884
600422	2010	0.0062467	0	0.420792	1.36628	0.188147	0.243414	3.50045	2.3979	21.0711	0.675261		4	0	0	30	8.09184		0.0884522	0.186206	15.8443		0	0	0	0		0	0	0		3.46574	0	3.33221	0	3.46574	1.09861	4.3438
688317	2024	0.0155103	0	0.0403866	0.062221	0.178255	0.338105	0.936226	1.38629	22.0556	0.482927		4	0	0	24	9.362	0	0.587833	0.311145	15.4975	128	0	0	0	0		0	1	0		1.60944	0
600479	2011	0.0114259	0	0.224785	1.04271	0.203765	0.193593	2.73392	2.07944	20.9714	0.496483		4	0	0	13	9.09196	0	0.14644	0.341067	12.0722		0	0	0	0		0	0	0		0	4.07754	1.94591	3.29584	2.63906	3.13549	3.33221	3.21888
603566	2015	0.0277746	0	0.11072	0.408416	0.169029	0.336311	2.30218	0	21.1312	0.028346		4	0	0	10	9.79523		0.417648	0.224643	16.4967	191	0	0	0	0	0	0	0	1		3.68888	2.63906	3.49651	3.04452	3.52636	2.99573	4.18966
600521	2020	0.0529701	0	0.482394	0.546811	0.246991	0.251407	4.26818	2.89037	23.2875	0.324578		4	0	0	31	10.1797	0	6.88122	0.153632	18.6921	1263	0	0	0	0	0.0093913	0	1	1		2.77259	1.38629	4.00733	3.2581	3.91202	2.3979	6.71052	4.40672
600276	2014	0.0717502	0	0.0877072	0.913987	0.150296	0.243203	6.26387	2.70805	22.9301	0.700605	2017	-3	1	0	15	10.3433	0	6.51984	0.381662	17.5234		0	0	0	0		0	1	1	2	2.07944	0	2.48491	0	3.89182	0		0.693147
600380	2010	0.0041917	0	0.251936	0.674959	0.284853	0.484785	2.30381	2.30259	22.6844	0.754845	2020	-10	1	0	5	10.0396		0.297932	0.223258	16.8872		0	0	0	0	0.0012937	0	1	1	1	3.58352	2.48491	2.77259	2.83321	2.30259	2.3979	4.5326	1.79176
300086	2016	0.0065	0	0.144705	0.219243	0.13877	0.39488	2.95183	1.94591	21.5069	0.446111		4	0	0	8	6.80683	0	0.142315	0.118177	14.7146	140	0	0	0	0	0.000874	0	0	0		1.38629	0	1.09861	0.693147	1.38629	1.09861	2.89037
600226	2011	0.0188739	0	0.390363	0.77625	0.399337	0.3928	1.70837	2.56495	21.5609	0.50024		4	0	0	31	9.69714	0	0.436142	0.036594	16.0772		0	0	0	0		0	0	0		2.89037	3.09104
688253	2024	0.0439186	0	0.0990167	0.290497	0.0503281	0.177734	1.67341	1.09861	21.5174	0.603539		4	0	0	2	8.88555	0	0.97168	0.151682	13.6421	149	0	0	0	0		0	0	1		0	0
931	2019	0.0182886	0	0.481596	0.600632	0.200344	0.277793	2.43951	3.04452	21.9992	0.43499		4	0	0	2	8.64249	0	0.655108	0.33128	15.9776	241	0	0	0	0	0	0	1	0		1.38629	0	1.38629	0	1.79176	0	3.21888	1.94591
2294	2012	0.0425806	0	0.125481	0.674135	0.177061	0.692241	3.07137	1.38629	21.8154	0.877118	2017	-5	1	0	5	10.2163	0	1.26921	0.247792	17.0229		0	0	0	0		0	0	1	4	2.56495	0.693147	2.3979	0	2.56495	0	3.91202	1.60944
600129	2024	0.0200535	0	0.741535	0.870124	0.305969	0.276198	1.7208	3.3322	23.3664	0.535301		4	0	0	32	9.36655	0	2.81907	0.265407	18.3966	965	0	0	0	0	0.0001662	0	1	0		2.30259	2.19722
300255	2014	0.0184374	0	0.302172	0.439714	0.196919	0.319374	2.76141	1.38629	21.4385	0.273817		4	0	0	9	9.34809	0	0.377	0.257716	15.969		0	0	0	0	0.0025636	0	0	1		1.09861	0	0	0	1.09861	0	3.09104
623	2011	0.0014268	0	0.0977966	0.127397	0.0768534	0.23925	1.45209	2.77259	23.0339	0.491157	2019	-8	1	0	14	7.98323	0	0.143834	0.365488	18.2048		0	0	0	0		0	1	0	17	3.55535	0.693147	2.07944	1.09861	1.60944	1.38629	4.02535
423	2015	0.0181027	0	0.177256	0.678285	0.15834	0.231417	4.14971	2.99573	22.8761	0.41593		4	0	0	21	10.1192	0	1.55846	0.234287	16.4208	399	0	0	0	0	0.0002965	0	1	1		3.2581	2.77259	3.80666	4.17439	3.71357	3.82864	5.90536	3.95124
600299	2024	0.0252798	0	0.300467	0.709801	0.371002	0.692241	1.81268	3.21888	23.8259	0.906697		4	0	0	2	8.88555	0	5.62663	0.086976	17.1324	316	0	0	0	0	0.0028889	0	1	0		1.60944	0
2004	2022	0.0135597	0	0.448755	0.440608	0.23462	0.187103	0.936226	2.94444	24.1253	0.218596	2022	0	1	1	32	9.30995	0	4.07123	0.113543	18.3171	1281	0	0	0	0	0.0007294	1	1	1	1	4.33073	3.98898	4.18966	3.73767	3.68888	2.83321	5.77765	3.7612
953	2021	0.0194325	0	0.51026	0.420013	0.30378	0.237626	5.32555	3.13549	19.8522	0.34		4	0	0	6	9.04946		0.0770328	0.007233	14.0689	52	0	0	0	0	0	0	0	0		0	0	1.09861	0	0	0
300452	2017	0.0128981	0	0.249357	0.575548	0.206662	0.266913	2.56668	1.09861	20.3174	0.230268		4	0	0	1	9.44788	0	0.0859536	0.080971	15.8647	81	0	0	0	0	0	0	0	0		1.38629	0	1.38629	0	1.38629	2.3979	2.07944
2317	2018	0.0282705	0	0.246639	0.467605	0.119697	0.26054	1.51972	2.30259	22.3804	0.115415	2023	-5	1	0	5	10.631	0	1.4826	0.317516	16.7868	410	0	0	0	0	0.0122036	0	1	1	0	0.693147	2.89037	0.693147	2.48491	1.38629	1.79176	5.34711	1.38629
600789	2015	0.0332001	0	0.525846	0.594898	0.393045	0.245879	2.45803	2.94444	22.1141	0.335413		4	0	0	21	10.1192	0	1.33407	0.08423	15.6739	232	0	0	0	0	0.001319	0	1	0		2.83321	2.30259	2.56495	3.43399	2.70805	3.17805	4.56435	2.83321
600299	2016	0.0123171	0	0.203412	0.564667	0.310418	0.692241	1.2439	2.83321	23.7162	0.906697		4	0	0	2	8.44801		2.45649	0.084249	16.4071	145	0	0	0	0	0.0001222	0	1	1		0	0	1.60944	2.94444	1.09861	0	3.46574
2001	2017	0.0184922	0	0.230256	0.421388	0.255635	0.485536	2.59253	2.63906	23.6237	0.697723		4	0	0	31	10.0539	0	3.3624	0.033903	17.457	1069	0	0	0	0	0	0	1	1		3.2581	1.94591	2.99573	1.94591	2.94444	2.94444	6.30628	3.46574
597	2017	0.0116774	0	0.759463	0.556969	0.29607	0.210494	1.28564	3.09104	23.0835	0.344499		4	0	0	17	9.02749	0	1.237	0.19759	17.3771	886	0	0	0	0	0.004975	0	1	0		2.56495	1.60944	2.30259	2.63906	2.07944	1.38629	5.26269	2.70805
600867	2023	0.0540988	0	0.0714266	0.423562	0.173867	0.296797	2.84794	3.4012	22.7737	0.537283		4	0	1	14	8.43055	0	4.20422	0.296815	15.1614	386	0	0	0	0	0.0405334	0	1	1		0.693147	2.83321	2.19722	0
300482	2020	0.0741671	0	0.304793	0.775394	0.120863	0.229571	5.52409	1.79176	22.1833	0.333062		4	0	0	5	10.6889	0	3.19371	0.224533	17.1782	706	0	0	0	0	0.0092659	0	1	1		3.91202	4.70048	4.45435	4.60517	4.14314	4.2485	6.06843	5.03044
300122	2011	0.0203622	0	0.0608179	0.272562	0.0315638	0.558	1.60535	0.693147	21.6005	0.029254	2022	-11	1	0	32	8.42755	0	0.489566	0.206027	17.4071		0	0	0	0	0.0108556	0	0	1	2	0	0	0	0	1.38629	0	2.30259
788	2020	0.0120165	0	0.44	0.829724	0.0606621	0.285839	2.02675	3.17805	21.5589	0.446194		4	0	0	32	9.2073	0	0.277125	0.335701	14.7898	115	0	0	0	0	0.0082387	0	0	0		0	0.693147	1.09861	0	0	0	4.35671	0.693147
688399	2019	0.0334024	0	0.115711	0.372656	0.0494707	0.266121	1.46781	0	20.8668	0.474835		4	0	0	15	10.6807		0.385584	0.305523	15.6508	105	0	0	0	0		0	0	1		2.19722	1.94591	2.19722	2.07944	3.3673	3.09104	4.39445	2.99573
601089	2023	0.0776917	0	0.235554	0.753038	0.149203	0.367326	1.4514	0.693147	22.2379	0.843969		4	0	0	2	8.78349	0	3.53326	0.363774	16.4809	405	0	0	0	0		0	1	1		3.3673	2.30259	2.19722	0
2317	2019	0.0272627	0	0.249173	0.47094	0.111123	0.113745	1.98607	2.3979	22.4292	0.093814	2023	-4	1	0	5	10.6775	0	1.50124	0.337249	15.7759	450	0	0	0	0	0.0114227	0	1	1	0	0.693147	2.48491	1.38629	1.79176	1.94591	1.79176	5.42495	1.09861
661	2010	0.0273565	0	0.543646	0.703991	0.196222	0.241991	5.07612	2.70805	21.2895	0.393935	2020	-10	1	0	14	7.81835		0.481918	0.36064	17.0492		0	0	0	0		0	0	1	6	2.48491	0.693147	2.56495	1.09861	2.30259	0.693147	3.68888
2287	2019	0.0213003	0	0.242014	0.529622	0.175931	0.687589	4.0919	2.3979	21.8166	0.906697	2020	-1	1	0	27	6.45457	0	0.635626	0.498845	17.7229	243	0	0	0	0	0	0	0	1	10	0.693147	0	1.38629	0	1.60944	0		2.77259
603669	2016	0.0218306	0	0.129884	0.356156	0.21549	0.495	2.64292	0.693147	21.0189	0.551598		4	0	0	27	6.36767	0	0.293407	0.113639	17.7189	226	0	0	0	0		0	0	1		0	0	2.30259	0	0	0	3.58352
2365	2019	0.0285227	0	0.131633	0.714349	0.52316	0.215378	1.53556	2.30259	21.3692	0.063317		4	0	0	12	9.83751	0	0.544171	0.059476	15.8237	155	0	0	0	0	0	0	0	0		1.09861	2.3979	1.79176	2.94444	2.3979	2.89037	4.33073	2.77259
688520	2022	0.207586	0	0.820864	0.49801	0.262801	0.609007	3.04332	1.09861	21.7297	0.790527	2023	-1	1	0	2	8.8002	0	9.73451	0.258789	17.5066	785	0	0	0	0	0.0319459	0	0	1	1	1.60944	0	1.79176	0	0	0	3.61092
688276	2021	0.0461556	0	0.181346	0.361939	0.124274	0.415386	1.47724	0	22.1523	0.550546		4	0	0	14	8.46974		1.92683	0.376934	16.4658	156	0	0	0	0	0.0085996	0	1	1		1.38629	0	1.94591	0	1.79176	1.38629	1.94591
2424	2011	0.0010664	0	0.357243	0.391324	0.0938091	0.527252	1.41476	0.693147	21.8281	0.038443		4	0	0	7	7.72263	0	0.0321931	0.230342	15.1152	74	0	0	0	0		0	0	1		1.09861	2.3979	1.79176	2.07944	1.79176	1.94591
600267	2021	0.0227274	1	0.620862	0.603293	0.421463	0.268207	1.39113	3.09104	23.6872	0.527701	2020	1	1	1	31	10.3473	0	4.40327	0.205818	18.5095	526	1	1	0	0	0.003484	2	1	0	0	2.70805	2.30259	3.17805	2.30259	2.63906	3.33221	6.64379	3.73767
300009	2022	0.0462045	0	0.200599	0.588324	0.164528	0.265517	2.99646	2.63906	22.1714	0.08378		4	0	1	1	9.79517	0	1.96615	0.315029	17.404	470	0	0	0	0	0.009541	0	1	1		2.48491	2.63906	2.19722	2.83321	2.30259	0	5.01063	3.17805
2793	2023	0.0457115	1	0.497322	0.35718	0.243684	0.217872	1.6355	2.07944	22.3559	0.396866	2022	1	1	1	21	10.4909	0	2.33924	0.407812	16.3544	113	1	1	0	0	0.0238402	0	1	0	0	0	0	0	0
600211	2020	0.0032472	1	0.12088	0.48082	0.0506087	0.322796	5.78651	3.09104	21.8031	0.626665	2017	3	1	0	27	6.57214	1	0.0956073	0.498545	17.7366	46	3	0	1	0	0.0007137	0	0	1		1.38629	1.60944	0.693147	1.09861	1.60944	0		0.693147
788	2014	0.0141024	0	0.75428	0.512562	0.389007	0.285839	2.46336	2.89037	22.2519	0.509118		4	0	0	32	8.82094	0	0.650413	0.060944	16.212		0	0	0	0		0	1	0		0	0	0.693147	0	0	0	4.85203
2550	2017	0.0208607	0	0.194266	0.350587	0.201429	0.199533	1.97794	1.94591	21.8365	0.009655		4	0	0	15	10.5745	0	0.635062	0.233219	15.3015	151	0	0	0	0	0	0	0	0		2.63906	0.693147	3.04452	0	2.83321	0	4.96284
300685	2021	0.102718	0	0.0988566	0.652048	0.133637	0.219748	9.58399	1.60944	21.1419	0.748478		4	0	0	3	10.0571	0	1.56119	0.33032	16.7838	451	0	0	0	0	0	0	0	1		1.60944	1.38629	1.38629	0.693147	1.38629	0	3.95124
600566	2022	0.0376135	1	0.242215	0.663639	0.167032	0.452102	1.91107	3.09104	23.4301	0.7274	2020	2	1	0	12	9.89312	1	5.63496	0.457154	18.5471	709	2	0	1	0	0.0006809	0	1	1	16	1.60944	2.70805	0.693147	2.30259	0.693147	0		2.77259
688075	2024	0.0175202	0	0.0987161	0.093556	0.108321	0.268725	0.936226	1.38629	22.4758	0.435356		4	0	0	31	10.4569	0	1.01079	0.091228	15.3915	222	0	0	0	0		0	1	1		3.2581	1.09861
788	2016	0.0025302	0	0.442488	0.80155	0.0807615	0.285839	4.36615	2.99573	21.4371	0.454987		4	0	0	32	8.95743	0	0.0516615	0.105518	11.0461	91	0	0	0	0	0	0	0	0		0	0	1.09861	0	1.09861	0	4.82028	0.693147
603669	2023	0.0179278	0	0.426896	0.11312	0.169497	0.47093	2.88199	2.19722	21.2085	0.525817		4	0	0	27	6.78332	0	0.291248	0.611369	17.5067	110	0	0	0	0		0	0	0		0	0	0.693147	0
2693	2022	0.0408513	0	0.362316	0.311235	0.513305	0.329164	3.62947	2.3979	20.6301	0.525248		4	0	0	8	7.17679	0	0.372163	0.459326	16.4508	72	0	0	0	0	0.0248074	0	0	0		1.09861	0	0	0	1.09861	0		1.09861
952	2012	0.0076102	0	0.511529	0.257397	0.419268	0.151147	1.48532	2.63906	21.1654	0.1574		4	0	0	12	9.31943	0	0.118413	0.042188	16.6582		0	0	0	0		0	0	0		0.693147	2.30259	0.693147	0.693147	1.38629	0	3.21888
600285	2024	0.0242833	0	0.38601	0.715276	0.117276	0.214803	2.89103	3.21888	22.3361	0.59076		4	0	0	10	10.1001	0	1.21826	0.456157	17.1866	223	0	0	0	0	0.0011075	0	1	1		1.60944	1.09861
301111	2024	0.0090091	0	0.178335	0.311554	0.0564864	0.45	2.96969	1.38629	20.6541	0.705283		4	0	0	5	10.9035	0	0.0840697	0.492141	13.5685	57	0	0	0	0	0	0	0	0		0	0
300452	2016	0.0155688	0	0.214771	0.589968	0.243159	0.266913	4.23955	0.693147	20.0555	0.267948		4	0	0	1	9.35162	0	0.0798443	0.080433	15.0609	67	0	0	0	0	0	0	0	1		1.09861	0	1.38629	0	1.38629	0	2.48491
300289	2024	0.0180823	0	0.0569783	0.196886	0.218087	0.46347	1.51886	2.56495	21.3234	0.4923		4	0	0	2	8.88555	0	0.329536	0.250201	14.71	71	0	0	0	0	0	0	0	0		1.09861	0
600812	2021	0.0202438	0	0.718522	0.42506	0.269846	0.240761	1.51221	3.3322	23.9393	0.66563		4	0	0	9	9.70234	0	5.04677	0.208127	18.0969	760	0	0	0	0	0.0151625	0	1	0		3.17805	3.43399	3.4012	2.99573	3.33221	2.30259	5.65249	3.58352
2821	2023	0.0358101	0	0.114188	0.411782	0.197952	0.311461	2.14109	2.07944	23.7073	0.727766		4	0	0	26	8.69661	0	7.07864	0.025102	17.8979	2612	0	0	0	0	0	0	1	1		3.66356	3.4012	3.89182	1.94591
603718	2023	0.0150638	0	0.291333	0.15178	0.0981004	0.343818	4.46691	2.19722	21.2287	0.365745		4	0	0	24	9.35988	0	0.249719	0.169622	15.824	65	0	0	0	0	0	0	0	0		1.60944	0.693147	1.60944	0.693147
2688	2017	0.022378	0	0.446835	0.518592	0.242832	0.380549	1.66265	1.79176	21.8084	0.488974		4	0	0	18	8.67834	0	0.66237	0.077849	16.5862	252	0	0	0	0	0.0110476	0	0	0		1.94591	0.693147	1.79176	1.60944	1.94591	2.19722	4.20469	1.09861
688426	2023	0.0484353	0	0.078292	0.090717	0.203956	0.449088	1.31537	0.693147	21.3233	0.884415		4	0	0	15	10.9492	0	0.882598	0.417337	16.359	206	0	0	0	0		0	0	0		2.19722	2.89037	2.19722	1.79176
2424	2017	0.0153142	0	0.281063	0.572232	0.144373	0.53152	2.96363	2.07944	22.2966	0.026705		4	0	0	7	8.51136	0	0.738555	0.301851	17.0118	248	0	0	0	0	0.0075477	0	1	1		1.09861	0.693147	1.38629	2.07944	3.13549	2.77259	3.82864	3.43399
600129	2020	0.0087386	0	0.781515	0.781813	0.211069	0.276198	1.28231	3.17805	23.3964	0.506026		4	0	0	32	9.2073	0	1.26586	0.330172	18.4878	740	0	0	0	0	0.0020779	0	1	0		2.07944	3.55535	1.09861	3.46574	2.56495	3.63759	4.35671	4.21951
300238	2011	0.0406399	0	0.127546	0.35108	0.0158991	0.385033	2.19351	0	20.0222	0.56641	2020	-9	1	0	5	10.172		0.2016	0.36489	16.0032		0	0	0	0		0	0	1	1	0	0.693147	0	0	0	0	1.09861
600227	2021	0.0213781	0	0.312704	0.473551	0.428263	0.264441	1.5389	3.09104	22.2449	0.405408		4	0	1	7	8.83208	0	0.979073	0.041358	15.927	148	0	0	0	0	0.0004982	0	1	0		1.60944	3.49651	1.09861	2.3979	1.09861	2.83321	2.77259	2.19722
600222	2014	0.0098691	0	0.482413	0.590875	0.285892	0.265467	2.02747	2.77259	21.5526	0.399623		4	0	0	10	9.74915		0.226171	0.057902	14.1003		0	0	0	0	0.0095126	0	0	0		0.693147	0.693147	2.07944	0	2.07944	2.63906	3.71357
300723	2022	0.0463055	0	0.471555	0.582681	0.172373	0.424879	1.87286	1.79176	22.1339	0.638773		4	0	1	5	10.8709	0	1.8978	0.547695	18.306	312	0	0	0	0	0	0	1	1		2.30259	0	1.79176	0	0.693147	0	4.04305	1.79176
300702	2017	0.0281061	0	0.388765	0.656205	0.287747	0.399595	1.43248	0	21.4684	0.109484		4	0	0	31	10.0539		0.592098	0.022761	15.9918	275	0	0	0	0		0	0	0		2.30259	1.94591	1.09861	0	1.79176	0	2.56495
603880	2020	0.0316626	0	0.346657	1.10429	0.242429	0.433927	2.95968	1.38629	20.7934	0.058631		4	0	0	15	10.7062	0	0.339628	0.10859	14.1377	95	0	0	0	0	0	0	0	1		0	0	0	2.56495	0	1.60944	1.79176	1.38629
603998	2020	0.023906	0	0.435642	0.603515	0.238619	0.363318	1.58256	1.94591	21.531	0.033987	2020	0	1	0	13	9.67716	0	0.53616	0.377803	16.817	221	0	0	0	0	0	1	0	0	1	2.07944	3.04452	2.19722	1.38629	1.60944	1.94591		1.94591
600285	2016	0.0163441	0	0.291579	0.495098	0.179804	0.205662	2.65111	2.83321	21.8157	0.504019		4	0	0	10	9.8515	0	0.487303	0.427757	16.1648	308	0	0	0	0	0.0035888	0	0	0		1.38629	2.48491	0	3.21888	2.3979	3.95124	3.8712	2.56495
2737	2017	0.0231613	0	0.292736	0.886866	0.271088	0.416164	1.53784	1.38629	22.2207	0.532045		4	0	0	11	8.16607	0	1.03535	0.33126	18.0213	650	0	0	0	0	0	0	1	0		2.19722	1.09861	2.48491	4.27667	2.99573	3.29584	2.56495
600085	2023	0.0127302	0	0.32677	0.625123	0.126546	0.52448	2.7744	3.29584	24.1274	0.794691		4	0	0	2	8.78349	0	3.83045	0.192411	17.1812	508	0	0	0	0		0	1	1		2.07944	3.63759	3.55535	2.89037
688302	2022	0.144874	0	0.0862687	0.062221	0.0158991	0.132558	1.33301	0	21.2743	0.451823		4	0	0	25	9.93263		2.51367	0.007233	16.1346	118	0	0	0	0		0	0	0		0	0	1.79176	0	1.38629	0
300485	2017	0.0106412	0	0.0545822	0.321194	0.02964	0.4968	1.65891	1.09861	21.6207	0.021511		4	0	0	2	8.52702	0	0.26107	0.294698	13.8858	88	0	0	0	0	0.0040143	0	0	1		1.60944	1.38629	1.09861	0.693147	1.09861	0	2.3979	1.38629
2294	2021	0.0748039	1	0.129625	0.378458	0.165238	0.569851	3.4237	2.56495	22.9472	0.714143	2017	4	1	0	5	10.8308	1	6.91478	0.338696	17.8117	639	4	0	1	0	0.036132	0	1	1	4	3.80666	2.19722	3.66356	1.38629	3.7612	2.48491	6.06843	2.99573
300381	2020	0.0262893	0	0.301634	0.416692	0.275133	0.309692	1.42216	1.94591	22.2649	0.403499		4	0	0	5	10.6889	0	1.22829	0.075321	17.7737	373	0	0	0	0	0	0	1	1		3.95124	2.94444	4.06044	1.09861	2.70805	1.09861	5.32301	2.48491
300158	2014	0.0194204	0	0.310751	0.678834	0.330002	0.590831	1.25611	1.38629	21.7735	0.605931		4	0	0	22	8.76061	0	0.555101	0.292524	17.0963		0	0	0	0	0.0006369	0	0	0		2.19722	2.30259	2.83321	2.07944	1.94591	2.83321	4.41884
403	2024	0.0105234	0	0.143708	0.296999	0.158155	0.210311	1.76274	3.3673	22.9475	0.589711		4	0	0	22	9.3076	0	0.973022	0.09214	16.4195	115	0	0	0	0	0.0045532	0	1	1		0	0
300086	2011	0.0095058	0	0.0563814	0.157257	0.132112	0.581897	1.2238	0.693147	21.3986	0.678636		4	0	0	8	6.50922	0	0.186762	0.263415	15.9747		0	0	0	0		0	0	0		1.94591	1.09861	0	1.38629	1.09861	0.693147
603811	2018	0.032182	0	0.17457	0.733078	0.218227	0.294014	2.04099	0.693147	20.5199	0.098534		4	0	0	31	10.1389	0	0.262601	0.306392	14.9171	65	0	0	0	0	0	0	0	1		1.38629	0	0	0	1.38629	0
623	2016	0.004452	0	0.072096	0.13624	0.104628	0.266553	1.40098	3.04452	23.7359	0.489278	2019	-3	1	0	14	8.26909	0	0.905566	0.415006	18.4931	158	0	0	0	0	0.0001756	0	1	0	17	1.94591	0.693147	2.30259	2.77259	2.77259	1.60944	5.10595
300158	2023	0.0324047	0	0.167687	0.569617	0.153156	0.293438	1.28891	2.56495	22.5447	0.540608		4	0	1	22	9.49775	0	2.00277	0.40702	17.1778	375	0	0	0	0	0.0014985	0	1	0		2.19722	1.38629	2.30259	1.60944
301093	2022	0.0142185	0	0.063644	0.224104	0.0972378	0.21	1.27883	0.693147	21.6711	0.532311		4	0	0	15	10.913	0	0.366857	0.090415	15.0374	118	0	0	0	0	0	0	0	1		1.79176	1.79176	0	1.09861	1.38629	0	1.60944	1.38629
2022	2020	0.0289901	0	0.347677	0.858383	0.0693148	0.186374	1.67357	2.83321	22.5112	0.258535		4	0	0	24	9.23587	0	1.73278	0.134707	16.8145	289	0	0	0	0	0.0101553	0	1	1		2.70805	2.19722	2.63906	2.56495
999	2010	0.011747	0	0.267173	0.744743	0.172049	0.635917	2.22415	2.3979	22.5301	0.81607	2022	-12	1	0	5	10.0396		0.715527	0.310567	16.1866		0	0	0	0		0	1	1	1	1.79176	2.48491	2.77259	1.60944	2.89037	2.3979	3.7612	2.07944
600513	2012	0.0254959	0	0.209353	0.755129	0.202695	0.38641	3.16413	2.30259	19.9096	0.416358		4	0	0	15	10.2092	0	0.113	0.353822	13.6048		0	0	0	0		0	0	0		0.693147	0	0	0	1.09861	0	2.07944
600568	2012	0.0030371	0	0.54396	0.288722	0.0712317	0.472167	1.52508	2.48491	21.5358	0.528543		4	0	0	12	9.31943	0	0.0684459	0.043094	14.7344		0	0	0	0	0.0027708	0	0	0		0.693147	0	0	1.60944	0	0
2102	2017	0.0068405	0	0.349472	1.27011	0.119287	0.123532	1.33417	2.48491	22.8287	0.215562		4	0	0	3	9.69831	0	0.561667	0.007233	16.7826	152	0	0	0	0	0	0	1	0		0	0
2004	2015	0.0125085	0	0.471831	0.371068	0.11751	0.122939	1.5912	2.48491	23.7044	0.1887	2022	-7	1	0	32	8.88295	0	2.46548	0.106866	16.9002	769	0	0	0	0	0.000151	0	1	0	1	4.65396	2.63906	4.63473	3.04452	4.92725	3.52636	5.35659	2.63906
423	2011	0.0100602	0	0.177752	0.705221	0.111467	0.231417	6.82208	2.77259	22.1646	0.667848		4	0	0	21	9.89979	0	0.425177	0.221221	16.2263	176	0	0	0	0		0	1	1		1.79176	2.63906	2.70805	2.30259	3.82864	3.95124	4.23411	0.693147
300122	2023	0.0267789	1	0.372791	1.19946	0.0755771	0.483156	2.3569	2.63906	24.5022	0.21498	2022	1	1	0	32	9.36727	0	13.4516	0.052395	18.9602	927	1	1	0	0	0.0075051	0	1	1	2	0	0	0	0
2038	2024	0.0473447	0	0.0666282	0.107764	0.0701322	0.226219	1.29024	3.04452	22.5115	0.192019		4	0	0	2	8.88555	0	2.83075	0.177435	15.6292	415	0	0	0	0	0.0222444	0	1	1		0.693147	0
300147	2022	0.0155105	0	0.685051	0.226356	0.417016	0.233039	1.14902	2.56495	22.8791	0.2966		4	0	0	5	10.8709	0	1.33933	0.152323	16.8147	203	0	0	0	0	0.0045281	0	1	0		1.60944	0	2.19722	0.693147	0.693147	1.09861		2.94444
600867	2021	0.0583074	0	0.0459922	0.530358	0.182315	0.290906	3.45656	3.3322	22.5982	0.505642		4	0	0	14	8.46974	0	3.8017	0.312894	16.3812	394	0	0	0	0	0.0326682	0	1	1		1.94591	1.79176	1.79176	2.56495	0.693147	2.83321	6.31173	3.89182
915	2023	0.0177152	0	0.134977	0.502421	0.173961	0.219963	1.44022	3.21888	22.3716	0.448211		4	0	0	21	10.4909	0	0.920888	0.25425	16.009	235	0	0	0	0	0	0	1	1		1.38629	0.693147	1.60944	0
688553	2024	0.0670218	0	0.230804	0.222181	0.190917	0.269279	1.34874	1.38629	22.3653	0.146219		4	0	0	25	10.0353	0	3.4621	0.393912	16.9905	570	0	0	0	0	0.0035814	0	1	1		0	0
300501	2023	0.0168591	0	0.356161	0.385821	0.173218	0.299793	1.18839	2.07944	21.8174	0.05926		4	0	0	24	9.35988	0	0.503514	0.053612	15.719	125	0	0	0	0	0	0	0	1		2.83321	3.2581	1.79176	1.38629
603567	2020	0.0121323	0	0.462286	0.353582	0.136202	0.682893	1.38825	1.79176	23.049	0.852661		4	0	1	11	8.1461	0	1.24166	0.215701	17.9882	145	0	0	0	0	0.004182	0	1	1		0.693147	0.693147	2.56495	0	2.30259	0	5.35186	0
605507	2024	0.0199483	0	0.253086	0.557262	0.379242	0.230756	1.17971	1.38629	23.101	0.627272		4	0	0	31	10.4569	0	2.15052	0.013489	16.1517	535	0	0	0	0	0	0	1	1		1.38629	0
2675	2017	0.0130597	0	0.376318	0.334469	0.113408	0.196167	1.77982	1.79176	22.3859	0.450507		4	0	0	21	10.2008	0	0.68866	0.209042	15.9818	122	0	0	0	0	0.0021429	0	1	1		2.07944	2.70805	2.3979	3.61092	3.13549	3.46574	3.4012
790	2019	0.0259343	0	0.226426	0.670693	0.154464	0.180789	2.67728	3.09104	20.853	0.183409		4	0	0	25	9.75196	0	0.295261	0.436775	13.9448	130	0	0	0	0	0	0	0	0		0	1.79176	2.30259	3.13549	1.94591	2.07944	3.52636	3.63759
600557	2019	0.0760512	1	0.331116	0.765338	0.33449	0.297148	1.73821	2.89037	22.5333	0.623907	2017	2	1	0	15	10.6807	1	4.64735	0.498345	16.959	378	2	0	1	0	0.0036165	1	1	1	4	4.02535	3.3673	3.73767	1.79176	3.29584	1.79176	6.18002	3.61092
300485	2020	0.032336	0	0.0471834	0.377543	0.187693	0.495081	1.74924	1.79176	21.8189	0.021727		4	0	0	2	8.65506	0	0.96719	0.572708	14.5841	106	0	0	0	0	0.0083582	0	0	1		2.19722	2.56495	2.77259	3.73767	1.09861	2.48491	4.06044	2.3979
688399	2022	0.0379928	0	0.22753	1.31932	0.142182	0.266121	1.27876	1.38629	22.3107	0.354852		4	0	0	15	10.913	0	1.85823	0.076344	17.1645	254	0	0	0	0		0	1	1		3.4012	2.56495	3.17805	2.63906	1.94591	0	4.51086	2.48491
688366	2023	0.0309758	0	0.15315	0.379205	0.107932	0.259212	2.42764	2.19722	22.6841	0.265623		4	0	0	24	9.35988	0	2.20098	0.306894	17.4072	366	0	0	0	0		0	1	1		3.68888	3.7612	2.19722	1.60944
2433	2014	0.0045441	0	0.159962	0.348312	0.161563	0.282156	1.73624	1.60944	22.2259	0.538584		4	0	0	5	10.3713	0	0.20418	0.106807	0		0	0	0	0		0	1	1		0.693147	3.04452	0	0	0	2.89037	3.33221	3.29584
2424	2014	0.0046027	0	0.341434	0.447074	0.157172	0.527252	3.28425	1.60944	21.9945	0.056165		4	0	0	7	8.18379	0	0.164093	0.249264	15.4904		0	0	0	0		0	1	1		1.60944	0	2.70805	0.693147	1.94591	0.693147	3.71357	2.48491
999	2022	0.02715	0	0.353554	0.699877	0.137545	0.629911	2.04863	3.13549	24.0236	0.857996	2022	0	1	1	5	10.8709	0	7.36385	0.280795	19.1972	504	0	0	0	0	0.0060834	2	1	1	1	4.14314	4.56435	4.57471	4.85203	3.93183	3.46574	5.57595	3.46574
603087	2022	0.0677422	0	0.0962837	0.159577	0.155232	0.313152	1.43595	1.09861	23.0848	0.328343		4	0	1	2	8.8002	0	7.18536	0.634565	17.6463	748	0	0	0	0	0.0147074	0	1	0		2.83321	2.48491	2.48491	2.07944	1.38629	0	4.44265	1.38629
600276	2024	0.164112	1	0.080689	0.595923	0.102362	0.241132	5.92077	3.21888	24.5022	0.723916	2017	4	1	0	15	10.9883	1	17.5866	0.297881	19.2173	2612	7	0	0	1	0.0327113	0	1	1	2	2.56495	1.94591
300482	2015	0.0571093	0	0.122628	0.711314	0.188697	0.248325	4.11743	0	20.4983	0.384274		4	0	0	5	10.4316		0.456057	0.225088	16.9368	185	0	0	0	0	0.0054886	0	0	1		2.3979	2.99573	2.77259	3.43399	2.3979	3.2581	4.07754	3.93183
300147	2012	0.0140996	0	0.478959	0.32895	0.208702	0.341253	1.39181	1.09861	21.8047	0.745003		4	0	0	5	10.2163	0	0.415801	0.164442	15.4854		0	0	0	0		0	0	1		0	0.693147	1.09861	2.30259	2.70805	2.77259	3.29584
989	2013	0.0177233	0	0.18443	0.649478	0.1267	0.403524	2.33414	2.63906	21.3604	0.423891		4	0	0	13	9.29778	0	0.335162	0.354936	16.222		0	0	0	0		0	0	0		3.09104	3.78419	3.29584	3.73767	2.99573	3.09104	4.29046	2.30259
915	2011	0.0050641	0	0.336616	0.624025	0.321464	0.221395	2.16414	2.56495	20.8713	0.442395		4	0	0	21	9.89979		0.0587216	0.24822	14.2855		0	0	0	0		0	0	1		0	0	1.38629	1.09861	2.48491	2.48491	2.3979	1.79176
301075	2023	0.0223781	0	0.2337	0.339195	0.186372	0.583475	1.41941	1.09861	20.793	0.725503		4	0	0	27	6.78332	0	0.239953	0.484135	16.3705	59	0	0	0	0	0	0	0	0		1.38629	2.94444	0.693147	0
300194	2021	0.0318398	0	0.322547	0.420086	0.176053	0.239973	1.30916	2.3979	22.4649	0.04155		4	0	0	32	9.32521	0	1.81693	0.416518	17.3267	555	0	0	0	0	0.0134409	0	1	0		4.40672	1.79176	4.36945	3.21888	3.98898	3.17805	5.70044	1.60944
688217	2023	0.0668473	0	0.0732498	0.242677	0.299633	0.18219	1.66289	1.09861	20.7665	0.45222		4	0	0	24	9.35988	0	0.697993	0.301987	15.2064	99	0	0	0	0		0	0	1		1.09861	0	0.693147	0
600666	2014	0.0043255	0	0.806023	0.695423	0.147319	0.323907	2.51328	3.09104	21.4409	0.377824		4	0	0	32	8.82094	0	0.0886546	0.235685	15.4128		0	0	0	0		0	0	0		1.09861	0	3.21888	3.13549
739	2020	0.0474036	0	0.41417	1.12427	0.243171	0.28081	4.07452	3.17805	22.7375	0.770744		4	0	0	31	10.1797	0	3.5528	0.072798	18.3757	533	0	0	0	0	0.0006971	0	1	0		0.693147	0	0	0	0	0	5.11199	2.89037
2198	2020	0.0116	0	0.155155	0.654574	0.304017	0.112707	2.96754	2.63906	20.5106	0.119782		4	0	0	5	10.6889	0	0.0937792	0.550566	14.2122	51	0	0	0	0	0	0	0	0		0.693147	0	0	0	0	0	1.94591	1.60944
597	2021	0.0114524	0	0.674474	0.642734	0.34181	0.328838	1.30517	3.2581	23.3019	0.612433		4	0	0	17	9.29499	0	1.50937	0.247548	18.0115	795	0	0	0	0	0.0051216	0	1	0		1.94591	2.63906	1.38629	0.693147	1.79176	2.70805	4.91265	2.19722
600196	2024	0.047284	1	0.489754	0.355668	0.148009	0.333127	1.04354	3.29584	24.5022	0.666195	2021	3	1	0	24	9.362	1	17.5866	0.211355	17.9325	2612	3	0	1	0	0.0162608	0	1	0	2	3.52636	2.56495
566	2024	0.0202191	0	0.820864	0.146988	0.279889	0.228918	1.82672	3.4012	22.5338	0.4282		4	0	0	8	7.31182	0	1.2361	0.276963	17.2436	133	0	0	0	0	0.0106322	0	1	0		2.30259	0
688658	2022	0.075201	0	0.33476	0.774069	0.193834	0.400534	1.35542	1.09861	22.5164	0.758277		4	0	1	2	8.8002	0	4.51842	0.435606	18.2265	537	0	0	0	0	0.0178082	0	1	0		3.21888	3.04452	3.78419	3.3673	4.04305	1.94591	4.51086	1.60944
2252	2024	0.0074604	0	0.050266	0.249436	0.0480249	0.200226	1.47509	2.83321	24.2387	0.605533		4	0	0	24	9.362	0	2.50903	0.049916	17.5376	195	0	0	0	0	0	0	1	1		1.38629	0
300239	2020	0.0106826	0	0.29603	0.328425	0.520673	0.266042	2.44138	2.30259	21.0725	0.3808		4	0	0	18	8.84047	0	0.151473	0.020431	15.8953	72	0	0	0	0	0.0024307	0	0	0		0	0	2.48491	0.693147	1.09861	0.693147	3.71357
300181	2023	0.0229878	0	0.235204	0.534369	0.270214	0.185191	2.11139	2.56495	22.0117	0.171935		4	0	0	31	10.4327	0	0.833777	0.400263	16.3267	253	0	0	0	0	0.0011017	0	1	1		0.693147	0	1.38629	0
600518	2011	0.0027593	0	0.393058	0.518689	0.11562	0.303206	2.01206	2.3979	23.447	0.665058		4	0	0	5	10.172	0	0.420452	0.038878	17.4731		0	0	0	0		0	1	1		2.3979	2.19722	2.77259	0.693147	1.38629	2.83321	4.39445
600276	2018	0.119425	1	0.11464	0.862259	0.104143	0.241753	8.75799	2.94444	23.8306	0.765744	2017	1	1	0	15	10.6485	0	17.5866	0.371141	18.9095	2612	1	1	0	0	0	1	1	1	2	4.31749	1.09861	3.91202	2.48491	3.61092	2.83321	6.92461	2.48491
2001	2024	0.0241029	0	0.315047	0.52613	0.509803	0.50082	1.87525	3.04452	24.4842	0.664047		4	0	0	31	10.4569	0	10.3616	0.008806	18.0859	2612	0	0	0	0	0	0	1	1		2.63906	2.07944
300434	2017	0.0063058	0	0.18377	0.389771	0.165941	0.166259	1.15898	1.09861	21.8639	0.043589		4	0	0	25	9.58666		0.197288	0.221564	14.7675	245	0	0	0	0	0	0	0	1		1.38629	1.60944	1.09861	2.19722	1.79176	2.70805	2.07944	1.60944
2826	2017	0.0147075	0	0.175595	0.551288	0.233045	0.267471	3.09635	0.693147	20.4131	0.245335		4	0	0	27	6.36767	0	0.107849	0.477746	15.2914	54	0	0	0	0	0.0066891	0	0	0		1.38629	0	0	0	1.09861	2.3979	2.07944	1.60944
600267	2017	0.0390172	0	0.636017	0.498719	0.313967	0.332235	1.31164	2.89037	23.7976	0.617067	2020	-3	1	0	31	10.0539	0	8.44193	0.151239	17.8301	1127	0	0	0	0	0.0187184	0	1	0	0	3.43399	2.83321	3.91202	3.17805	3.13549	2.07944	6.24611	3.7612
600252	2013	0.0122464	0	0.391013	0.745785	0.135049	0.225218	2.84926	2.63906	22.5246	0.484746		4	0	0	6	8.45729	0	0.741856	0.537526	18.897		0	0	0	0	0	0	1	1		3.52636	1.38629	3.78419	0.693147	3.43399	0	4.35671	1.09861
600521	2021	0.0714787	0	0.561917	0.466889	0.218466	0.245146	2.60972	2.94444	23.462	0.300007		4	0	0	31	10.3473	0	11.0564	0.177481	18.3511	1516	0	0	0	0	0.0105378	0	1	1		4.00733	3.2581	3.91202	2.3979	2.77259	1.79176	6.49979	4.06044
2294	2016	0.0459196	0	0.164378	0.643148	0.149998	0.677332	2.79503	2.07944	22.6003	0.796233	2017	-1	1	0	5	10.4773	0	3.00045	0.222271	17.1201	598	0	0	0	0	0.0116006	0	1	1	4	3.3673	1.60944	2.19722	0	3.49651	1.94591	5.35186	3.2581
2332	2024	0.037884	0	0.158783	0.571837	0.259969	0.215549	1.5609	2.70805	22.6691	0.4126		4	0	0	31	10.4569	0	2.65172	0.258393	17.3668	557	0	0	0	0	0	0	1	1		2.56495	1.38629
688566	2020	0.0192	0	0.0978227	0.483142	0.0581906	0.291	1.40595	0	21.2813	0.56034		4	0	0	15	10.7062		0.335475	0.508235	14.7463	115	0	0	0	0	0	0	0	1		1.38629	0	1.79176	0	2.48491	0.693147
2399	2015	0.0087275	0	0.277392	0.207459	0.0717598	0.370243	2.60332	1.79176	23.2221	0.793429		4	0	0	5	10.4316	0	1.062	0.010063	17.6314	132	0	0	0	0	0.0007419	0	1	1		2.19722	0	1.60944	0	1.79176	0	4.5326	1.79176
600252	2021	0.0181196	0	0.269133	0.264985	0.12595	0.277285	1.39733	3.09104	23.1989	0.390232		4	0	0	6	9.04946	0	2.15437	0.513494	18.2526	405	0	0	0	0	0.0014971	0	1	0		2.30259	3.71357	2.94444	2.63906	2.56495	1.60944	3.89182	1.38629
688393	2023	0.0552792	0	0.115453	0.356134	0.219661	0.211793	1.78438	1.38629	21.0597	0.386361		4	0	0	5	10.9048	0	0.773871	0.367316	15.1428	173	0	0	0	0	0.0105005	0	0	0		2.63906	2.99573	2.19722	2.07944
600479	2014	0.0216377	0	0.378299	1.06329	0.181712	0.20214	2.30109	2.3979	21.5248	0.49903		4	0	0	13	9.37798	0	0.48229	0.330357	16.1549		0	0	0	0		0	0	0		2.3979	4.06044	3.58352	3.58352	4.35671	2.63906	4.33073	2.94444
600267	2011	0.0245965	0	0.441918	0.729389	0.281368	0.382018	2.35285	2.48491	22.8312	0.887773	2020	-9	1	0	31	9.69714	0	2.02453	0.054615	17.8872		0	0	0	0		0	1	0	0	2.99573	0	3.2581	1.09861	3.17805	0	5.23644
300558	2021	0.137224	1	0.252836	0.390551	0.108341	0.192745	5.52457	1.79176	22.5593	0.669776	2016	4	1	0	31	10.3473	1	8.60589	0.362766	17.2844	575	5	0	0	1	0.0470387	2	1	1	5	3.3673	0	3.4012	0	2.99573	0.693147	5.89715
153	2013	0.0146323	0	0.467801	0.891676	0.319127	0.081982	1.51811	2.63906	21.4069	0.429118		4	0	0	1	9.23341	0	0.28987	0.140812	16.2926		0	0	0	0		0	0	0		3.13549	0.693147	3.29584	0
600080	2018	0.0091759	0	0.102978	0.439112	0.182212	0.307814	1.37322	3.09104	21.4038	0.407909		4	0	0	23	9.32503	0	0.181209	0.525934	14.3702	50	0	0	0	0	0.0016935	0	0	0		1.60944	2.48491	2.07944	1.79176
300702	2019	0.0395231	0	0.282756	0.771762	0.330847	0.392511	1.72745	1.09861	21.7672	0.15371		4	0	0	31	10.1773	0	1.12255	0.02063	16.5571	497	0	0	0	0	0	0	0	1		1.79176	0	2.48491	0	2.70805	2.63906	4.07754
790	2022	0.0150125	0	0.40044	0.575717	0.190604	0.177276	2.08433	3.21888	21.2403	0.184273		4	0	0	25	9.93263	0	0.251769	0.193111	14.6678	138	0	0	0	0	0	0	0	0		1.94591	1.94591	1.09861	1.60944	1.60944	0.693147	3.21888	2.70805
688488	2022	0.0547992	1	0.275634	0.15808	0.245926	0.225	2.00171	1.09861	21.2272	0.61148	2021	1	1	0	15	10.913	0	0.907037	0.30913	16.5584	76	1	1	0	0	0.0161914	0	0	0	0	1.09861	1.09861	1.38629	2.56495	0.693147	0		1.09861
2755	2022	0.207586	0	0.117453	0.524595	0.148328	0.342043	2.27585	2.07944	21.9513	0.804692		4	0	1	2	8.8002	0	7.22965	0.637476	17.4669	372	0	0	0	0	0.0392459	0	1	0		2.07944	1.09861	2.56495	2.19722	1.09861	1.94591	4.04305	1.38629
300683	2022	0.0458672	0	0.13716	0.254864	0.195807	0.327589	1.6769	1.79176	21.7189	0.368682		4	0	0	12	9.89312	0	1.24133	0.183997	16.0274	583	0	0	0	0	0.0009974	0	0	0		3.78419	3.33221	1.60944	1.38629	2.19722	0	3.71357	1.60944
600380	2018	0.0341627	0	0.347747	0.474771	0.16198	0.475015	0.936226	2.89037	23.9416	0.636705	2020	-2	1	0	5	10.631	0	8.53581	0.35513	19.2173	1160	0	0	0	0	0.0039783	0	1	1	1	2.94444	2.3979	3.63759	4.07754	3.52636	4.15888	6.00141	3.91202
2898	2018	0.0343067	0	0.122117	0.593174	0.236433	0.51146	1.86157	0.693147	20.4433	0.159123		4	0	0	5	10.631	0	0.259304	0.288887	16.1906	48	0	0	0	0	0.0128227	0	0	1		1.79176	1.38629	1.09861	1.60944	1.09861	0	1.79176	1.94591
300267	2013	0.0249252	0	0.0780977	0.753066	0.272227	0.492402	2.64456	1.09861	21.0928	0.225563		4	0	0	13	9.29778	0	0.360668	0.058751	14.2614		0	0	0	0	0	0	0	1		2.63906	1.09861	3.7612	3.09104	4.39445	1.60944	3.58352
688363	2023	0.0526973	0	0.175511	0.70849	0.283657	0.588567	2.22678	1.60944	22.8598	0.796867		4	0	0	21	10.4909	0	4.46347	0.467812	18.6494	926	0	0	0	0		0	1	1		4.46591	3.49651	3.49651	1.79176
603538	2021	0.024922	0	0.505559	0.353031	0.212026	0.214225	1.83861	1.60944	22.1099	0.319545		4	0	1	31	10.3473	0	0.997252	0.023281	16.5952	455	0	0	0	0	0.0028489	0	1	1		2.89037	3.17805	3.43399	2.77259	3.04452	3.17805	4.2485	2.99573
2873	2020	0.0185104	0	0.461734	0.573333	0.183156	0.440194	1.6782	1.38629	21.1524	0.520008		4	0	0	7	8.74241	0	0.284307	0.48745	15.6474	144	0	0	0	0	0.0098312	0	0	0		1.94591	1.38629	0	0	0.693147	0	1.79176
600666	2011	0.0025099	0	0.74785	0.6788	0.105336	0.323907	2.01774	2.94444	21.1756	0.471563		4	0	0	32	8.42755	0	0.0394541	0.137566	13.8605		0	0	0	0		0	0	0		0.693147	0.693147	1.09861	0	0.693147	0	1.94591
2433	2017	0.0038175	0	0.385889	0.433908	0.23414	0.327184	1.17081	2.07944	22.814	0.409843		4	0	0	5	10.5594	0	0.308861	0.10852	0	75	0	0	0	0	0	0	1	0		0	2.89037	0	2.19722	1.09861	1.94591	3.43399	3.71357
756	2019	0.0365755	0	0.5167	0.905034	0.436131	0.329438	1.1563	3.17805	22.5852	0.713215		4	0	0	21	10.2461	0	2.35401	0.140769	17.5279		0	0	0	0		0	1	0		4.18966	2.83321	3.4012	2.83321	3.52636	3.3673	5.18739	2.48491
2166	2011	0.0061833	0	0.752219	0.172512	0.177932	0.298096	2.17563	1.60944	20.6465	0.009655		4	0	0	6	8.3526	0	0.057265	0.078074	15.0908		0	0	0	0		0	0	0		1.60944	0	0	0	1.60944	0
2038	2021	0.0681648	0	0.0753818	0.2178	0.0870498	0.226268	1.83146	2.89037	22.4743	0.222157		4	0	0	2	8.90775	0	3.92661	0.396497	16.5757	308	0	0	0	0	0.0338514	0	1	1		0	0	0	0	0	0	4.36945	1.38629
600332	2018	0.0113728	0	0.550452	1.05853	0.0614921	0.45043	1.44786	3.09104	24.5022	0.800597		4	0	0	5	10.631		5.85498	0.119734	19.2173	709	0	0	0	0		0	1	0		4.29046	3.95124	4.15888	4.12713	4.21951	3.91202	6.31355	3.58352
600252	2014	0.0096457	0	0.262688	0.456463	0.0991567	0.225217	2.53042	2.70805	22.806	0.359158		4	0	0	6	8.5459	0	0.774184	0.369153	18.7919		0	0	0	0	0	0	1	1		3.78419	0.693147	3.43399	0	4.02535	0	4.57471	1.60944
603229	2019	0.0538814	0	0.271919	0.364801	0.192176	0.59985	1.98851	1.09861	20.6024	0.187134		4	0	0	31	10.1773	0	0.477467	0.029204	15.91	144	0	0	0	0	0	0	0	1		1.09861	0	0.693147	0	1.09861	0	1.94591
300016	2015	0.036458	0	0.111796	0.502222	0.179445	0.215174	8.73804	1.94591	20.7721	0.430392		4	0	0	2	8.39385	0	0.382817	0.36799	15.4248	104	0	0	0	0	0.0032402	0	0	1		1.94591	0	1.94591	0.693147	2.30259	0	3.63759
766	2016	0.0079492	0	0.215342	0.179737	0.153594	0.459696	2.12216	2.99573	22.3916	0.63441		4	0	0	14	8.26909	0	0.421586	0.253916	16.4977	267	0	0	0	0	0	0	1	1		1.09861	1.38629
2399	2020	0.0086195	0	0.385627	0.311198	0.112454	0.323064	1.6066	2.3979	23.6691	0.845687		4	0	0	5	10.6889	0	1.63994	0.076687	17.6603	292	0	0	0	0	0.0002095	0	1	1		0.693147	0	0.693147	0	1.09861	0.693147	4.60517	1.38629
300639	2021	0.0295939	0	0.178753	0.754202	0.259157	0.292167	2.20655	1.60944	22.1658	0.526163		4	0	0	5	10.8308	0	1.25223	0.143162	15.9605	509	0	0	0	0	0.0023466	0	1	1		1.38629	0.693147	1.60944	0	0.693147	0	5.42495	2.94444
688197	2024	0.207586	0	0.122762	0.062221	0.0158991	0.490542	2.47545	1.09861	20.6423	0.279251		4	0	0	2	8.88555	0	2.12681	0.007233	15.5522	158	0	0	0	0		0	0	0		1.09861	0
603811	2019	0.0301666	0	0.215546	0.758507	0.390894	0.294014	2.57891	1.09861	20.7033	0.065596		4	0	0	31	10.1773	0	0.295708	0.392457	16.4684	70	0	0	0	0	0	0	0	1		0	0	1.38629	0	1.09861	3.3673	2.56495
2020	2016	0.0335236	0	0.262634	0.602024	0.186583	0.231578	2.05929	2.56495	21.9143	0.178319		4	0	0	31	9.97912	0	1.10313	0.274775	16.4253	507	0	0	0	0	0	0	1	0	6	2.3979	1.94591	3.13549	1.38629	2.63906	3.3673	5.35659	2.56495
999	2014	0.0219363	0	0.344205	0.704993	0.210284	0.635917	2.42196	2.70805	23.0904	0.754807	2022	-8	1	0	5	10.3713	0	2.34	0.331568	17.3542		0	0	0	0		0	1	1	1	3.3673	4.2485	3.61092	3.2581	4.23411	4.76217	5.45959	3.89182
2399	2017	0.006276	0	0.417215	0.20459	0.0636486	0.380075	1.8621	2.07944	23.3027	0.822978		4	0	0	5	10.5594	0	0.827763	0.023812	17.3999	136	0	0	0	0	0.0002386	0	1	0		1.79176	0	0.693147	1.79176	2.19722	0	4.77912	1.60944
300108	2015	0.0066351	0	0.285255	0.302312	0.202197	0.248613	2.16784	1.79176	21.5649	0.245473		4	0	0	14	8.25266		0.153947	0.037039	0	82	0	0	0	0	0	0	0	1		0	0	1.09861	1.38629	1.60944	0	2.30259	1.79176
2750	2023	0.0533528	0	0.143291	0.125646	0.280775	0.393963	6.45984	2.19722	20.2638	0.566912		4	0	0	30	9.23565	0	0.336995	0.738372	0	67	0	0	0	0	0.0182067	0	0	0		1.09861	0
600222	2019	0.0217408	0	0.521139	0.470626	0.15402	0.230779	1.47559	3.04452	21.731	0.308792		4	0	0	10	10.0448	0	0.595572	0.134911	16.5205	490	0	0	0	0	6.26e-05	0	0	0		2.77259	2.70805	2.63906	2.07944	2.63906	2.70805	4.45435	2.19722
600789	2012	0.0255322	0	0.596766	0.626656	0.45301	0.245879	1.17321	2.77259	22.1058	0.397138		4	0	0	21	9.96533	0	1.0175	0.0921	15.8047		0	0	0	0	0.0032621	0	1	0		2.30259	2.56495	2.3979	1.38629	2.19722	1.09861	4.00733	2.19722
2728	2018	0.0257784	0	0.462563	0.442866	0.155433	0.309107	1.43884	1.60944	21.4497	0.009655		4	0	0	5	10.631	0	0.532994	0.226074	15.8805	182	0	0	0	0	0.0032275	0	0	1		0.693147	1.79176	2.30259	2.30259	1.94591	1.60944	3.46574
2653	2019	0.1044	0	0.527998	0.837632	0.160845	0.368487	2.74942	2.07944	22.3397	0.041189	2019	0	1	0	27	6.45457	0	5.25683	0.435168	19.2173	590	0	0	0	0	0.050025	1	1	0	12	3.3673	1.09861	3.78419	1.94591	4.06044	0	6.42487	1.94591
600976	2023	0.0189944	1	0.458611	1.10754	0.0902187	0.241293	2.85406	2.99573	22.1507	0.600788	2020	3	1	1	12	9.91421	1	0.791676	0.31909	17.5425	172	3	0	1	0	0.0012281	0	1	0	11	1.09861	1.38629	0.693147	0
603669	2022	0.0170443	0	0.388216	0.132391	0.163417	0.47093	2.61941	2.07944	21.3414	0.544318		4	0	0	27	6.66836	0	0.31625	0.738372	14.9437	113	0	0	0	0		0	0	0		1.60944	0	0	0	0.693147	0	2.77259
963	2018	0.0367398	0	0.457494	1.47237	0.10582	0.417724	2.30848	2.94444	23.6791	0.770121	2019	-1	1	0	31	10.1389	0	7.06041	0.140146	18.1896	550	0	0	0	0	0	0	1	0	4	2.63906	2.19722	3.04452	3.09104	4.04305	3.7612		3.52636
2826	2022	0.0137043	0	0.263413	0.92988	0.358325	0.263977	2.08191	1.94591	20.7413	0.027791		4	0	1	27	6.66836	0	0.139537	0.315936	15.1839	46	0	0	0	0	0	0	0	0		0	0.693147	0	0	0.693147	0	2.07944	0
2868	2023	0.0140105	0	0.789258	0.316396	0.357889	0.304289	2.44591	1.94591	21.3988	0.632078		4	0	0	3	10.0844	0	0.275307	0.031412	14.8574	164	0	0	0	0	0	0	0	0		1.38629	2.19722	0.693147	1.09861
623	2024	0.0030274	1	0.112711	0.079996	0.0630216	0.273503	0.936226	3.3673	24.2198	0.403144	2019	4	1	0	14	8.42893	1	0.999091	0.279258	17.813	287	5	0	0	1	0.0007969	0	1	0	17	3.73767	0
813	2021	0.0116054	0	0.0533145	0.120629	0.0888719	0.199985	1.626	3.17805	22.4773	0.624562		4	0	0	29	8.74765	0	0.670565	0.258606	15.8909	201	0	0	0	0	0	0	1	1		3.3673	3.52636	2.3979	2.19722	2.70805	3.13549	3.71357	3.09104
300204	2012	0.0201827	0	0.134091	0.430732	0.0676047	0.376462	1.91755	0.693147	21.083	0.748368	2023	-11	1	0	2	8.25738	0	0.28921	0.522606	13.8794		0	0	0	0		0	0	1	1	2.3979	1.94591	0.693147	0	0.693147	1.79176	3.17805
2349	2023	0.0202887	0	0.119543	0.485553	0.185874	0.343897	2.38327	2.63906	21.8817	0.391987		4	0	0	15	10.9492	0	0.646199	0.150801	15.1392	221	0	0	0	0	0	0	0	1		3.78419	3.63759	3.29584	2.07944
688526	2023	0.0189468	0	0.178452	0.234846	0.171048	0.167331	2.21217	1.38629	22.2647	0.233787		4	0	0	12	9.91421	0	0.885054	0.145513	16.9093	278	0	0	0	0	0	0	1	1		2.70805	1.09861	1.60944	0
2898	2020	0.0396916	0	0.278831	0.146289	0.421913	0.51146	1.74747	1.38629	20.5174	0.1585		4	0	0	5	10.6889	0	0.323074	0.617755	14.7148	67	0	0	0	0	0.0081513	0	0	0		1.09861	0	1.94591	0	0.693147	0	2.56495	1.79176
2219	2013	0.0081982	0	0.281947	0.561304	0.18183	0.51505	9.51433	1.79176	20.857	0.169111		4	0	0	4	7.89133	0	0.0937126	0.195263	15.0825		0	0	0	0		0	0	1		0	1.38629	0	0
600420	2017	0.0222693	0	0.495882	0.564358	0.431946	0.215822	1.2211	2.63906	23.4426	0.701224		4	0	0	24	9.16177	0	3.37838	0.174914	18.2705	908	0	0	0	0	0.0019314	0	1	0		2.77259	3.3673	3.63759	3.71357	2.56495	2.3979	5.30827	3.2581
2007	2012	0.0215347	0	0.0444998	0.341357	0.267445	0.178277	4.13606	2.19722	21.8094	0.674107		4	0	0	10	9.61864	0	0.638002	0.080076	17.1727		0	0	0	0		0	0	1		0	0	0.693147	1.94591	1.09861	0	3.09104
300239	2024	0.0147666	0	0.337342	0.329772	0.380576	0.211775	1.74797	2.63906	21.6883	0.346719		4	0	0	18	9.35914	0	0.387613	0.021127	15.8259	157	0	0	0	0	0.000141	0	0	0		0.693147	0
300239	2022	0.0171017	0	0.239268	0.426842	0.372075	0.211776	2.01164	2.48491	21.5597	0.436058		4	0	0	18	9.33719	0	0.394726	0.018907	16.2165	154	0	0	0	0	0.0011818	0	0	1		1.09861	0.693147	1.09861	1.09861	0.693147	0	3.13549	0.693147
600085	2018	0.0114258	0	0.290478	0.725195	0.106719	0.52448	2.13227	3.09104	23.7426	0.823253		4	0	0	2	8.60839	0	2.33972	0.207814	17.5101	535	0	0	0	0		0	1	0		1.60944	2.99573	1.94591	4.12713	2.48491	2.99573	4.41884	2.99573
2821	2017	0.0368711	0	0.182832	0.560018	0.288389	0.418265	3.28355	0.693147	21.693	0.654605		4	0	0	26	8.42598	0	0.972366	0.037619	17.8756	1164	0	0	0	0	0	0	0	1		3.73767	2.30259	3.46574	2.3979	4.02535	2.30259	4.91265	2.30259
605116	2021	0.0402866	0	0.123988	0.493671	0.306166	0.383	1.82026	0.693147	21.2664	0.478866		4	0	0	31	10.3473	0	0.693507	0.036969	16.0784	189	0	0	0	0	0	0	0	1		2.56495	0	2.89037	0	2.89037	1.38629	3.91202
2099	2010	0.0365125	0	0.440474	1.00589	0.340843	0.246729	3.13564	1.60944	20.8546	0.343019		4	0	0	31	9.55683		0.416359	0.017075	15.7325		0	0	0	0		0	0	0		1.60944	0	0.693147	0	1.09861	0	3.55535
300558	2022	0.123551	1	0.373248	0.335171	0.0752431	0.191785	2.96556	1.94591	22.7914	0.620784	2016	4	1	0	31	10.4035	1	9.77305	0.327799	17.7245	647	6	0	0	1	0.0350183	0	1	1	5	3.4012	0	2.99573	0.693147	0.693147	0	5.53339
989	2012	0.0156265	0	0.202921	0.572911	0.132616	0.403524	2.04611	2.56495	21.3334	0.527837		4	0	0	13	9.20298	0	0.287632	0.34535	15.9839		0	0	0	0		0	0	0		2.56495	3.78419	3.09104	3.78419	3.29584	3.73767	4.27667	2.48491
600329	2013	0.01795	0	0.51068	1.23708	0.160041	0.440426	1.92621	2.83321	22.3838	0.659909		4	0	0	26	8.39097	0	0.94459	0.200227	16.3574		0	0	0	0	0.0003979	0	1	0		2.63906	2.70805	1.94591	3.04452	2.63906	3.04452	4.95583	3.66356
2562	2021	0.0207091	0	0.46526	0.498725	0.525813	0.242169	1.27144	2.3979	22.4463	0.031901		4	0	0	31	10.3473	0	1.16002	0.015828	16.7343	325	0	0	0	0	0	0	1	0		2.89037	0.693147	2.63906	0	2.77259	0.693147	4.11087	1.94591
300601	2022	0.0720682	0	0.348244	0.226051	0.124251	0.253655	2.45245	1.79176	23.3469	0.150112		4	0	0	5	10.8709	0	9.93558	0.344068	18.1058	465	0	0	0	0	0.0139268	0	1	1		1.94591	0.693147	1.79176	1.38629	2.07944	0.693147	3.58352
600085	2020	0.0118151	0	0.288087	0.59991	0.186895	0.52448	1.78909	3.17805	23.8069	0.642932		4	0	0	2	8.65506	0	2.58012	0.192831	17.806	499	0	0	0	0		0	1	1		2.48491	2.99573	2.19722	3.8712	2.30259	3.33221	4.59512	3.97029
2821	2022	0.0388662	0	0.139494	0.614173	0.198603	0.327921	2.89384	1.94591	23.6268	0.711669		4	0	0	26	8.69656	0	7.08891	0.014645	17.3889	2612	0	0	0	0	0	0	1	1		3.61092	3.09104	3.66356	3.4012	3.89182	1.94591	4.89784	2.94444
603707	2022	0.0311317	0	0.383905	0.407387	0.0929788	0.2719	3.29469	1.79176	23.0269	0.390097		4	0	1	15	10.913	0	3.11632	0.121667	16.2374	532	0	0	0	0	0.0047952	0	1	1		0	1.60944	2.07944	2.48491	0.693147	0		2.19722
300233	2016	0.0263302	0	0.333504	0.667918	0.345267	0.375829	2.87052	1.79176	21.5373	0.517658	2023	-7	1	0	21	10.149	0	0.594241	0.028003	16.8157	338	0	0	0	0	0	0	0	0	0	3.13549	0.693147	4.07754	2.07944	3.91202	1.09861	4.61512	1.94591
603998	2016	0.0205143	0	0.229196	0.457083	0.210559	0.363088	4.25246	1.09861	20.9631	0.039418	2020	-4	1	0	13	9.46823	0	0.260738	0.14808	15.3476	265	0	0	0	0	0	0	0	0	1	1.38629	1.09861	1.09861	0	1.09861	1.94591	2.3979
600079	2020	0.0288872	1	0.599432	0.613323	0.176568	0.256524	2.06334	3.17805	24.2021	0.545377	2019	1	1	0	12	9.6762	0	9.36611	0.179719	19.173	1682	1	1	0	0	0.0053049	0	1	1	4	4.07754	4.40672	3.80666	4.21951	4.20469	4.92725	6.37843	5.06259
603998	2023	0.0350296	1	0.484345	0.542541	0.263776	0.354805	2.03503	2.30259	21.8485	0.302074	2020	3	1	1	13	9.84282	1	1.07926	0.403755	17.4908	332	3	0	1	0	0	0	0	1	1	2.48491	2.94444	1.60944	1.38629
600201	2011	0.013433	0	0.425539	0.34769	0.137794	0.119652	2.36728	2.56495	21.2687	0.271971		4	0	0	18	8.30499	0	0.231763	0.13604	15.4007		0	0	0	0		0	0	1		1.60944	1.94591	0.693147	0	1.60944	0	3.3673	1.79176
600513	2013	0.0189383	0	0.380866	0.994346	0.241282	0.404423	2.90955	2.3979	20.2917	0.429865		4	0	0	15	10.2802	0	0.122999	0.2912	11.7118		0	0	0	0		0	0	0		0	0	1.09861	0	0.693147	1.38629	2.48491
300049	2014	0.0180515	0	0.312575	0.522059	0.0657676	0.100129	3.09318	1.60944	21.0093	0.452017		4	0	0	18	8.53982	0	0.240301	0.212201	13.2415		0	0	0	0	0.0091647	0	0	1		0	0
600829	2012	0.0070511	0	0.430881	1.03058	0.237609	0.692241	1.72048	2.94444	22.1224	0.766094		4	0	0	11	8.53696	0	0.285677	0.29532	17.7494		0	0	0	0		0	1	0		2.19722	2.07944	2.19722	0	1.94591	2.07944	3.98898	1.38629
600789	2013	0.0277011	0	0.598809	0.548562	0.421799	0.245879	1.29674	2.83321	22.1281	0.398001		4	0	0	21	10.0264	0	1.12875	0.091686	18.6132		0	0	0	0	0.0007085	0	1	0		2.3979	1.38629	2.19722	1.09861	2.83321	2.30259	4.29046	1.79176
600530	2024	0.0068907	0	0.505579	0.413198	0.141521	0.144769	5.43767	3.17805	20.4474	0.5863		4	0	0	24	9.362		0.0522921	0.088671	15.0683	52	0	0	0	0	0	0	0	0		0	0
600276	2015	0.0775591	0	0.0990662	0.905184	0.123863	0.243041	8.43021	2.77259	23.1653	0.702916	2017	-2	1	0	15	10.4155	0	8.91674	0.378381	17.1134	1693	0	0	0	0	0	0	1	1	2	2.48491	0	3.89182	0	4.39445	2.77259		0.693147
300199	2023	0.0591777	0	0.761012	0.125249	0.508544	0.147289	3.57969	2.56495	21.9103	0.01383		4	0	0	5	10.9048	0	1.93937	0.562472	17.725	191	0	0	0	0	0.0098865	0	1	0		2.70805	0.693147	1.09861	0
300026	2019	0.0282035	0	0.160949	0.628898	0.236866	0.222243	1.35119	2.3979	22.8547	0.362718	2019	0	1	0	26	8.50658	0	2.37658	0.42103	17.5117	863	0	0	0	0	0.0065389	1	1	1	15	3.21888	3.2581	3.4012	3.7612	4.29046	4.29046	5.7589	3.61092
600332	2021	0.0132961	0	0.526199	1.09652	0.0506307	0.45043	1.31749	3.21888	24.5022	0.748082		4	0	1	5	10.8308	0	8.79109	0.086284	19.2173	520	0	0	0	0	0.0001573	0	1	0		4.43082	4.46591	4.61512	4.68213	4.62497	4.21951	6.25958	3.58352
661	2012	0.0376373	0	0.436626	0.805499	0.257448	0.241991	3.90361	2.83321	21.5624	0.585166	2020	-8	1	0	14	8.10627	0	0.871069	0.386546	16.7083		0	0	0	0		0	0	1	6	2.30259	0.693147	1.38629	0	0.693147	0	4.23411
2900	2018	0.0314321	0	0.21634	0.925006	0.276772	0.39073	1.27796	0.693147	21.645	0.094524		4	0	0	11	8.17075	0	0.790064	0.661017	17.9554	280	0	0	0	0	0	0	0	0		1.60944	2.83321	1.09861	2.56495	1.60944	2.77259	3.21888	3.09104
2737	2018	0.0240977	0	0.320656	0.938528	0.235996	0.45411	1.9086	1.60944	22.3445	0.608998		4	0	0	11	8.17075	0	1.21914	0.323608	18.1171	657	0	0	0	0	0	0	1	1		2.48491	4.27667	2.99573	3.29584	1.79176	1.79176	3.3673
600216	2014	0.0274072	0	0.166178	0.626521	0.320209	0.22143	1.45803	2.77259	22.7863	0.457002	2019	-5	1	0	31	9.8823	0	2.15679	0.04144	16.8992		0	0	0	0		0	1	0	3	1.09861	0	1.79176	0.693147	1.94591	0	4.21951
688289	2023	0.0278726	0	0.12175	0.114264	0.119293	0.322949	1.48254	1.38629	22.8579	0.201634		4	0	0	13	9.84282	0	2.3564	0.355887	18.1363	490	0	0	0	0	0.0046604	0	1	0		4.70048	4.94876	3.7612	3.21888
300381	2022	0.0314822	0	0.11231	0.306846	0.210962	0.309679	1.28161	2.19722	21.8777	0.344213		4	0	0	5	10.8709	0	0.998661	0.144999	16.5828	192	0	0	0	0	0	0	0	0		2.70805	1.09861	2.83321	0.693147	2.48491	0	5.07517	1.79176
2728	2022	0.0170497	0	0.448799	0.384479	0.144224	0.311615	2.03118	2.19722	21.6576	0.052208		4	0	0	5	10.8709	0	0.434018	0.132419	15.961	191	0	0	0	0	0.0021182	0	0	1		0.693147	0.693147	1.09861	1.09861	1.94591	0	2.99573	0.693147
600200	2010	0.0012334	0	0.663114	1.36784	0.0715355	0.212916	1.91273	2.48491	21.8035	0.2656		4	0	0	15	9.99212		0.0363274	0.042865	17.4335		0	0	0	0	0.003041	0	0	0		1.60944	2.3979	1.09861	0
2693	2013	0.011174	0	0.0506234	0.165887	0.225011	0.344485	2.05596	0.693147	20.6367	0.680683		4	0	0	8	6.62127	0	0.102471	0.076596	15.157		0	0	0	0		0	0	1		1.09861	0	1.09861	0	0.693147	1.79176	2.56495
688505	2021	0.0892264	0	0.21271	0.431784	0.080142	0.228413	2.13847	2.99573	21.7461	0.672711		4	0	0	24	9.33844	0	2.48154	0.525906	16.8922	137	0	0	0	0	0.0085575	0	0	1		3.09104	0.693147	1.79176	0	2.19722	2.30259	3.61092	1.38629
300723	2021	0.0384198	0	0.455141	0.751923	0.0428418	0.424949	1.96983	1.60944	22.0328	0.565883		4	0	0	5	10.8308	0	1.42323	0.58279	18.5227	261	0	0	0	0	0	0	1	1		1.94591	0	2.30259	0	1.79176	0	4.26268	2.30259
600613	2023	0.0098511	0	0.271021	0.70241	0.291421	0.225928	1.46078	3.4012	21.9109	0.392618		4	0	0	24	9.35988	0	0.32305	0.388479	15.9423	203	0	0	0	0	0	0	1	0		1.60944	1.79176	0	0
600594	2019	0.0217312	0	0.347368	0.570544	0.225416	0.234185	1.0703	2.77259	22.4198	0.08733		4	0	0	7	8.69475	0	1.18549	0.532269	17.4152	64	0	0	0	0		0	1	0		2.19722	2.07944	2.48491	2.77259	1.94591	3.85015	4.92725	1.79176
300406	2022	0.0297427	0	0.291381	0.338283	0.0781283	0.159986	1.78474	2.19722	22.2521	0.220015		4	0	0	2	8.8002	0	1.372	0.230595	16.3941	287	0	0	0	0	0	0	1	1		2.99573	0.693147	2.63906	1.09861	2.94444	0	5.37528	0.693147
766	2012	0.0077088	0	0.30762	0.143852	0.118877	0.225907	2.88162	2.77259	20.6122	0.2564		4	0	0	14	8.10627	0	0.0689849	0.265411	13.0711		0	0	0	0		0	0	0		1.09861	0	0.693147	0	0.693147	0
513	2018	0.0394119	0	0.326166	0.531612	0.184522	0.34208	1.23149	3.2581	23.5819	0.729134	2019	-1	1	0	5	10.631	0	6.87239	0.36874	19.2173	721	0	0	0	0	0.0040717	0	1	1	2	3.89182	3.29584	4.23411	3.4012	4.39445	3.61092	6.29527	4.06044
915	2019	0.0404689	0	0.18567	0.59481	0.249362	0.207161	2.15106	3.04452	21.8714	0.450239		4	0	0	21	10.2461	0	1.27577	0.247307	16.3882	237	0	0	0	0	0	0	0	1		2.3979	2.77259	2.19722	2.3979	2.07944	2.48491	4.92725	3.93183
2864	2024	0.0164638	0	0.281945	0.442159	0.166554	0.349921	1.48692	2.07944	21.5475	0.058009		4	0	0	23	9.58321	0	0.375378	0.376873	16.1472	75	0	0	0	0	0	0	0	0		1.79176	0
603222	2020	0.0097897	0	0.54351	0.401073	0.329495	0.343846	2.43114	1.79176	21.5527	0.439348		4	0	0	31	10.1797	0	0.224378	0.147441	15.534	139	0	0	0	0	0	0	0	0		1.09861	3.3673	2.07944	2.19722	2.07944	2.07944	2.63906	2.77259
300434	2018	0.0087517	0	0.159307	0.307217	0.16333	0.166259	1.13117	1.38629	21.8835	0.143293		4	0	0	25	9.68389	0	0.279248	0.275373	15.6251	237	0	0	0	0	0	0	0	1		1.09861	2.19722	1.79176	2.70805	2.30259	2.94444	2.56495	2.48491
600422	2011	0.0054362	0	0.437067	1.47237	0.18446	0.243414	3.29755	2.48491	21.2118	0.823386		4	0	0	30	8.24575	0	0.088605	0.162074	16.3429		0	0	0	0		0	0	0		3.33221	0	3.46574	1.09861	2.89037	1.79176	4.36945
4	2013	0.0079953	0	0.403239	0.334591	0.16966	0.260961	4.43923	3.13549	19.8522	0.356		4	0	0	5	10.2868	0	0.0193608	0.112617	0		0	0	0	0		0	0	1		0	0	0	1.38629	2.56495	0	2.56495	1.60944
300683	2017	0.0128344	0	0.139161	0.509	0.0516055	0.387015	1.52391	0	21.3697	0.590108		4	0	0	12	9.6623		0.244977	0.660938	16.2047	60	0	0	0	0	0	0	0	1		0	0	2.30259	0	0	0
688098	2024	0.055332	0	0.0826806	0.19276	0.406199	0.219322	1.52802	1.79176	21.1642	0.206241		4	0	0	24	9.362	0	0.859924	0.331797	14.3958	77	0	0	0	0	0.0235503	0	0	0		1.38629	0
600222	2024	0.0311704	0	0.533997	0.549462	0.13099	0.143654	1.37104	3.2581	21.9731	0.249871		4	0	0	10	10.1001	0	1.08777	0.088044	15.692	576	0	0	0	0	0.0022599	0	1	0		1.60944	2.77259
739	2010	0.0259972	0	0.561648	0.84634	0.384978	0.20745	1.79885	2.63906	21.3355	0.240574		4	0	0	21	9.78319		0.479537	0.043849	15.9964		0	0	0	0		0	0	0		1.38629	0
2880	2019	0.0261954	0	0.0861859	0.539033	0.12918	0.6525	1.85319	1.09861	21.1841	0.754145		4	0	0	5	10.6775	0	0.415301	0.029239	16.1465	39	0	0	0	0	0.0008611	0	0	1		0.693147	0.693147	1.60944	2.19722	1.09861	1.94591	2.3979
600222	2017	0.0155093	0	0.46291	0.42806	0.217643	0.230779	1.51539	2.94444	21.7558	0.30213		4	0	0	10	9.94943	0	0.435529	0.098984	15.8151	233	0	0	0	0	0.0010341	0	0	0		2.83321	1.38629	2.48491	1.38629	2.77259	2.70805	4.07754	1.60944
2644	2012	0.0120188	0	0.179097	0.322445	0.18289	0.692241	1.2958	0.693147	20.5284	0.7647		4	0	0	4	7.82136	0	0.0989047	0.108283	15.7485		0	0	0	0		0	0	0		1.60944	0.693147	0	0	0	0
2793	2021	0.0429212	0	0.501329	0.752298	0.172677	0.354476	1.28721	1.79176	22.9742	0.624714	2022	-1	1	1	31	10.3473	0	4.07616	0.288112	17.8763	378	0	0	0	0	0.0091294	0	1	0	0	0.693147	1.60944	0	1.60944	0	0	3.49651	1.94591
600566	2019	0.0267089	0	0.295478	0.843155	0.264535	0.511408	2.56964	2.94444	22.8825	0.748187	2020	-1	1	0	12	9.83751	0	2.31423	0.496991	17.7389	602	0	0	0	0	0.0024583	0	1	1	16	3.04452	3.58352	1.94591	2.19722	2.30259	2.83321		3.66356
2550	2022	0.0360578	0	0.132765	0.866918	0.200392	0.199564	2.43143	2.48491	21.755	0.075835		4	0	0	15	10.913	0	1.01176	0.183092	16.1301	170	0	0	0	0	0.0045974	0	0	0		2.83321	0.693147	2.83321	1.94591	0.693147	1.79176	4.60517
2393	2022	0.0200295	0	0.177973	0.218774	0.191161	0.509316	0.936226	2.56495	22.3893	0.517886		4	0	0	26	8.69656	0	1.05977	0.293058	15.126	329	0	0	0	0	0	0	1	1		1.94591	2.56495	2.30259	2.94444	2.07944	1.79176	2.3979	1.94591
300558	2017	0.137266	1	0.254771	0.415503	0.163999	0.199661	4.55786	0.693147	21.7432	0.775613	2016	1	1	0	31	10.0539	0	3.8064	0.383772	17.5307	253	1	1	0	0	0.050025	0	0	1	5	1.38629	0	1.38629	0	2.56495	0.693147	4.69135
2118	2019	0.0037862	0	0.582794	0.083516	0.13516	0.366535	1.33258	2.56495	23.0896	0.45491		4	0	0	14	8.32719	0	0.403558	0.10706	0	97	0	0	0	0	0	0	1	1		0	0.693147	0.693147	0	0	0	4.26268	0.693147
600195	2023	0.0229114	0	0.268887	0.640415	0.333517	0.493654	1.6226	3.21888	22.9145	0.697825		4	0	0	2	8.78349	0	2.04974	0.066991	14.9895	479	0	0	0	0	0.0091769	0	1	0		3.29584	4.04305	3.04452	1.60944
600201	2024	0.0264401	0	0.199461	0.184122	0.239621	0.109164	1.33562	3.2581	22.635	0.26857		4	0	0	18	9.35914	0	1.78859	0.230362	17.8834	328	0	0	0	0	0.0062087	0	1	1		2.83321	0.693147
600673	2014	0.0029186	0	0.623405	0.481902	0.316791	0.315856	1.77249	3.09104	23.1312	0.616676	2021	-7	1	0	5	10.3713	0	0.32427	0.021314	17.8298		0	0	0	0	0.0013141	0	1	0	1	4.31749	1.38629	2.48491	1.09861
600380	2024	0.0428914	1	0.344867	0.433415	0.159281	0.477886	0.936226	3.17805	24.2989	0.623405	2020	4	1	0	5	10.9035	1	15.32	0.251159	18.8677	1670	4	0	1	0	0.0041156	0	1	1	1	3.3673	2.63906
2082	2023	0.0187312	0	0.357835	0.362191	0.20183	0.313654	1.27648	2.89037	22.181	0.42586		4	0	1	31	10.4327	0	0.804758	0.181972	15.9424	272	0	0	0	0	0.006168	0	1	0		2.07944	1.60944	2.56495	2.3979
2038	2013	0.0441607	0	0.0453851	0.471425	0.112541	0.225394	7.23647	2.30259	21.721	0.506597		4	0	0	2	8.33526	0	1.19768	0.026796	16.7742		0	0	0	0		0	0	1		0	0	1.94591	0	1.09861	0	4.74493
600535	2011	0.0192066	0	0.430822	1.08708	0.233849	0.472677	3.69554	2.30259	22.6155	0.726425	2017	-6	1	0	26	8.23119	0	1.2742	0.119701	17.6604		0	0	0	0		0	1	0	8	3.97029	1.94591	4.07754	1.79176	3.89182	2.70805	6.29895	2.89037
688658	2020	0.0285349	0	0.342881	0.972398	0.221049	0.400534	1.24927	0	22.4202	0.665623		4	0	0	2	8.65506		1.55715	0.464614	17.8768	338	0	0	0	0		0	1	0		2.77259	2.07944	3.21888	3.17805	3.21888	3.04452	3.73767
2581	2024	0.011555	0	0.0790612	0.159012	0.107641	0.111898	2.3825	2.63906	21.5099	0.218688		4	0	0	21	10.5868	0	0.253739	0.7031	13.2129	54	0	0	0	0	0	0	0	0		1.09861	0
153	2022	0.0182217	0	0.607369	0.938996	0.218538	0.107922	1.57773	3.13549	22.2205	0.303903		4	0	0	1	9.79517	0	0.814369	0.169947	17.6648	166	0	0	0	0	0.00358	0	1	0		2.70805	2.19722	1.79176	1.60944	2.19722	0.693147	4.18966	0.693147
603896	2018	0.0282553	0	0.173549	0.482987	0.177118	0.404397	2.00434	0.693147	20.8985	0.424181		4	0	0	31	10.1389	0	0.336669	0.462407	15.9912	101	0	0	0	0		0	0	1		0	0.693147	0.693147	0.693147	1.09861	0	4.35671
600332	2012	0.0138843	0	0.322525	1.47237	0.152715	0.481975	2.3469	2.77259	22.5535	0.795899		4	0	0	5	10.2163		0.86574	0.165202	17.0372		0	0	0	0		0	1	0		3.09104	3.3673	3.4012	3.21888	3.98898	3.93183	5.37064	1.94591
603456	2016	0.0254739	0	0.144061	0.521998	0.477081	0.444318	1.75378	1.09861	21.8215	0.625212		4	0	0	31	9.97912	0	0.763912	0.016587	16.6512	387	0	0	0	0	0	0	0	0		3.13549	0	2.99573	0	3.46574	0	3.43399
2422	2018	0.037951	0	0.558456	0.570255	0.3835	0.263312	1.40828	2.19722	24.1029	0.141144	2022	-4	1	0	25	9.68389	0	11.1427	0.366151	18.9457	2593	0	0	0	0	0.0077995	0	1	1	0	4.59512	4.91265	4.76217	5.10595	4.70048	4.7362	6.92461	5.35659
2262	2013	0.0295238	0	0.466139	1.47237	0.141591	0.412306	5.4862	1.79176	21.172	0.553332	2023	-10	1	0	15	10.2802	0	0.462444	0.24271	14.5731		0	0	0	0		0	0	0	0	2.48491	2.07944	1.94591	2.48491	2.48491	0	3.43399	1.94591
623	2021	0.0040281	1	0.138597	0.081664	0.0704366	0.281228	0.936226	3.2581	24.0929	0.397316	2019	2	1	0	14	8.46974	1	1.17087	0.346156	18.3041	252	2	0	1	0	0.0023428	0	1	0	17	2.56495	1.79176	3.09104	2.63906	3.29584	3.21888		1.60944
300009	2020	0.0606153	0	0.164425	0.50554	0.17971	0.265235	4.44597	2.48491	21.9774	0.108048		4	0	0	1	9.63014	0	2.12449	0.399394	17.6678	538	0	0	0	0	0.023881	0	1	1		2.77259	2.30259	3.13549	2.77259	2.48491	2.63906	5.56834	3.71357
538	2011	0.0035018	0	0.38892	1.35283	0.11365	0.415236	4.11465	2.94444	22.9305	0.859521		4	0	0	30	8.24575	0	0.318345	0.147303	16.8742		0	0	0	0		0	1	0		1.38629	3.21888	0.693147	2.07944	1.94591	3.21888	3.91202	1.94591
600196	2020	0.0478336	0	0.450514	0.379298	0.097216	0.366029	1.86622	3.13549	24.5022	0.659827	2021	-1	1	1	24	9.23587	0	17.5866	0.279274	18.0357	2258	0	0	0	0	0.0144588	0	1	1	2	4.26268	3.2581	3.95124	4.35671	4.00733	3.58352	6.92461	4.26268
688578	2024	0.0813929	1	0.107049	0.691355	0.0861381	0.321726	4.66324	1.60944	22.5009	0.554202	2021	3	1	0	24	9.362	1	4.81531	0.397203	17.9408	224	3	0	1	0	0.0282279	0	1	1	0	1.60944	0
2728	2023	0.0211599	0	0.199772	0.42197	0.20876	0.274156	2.22142	2.30259	21.6446	0.052996		4	0	0	5	10.9048	0	0.531671	0.163378	15.3644	213	0	0	0	0	0.0040197	0	0	1		1.09861	1.09861	1.94591	0
600422	2018	0.0179709	0	0.427057	1.07363	0.13174	0.308147	1.11019	2.94444	22.6536	0.489762		4	0	0	30	8.89117	0	1.23849	0.375242	17.673	180	0	0	0	0	0.0067764	0	1	0		3.21888	3.52636	2.94444	2.77259	2.94444	3.66356	5.49306	3.17805
688185	2022	0.0688713	0	0.368242	0.088642	0.131004	0.39631	1.68515	1.38629	23.1629	0.488069		4	0	0	26	8.69656	0	7.89882	0.257698	17.8627	452	0	0	0	0	0.0010114	0	1	0		2.3979	2.19722	2.89037	2.07944	1.94591	0.693147	4.48864	1.09861
600673	2011	0.0087957	0	0.533178	0.742227	0.398729	0.517241	1.39895	2.94444	22.6697	0.773755	2021	-10	1	0	5	10.172	0	0.616	0.020472	17.3597		0	0	0	0		0	1	0	1	2.19722	0.693147	1.09861	0.693147	3.09104	2.07944	4.15888	3.73767
2437	2018	0.0173898	0	0.53638	0.591257	0.178743	0.422992	1.18361	2.19722	22.9722	0.67788		4	0	0	11	8.17075	0	1.64806	0.535948	18.0748	104	0	0	0	0	0.0029439	0	1	0		2.3979	2.56495	2.3979	2.70805	1.79176	0.693147	4.55388	2.48491
605177	2022	0.0181876	0	0.255555	0.499555	0.339685	0.41476	1.08697	1.09861	21.628	0.072423		4	0	0	31	10.4035	0	0.44948	0.008146	16.212	157	0	0	0	0	0	0	0	0		1.94591	0	2.30259	0	2.3979	0
605199	2023	0.0502693	0	0.621188	0.709221	0.125603	0.417584	2.60307	1.38629	21.8419	0.654724		4	0	0	8	7.27828	0	1.47766	0.355512	17.2071	78	0	0	0	0	0.0183025	0	0	0		2.30259	0	2.83321	0
600285	2010	0.0179575	0	0.408065	0.342973	0.181242	0.094434	2.556	2.3979	20.9047	0.222171		4	0	0	10	9.40702		0.2153	0.309932	15.0469		0	0	0	0		0	0	0		1.79176	0	0.693147	0	1.79176	1.09861	3.29584	0
600789	2016	0.0277073	0	0.525618	0.611395	0.369766	0.245879	1.87723	2.99573	22.1531	0.306006		4	0	0	21	10.149	0	1.15762	0.093717	15.9474		0	0	0	0	0.0016032	0	1	0		2.56495	3.43399	2.70805	3.17805	2.63906	2.99573	4.67283	3.43399
2562	2023	0.0227159	0	0.481205	0.486993	0.525813	0.241981	1.13915	2.56495	22.496	0.048761		4	0	0	31	10.4327	0	1.33725	0.020819	16.1764	354	0	0	0	0	0	0	1	0		2.77259	0.693147	2.94444	1.60944
688177	2020	0.207586	0	0.161944	0.108578	0.156064	0.386375	1.65521	0	21.5959	0.800067		4	0	0	5	10.6889		5.62655	0.582442	17.0545	268	0	0	0	0	0	0	0	0		2.83321	0	3.04452	0	3.21888	0	3.85015
2932	2018	0.0439174	0	0.0397835	0.403764	0.136434	0.304021	1.94999	0	20.2406	0.125273		4	0	0	12	9.77417		0.271035	0.210161	16.1911	126	0	0	0	0	0	0	0	1		1.79176	2.48491	2.48491	1.94591	1.38629	2.70805		2.07944
600420	2020	0.0264187	0	0.461966	0.69973	0.319611	0.233225	0.997097	2.83321	23.6275	0.636454		4	0	0	24	9.23587	0	4.82154	0.270527	18.8724	1129	0	0	0	0	0.0011507	0	1	0		2.70805	3.13549	2.83321	3.93183	3.55535	3.61092	5.39816	3.98898
600750	2012	0.0169592	0	0.364149	1.09729	0.256999	0.421452	2.26447	2.83321	21.8954	0.749973		4	0	0	16	8.83831	0	0.54759	0.234492	15.0465		0	0	0	0	0.0003687	0	0	0		3.21888	3.09104	2.30259	2.19722	2.07944	1.09861	5.24175	2.30259
623	2019	0.0062938	0	0.130081	0.12241	0.0829297	0.266493	0.936226	3.17805	23.9737	0.465962	2019	0	1	0	14	8.32719	0	1.62386	0.42975	18.5536	241	0	0	0	0	0.0012674	1	1	0	17	2.63906	0	2.63906	0	2.56495	1.79176		2.19722
603439	2023	0.0104816	0	0.414695	0.690291	0.210507	0.460322	3.05668	1.38629	21.795	0.154561		4	0	0	7	8.89719	0	0.306111	0.484829	16.1318	242	0	0	0	0	0	0	0	1		1.60944	2.48491	1.79176	0
813	2020	0.008758	0	0.0697509	0.156218	0.0815961	0.244367	1.61542	3.13549	22.5795	0.650115		4	0	0	29	8.4736	0	0.560463	0.213885	15.5644	220	0	0	0	0	0	0	1	1		3.13549	2.99573	3.3673	3.52636	2.3979	2.19722	3.71357	3.13549
756	2024	0.0439951	0	0.421538	0.978438	0.389314	0.300208	1.40124	3.3673	22.9227	0.648997		4	0	0	21	10.5868	0	3.96818	0.069067	17.0651	828	0	0	0	0		0	1	0		3.91202	2.63906
790	2024	0.012528	0	0.525181	0.394265	0.199484	0.178656	1.60568	3.29584	21.5339	0.201249		4	0	0	25	10.0353	0	0.281784	0.326019	15.5438	166	0	0	0	0	0	0	0	0		1.60944	0.693147
300630	2020	0.0926544	0	0.332738	0.497708	0.175591	0.338872	4.91393	1.38629	21.8404	0.283983		4	0	0	8	6.97747	0	2.83152	0.148951	0	322	0	0	0	0	0.0301047	0	0	1		0	0	0.693147	0	2.3979	2.77259	3.7612
2019	2011	0.0353557	0	0.597411	0.418752	0.408918	0.239753	1.91229	2.07944	20.8771	0.270004	2017	-6	1	0	31	9.69714	0	0.412336	0.052347	15.3994		0	0	0	0		0	0	0	15	0	0
2821	2024	0.0318578	0	0.125773	0.29725	0.206026	0.313102	1.51486	2.19722	23.6828	0.720285		4	0	0	26	8.73461	0	6.1449	0.04193	17.2527	2612	0	0	0	0	0	0	1	1		3.89182	1.94591
2007	2020	0.0217908	0	0.193076	0.570112	0.138164	0.178519	6.90031	2.83321	23.0297	0.463121		4	0	0	10	10.0088	0	2.1875	0.214115	17.4387	659	0	0	0	0	0.0005517	0	1	1		2.89037	3.91202	2.56495	2.99573	3.33221	5.01728	5.48064	3.91202
2019	2015	0.0090711	0	0.366453	0.617891	0.161492	0.473471	2.39852	2.48491	22.2377	0.092817	2017	-2	1	0	31	9.93337	0	0.412439	0.151318	17.9412	123	0	0	0	0	0.0001284	0	1	1	15	1.09861	2.19722	2.3979	2.89037	1.60944	3.46574	4.85981
300238	2021	0.044757	1	0.319071	0.437868	0.181972	0.207594	4.79056	2.3979	20.8174	0.301816	2020	1	1	0	5	10.8308	0	0.491762	0.378763	17.1579	70	1	1	0	0	0.0023261	0	0	1	1	1.60944	1.79176	1.60944	1.38629	1.94591	3.13549	4.84419	2.70805
688247	2023	0.054351	0	0.111163	0.222626	0.187986	0.513963	1.85479	0.693147	21.0319	0.855524	2023	0	1	0	24	9.35988	0	0.740054	0.027257	15.6104	110	0	0	0	0		1	0	1	0	2.19722	2.19722	2.07944	0.693147
300363	2022	0.051212	0	0.361977	0.842172	0.20901	0.14465	2.42849	2.19722	23.0402	0.42026		4	0	0	32	9.30995	0	5.19509	0.028898	16.8679	1330	0	0	0	0		0	1	1		3.61092	2.89037	2.63906	3.46574	1.60944	1.09861	4.11087	1.94591
2287	2024	0.0154218	1	0.394248	0.357245	0.205152	0.686417	2.06569	2.77259	22.6388	0.876194	2020	4	1	0	27	6.92373	1	1.04721	0.474554	18.1393	318	4	0	1	0	0	0	1	1	10	1.38629	0
2940	2023	0.0570759	0	0.393286	0.579005	0.196338	0.354363	1.77467	1.79176	21.8285	0.576116		4	0	1	31	10.4327	0	1.72369	0.180223	17.5318	198	0	0	0	0	0.0096027	0	0	1		3.2581	1.09861	2.94444	0
600252	2023	0.0143508	0	0.290516	0.264429	0.125305	0.248978	1.03287	3.17805	23.1799	0.372138		4	0	0	6	9.09651	0	1.67416	0.430413	17.299	361	0	0	0	0	0.0011744	0	1	0		2.56495	1.60944	1.79176	0
688192	2023	0.207586	0	0.432879	0.062221	0.0158991	0.266869	4.6563	1.09861	21.1263	0.895824		4	0	0	15	10.9492	0	8.05598	0.738372	17.2334	261	0	0	0	0		0	0	0	7	0.693147	1.38629	0	0
2898	2022	0.0331799	0	0.379299	0.305288	0.462789	0.51146	2.09077	1.79176	20.5584	0.117433		4	0	1	5	10.8709	0	0.281362	0.373602	15.0998	78	0	0	0	0	0.0054656	0	0	0		0.693147	0	2.07944	0	2.07944	0	2.07944	1.09861
603658	2019	0.0732713	0	0.381101	0.775138	0.28334	0.604164	9.58399	1.38629	22.1718	0.906697		4	0	0	10	10.0448	0	3.11906	0.164594	17.4696	1180	0	0	0	0		0	1	1		4.52179	4.90527	4.74493	5.24702	5.03044	5.7589		5.35659
300026	2022	0.0264818	1	0.329968	0.548724	0.215686	0.222358	1.6128	2.63906	23.2594	0.422046	2019	3	1	0	26	8.69656	1	3.34488	0.348819	18.4425	1143	3	0	1	0	0.0077429	0	1	0	15	3.85015	3.21888	3.61092	3.68888	2.77259	2.07944		3.4012
2424	2013	0.0024769	0	0.388538	0.418303	0.166448	0.527252	2.23558	1.38629	21.9701	0.042307		4	0	0	7	8.0618	0	0.086175	0.257969	15.5364		0	0	0	0		0	1	1		1.79176	1.94591	1.60944	0	2.70805	0.693147	3.29584	2.19722
2868	2019	0.0183653	0	0.229246	0.335189	0.195941	0.30315	1.43646	1.09861	20.7333	0.750128		4	0	0	3	9.90676	0	0.1855	0.069745	15.7009	63	0	0	0	0	0	0	0	1		0	0	1.38629	0	1.38629	0	2.07944
300110	2012	0.0113555	0	0.249697	0.370683	0.525813	0.518864	1.42042	1.09861	21.3026	0.726199		4	0	0	21	9.96533	0	0.202688	0.215567	15.4715		0	0	0	0		0	0	1		2.19722	3.17805	2.77259	2.89037	3.04452	3.78419	3.49651	3.09104
2399	2010	0.0195097	0	0.0358341	0.803812	0.0158991	0.369358	1.58754	0	22.8185	0.906697		4	0	0	5	10.0396		1.58556	0.007233	13.1741	162	0	0	0	0		0	1	1		0	0	1.09861	0	2.07944	0	1.38629
4	2017	0.0191708	0	0.315247	0.562797	0.11613	0.284327	7.22984	3.29584	19.8522	0.511561		4	0	0	5	10.5594	0	0.0515397	0.536649	8.2943	24	0	0	0	0	0	0	0	0		0	0	0.693147	0	4.23411	0	3.7612	0.693147
2030	2014	0.0694202	0	0.424825	0.78799	0.139982	0.20174	7.08826	2.3979	21.1871	0.437379		4	0	0	5	10.3713	0	1.10392	0.155839	16.8626		0	0	0	0	0.025217	0	0	0		2.30259	2.99573	2.3979	1.79176	2.94444	2.56495	5.52545	4.2485
989	2011	0.0101437	0	0.193524	0.650184	0.116053	0.403524	1.86164	2.48491	21.3101	0.480147		4	0	0	13	9.09196	0	0.182419	0.268225	15.5796		0	0	0	0		0	0	1		2.19722	2.07944	2.56495	3.78419	3.09104	3.78419	3.80666
606	2012	0.0010664	0	0.28586	0.237525	0.27788	0.131105	1.7511	2.83321	21.134	0.30489		4	0	0	20	6.43004	0	0.0182936	0.072967	0		0	0	0	0		0	0	0		0	0.693147	0	0.693147	0	0	1.94591
688526	2020	0.0189906	0	0.129351	0.376241	0.0655001	0.167751	1.9171	0	21.8582	0.278633		4	0	0	12	9.6762		0.590782	0.133821	16.8219	181	0	0	0	0	0	0	0	1		2.70805	0	3.2581	0.693147	3.04452	1.09861	3.91202
600812	2023	0.0559509	0	0.700792	0.479884	0.307626	0.240761	1.15916	3.4012	23.7657	0.653837		4	0	1	9	9.70719	0	11.7255	0.163555	17.6664	738	0	0	0	0	0.0417528	0	1	0		3.33221	2.30259	3.33221	0
300452	2021	0.0278427	0	0.266643	0.661896	0.310156	0.268779	3.63873	1.94591	20.6851	0.212128		4	0	0	1	9.75499	0	0.26801	0.034543	15.6421	162	0	0	0	0	0	0	0	1		1.09861	1.38629	1.38629	1.79176	1.09861	2.07944	2.94444	0.693147
566	2010	0.0072983	0	0.543872	0.637642	0.249852	0.19662	6.32559	2.83321	20.7986	0.514282		4	0	0	8	6.36767		0.0786934	0.145825	15.3409		0	0	0	0		0	0	0		1.60944	0	1.38629	1.60944	1.94591	1.60944	2.63906	0.693147
600056	2018	0.0068694	0	0.600029	1.32351	0.0725799	0.41275	1.12312	3.09104	23.9558	0.682114		4	0	0	2	8.60839	0	1.74099	0.11334	17.8063	593	0	0	0	0	0.0034762	0	1	0		3.13549	2.56495	3.17805	2.19722	2.70805	3.09104	4.41884	2.3979
2007	2010	0.0217939	0	0.0660219	0.550017	0.270625	0.178277	9.58399	1.94591	21.6694	0.768305		4	0	0	10	9.40702		0.561377	0.016851	16.9027	172	0	0	0	0		0	0	1		0	0	0.693147	0	0	0
600222	2018	0.0145346	0	0.509335	0.423422	0.165252	0.230779	1.1951	2.99573	21.7654	0.277502		4	0	0	10	10.0006	0	0.412106	0.114722	15.6458	431	0	0	0	0	0.0003419	0	0	0		2.48491	1.38629	2.77259	2.70805	2.63906	2.07944	4.30406	2.07944
600466	2010	0.0058977	0	0.107253	0.570528	0.349069	0.299028	3.05984	2.30259	20.1793	0.299		4	0	0	25	9.02199		0.0342342	0.253277	0		0	0	0	0		0	0	0		0	0	0	0	0	0	1.94591
2750	2017	0.0346464	0	0.177896	0.39413	0.28542	0.438202	3.27461	1.09861	20.4815	0.7516		4	0	0	30	8.75113	0	0.272053	0.60045	0	41	0	0	0	0	0	0	0	0		1.38629	1.38629	2.07944	1.09861	1.60944	0
153	2018	0.0292225	0	0.570549	1.04347	0.252264	0.113039	1.11159	2.94444	21.8245	0.339893		4	0	0	1	9.55353	0	0.879013	0.268058	16.9627	158	0	0	0	0	0.0049867	0	0	0		0	0	1.94591	0	3.04452	0	5.15906	2.19722
688505	2023	0.0850632	0	0.180111	0.290715	0.0794303	0.22699	2.71787	3.09104	21.7799	0.612902		4	0	0	24	9.35988	0	2.447	0.450894	17.0573	182	0	0	0	0	0.0003259	0	0	1		2.19722	2.30259	0	0
300485	2022	0.0353535	0	0.0440156	0.210752	0.156751	0.495081	1.37075	2.07944	21.9956	0.017309		4	0	0	2	8.8002	0	1.2618	0.502136	16.2606	107	0	0	0	0	0.0071447	0	1	1		1.09861	2.48491	1.09861	2.19722	1.38629	1.09861	2.99573	2.77259
300534	2016	0.0083247	0	0.0782471	0.382467	0.457998	0.26101	2.58039	0	20.4534	0.596658		4	0	0	4	7.81742		0.0635572	0.095495	15.343	33	0	0	0	0		0	0	1		0.693147	0	1.09861	1.09861	0.693147	1.60944
600211	2022	0.0108742	1	0.260682	0.646567	0.0965681	0.322796	2.43317	3.17805	22.1341	0.634654	2017	4	1	0	27	6.66836	1	0.445779	0.551537	15.6707	37	5	0	0	1	9.16e-06	0	1	1		1.60944	0	1.79176	0.693147	3.13549	0		0
989	2020	0.022364	0	0.225985	0.713603	0.214938	0.390178	1.38997	3.04452	22.3469	0.240214		4	0	0	13	9.67716	0	1.13419	0.379038	17.1546	314	0	0	0	0	0	0	1	0		2.30259	2.56495	1.38629	2.07944	2.56495	2.99573	5.16479	3.21888
300630	2022	0.0880776	0	0.580576	0.302319	0.192496	0.339312	1.98939	1.79176	22.5339	0.294701		4	0	0	8	7.17679	0	5.38552	0.216569	0	550	0	0	0	0	0.0451385	0	1	1		2.3979	2.77259
300406	2014	0.0250352	0	0.0549989	0.649406	0.0650012	0.148705	2.61431	0	20.7668	0.132979		4	0	0	2	8.39683		0.261485	0.134635	15.6871		0	0	0	0		0	0	1		1.09861	0	1.94591	0	2.30259	0
300238	2019	0.0386465	0	0.38736	0.314076	0.203787	0.207594	4.68503	2.19722	20.8625	0.360574	2020	-1	1	0	5	10.6775	0	0.444182	0.423802	17.0406	84	0	0	0	0	0.0025032	0	0	0	1	2.07944	2.30259	2.63906	0.693147	1.60944	1.79176	4.94164	2.56495
600673	2021	0.0297632	0	0.591286	0.512322	0.2469	0.279669	1.79659	3.3673	23.8214	0.663996	2021	0	1	1	5	10.8308	0	6.59437	0.048311	18.4682	109	0	0	0	0	0.0078082	1	1	0	1	0.693147	0	2.30259	3.17805	4.17439	3.78419	6.78672	4.2485
300110	2011	0.014437	0	0.0447096	0.337869	0.280692	0.530314	1.34894	0.693147	20.9444	0.697721		4	0	0	21	9.89979	0	0.180099	0.23121	15.9902		0	0	0	0		0	0	1		1.79176	2.70805	2.19722	3.17805	2.77259	2.89037		2.48491
766	2018	0.0123924	0	0.208321	0.357313	0.130774	0.459696	1.18625	3.09104	22.5145	0.638073		4	0	0	14	8.30684		0.743178	0.593925	17.2927	309	0	0	0	0	0.0011697	0	1	1		2.19722	1.60944	1.94591	2.19722	1.60944	2.48491	2.89037	2.07944
300357	2014	0.0248395	0	0.0358341	0.602345	0.072303	0.518106	3.29197	0	20.0909	0.76102		4	0	0	31	9.8823		0.131974	0.370299	15.7003		0	0	0	0	0.0041417	0	0	1		1.09861	0	0	0	0	0
300006	2017	0.020016	0	0.371287	0.490796	0.283765	0.227146	1.90579	2.19722	21.7313	0.223333		4	0	0	32	9.04251	0	0.548508	0.266123	15.9118	113	0	0	0	0	0.0076998	0	0	0		1.60944	1.94591	1.79176	2.77259	1.09861	1.79176	4.3438	3.49651
600568	2019	0.012818	0	0.185848	0.133881	0.178623	0.23833	0.936226	2.94444	22.2878	0.455581		4	0	0	12	9.83751	0	0.612773	0.072699	16.8519	96	0	0	0	0	0	0	1	0		1.09861	2.63906
2317	2010	0.018599	0	0.0644525	0.444048	0.0927404	0.327375	1.67551	0.693147	21.1168	0.028703	2023	-13	1	0	5	10.0396		0.275672	0.352606	16.0038		0	0	0	0	0	0	0	1	0	1.09861	0.693147	1.79176	1.09861	1.09861	0	2.77259
2082	2021	0.0189076	0	0.372124	0.384824	0.18125	0.314557	1.56353	2.77259	22.1983	0.509933		4	0	1	31	10.3473		0.826522	0.203795	16.6655	235	0	0	0	0	0.0014769	0	1	1		1.79176	3.3673	1.79176	1.38629	2.07944	1.60944	3.17805	3.3673
2675	2021	0.0220174	0	0.343837	0.519891	0.136906	0.155679	1.91712	2.30259	22.7588	0.417857		4	0	0	21	10.3992	0	1.68572	0.1514	17.0638	232	0	0	0	0	0.004049	0	1	1		3.43399	4.33073	3.13549	4.12713	2.63906	3.8712	4.55388	3.82864
788	2015	0.0041558	0	0.638146	0.51984	0.0458808	0.285839	3.35636	2.94444	21.8623	0.464929		4	0	0	32	8.88295	0	0.129821	0.077071	15.85	78	0	0	0	0	0.0004795	0	0	0		0.693147	0	0	0	1.09861	0	4.91265	1.60944
688177	2023	0.207586	0	0.469758	0.315568	0.221332	0.386375	7.93628	1.38629	21.5506	0.820211		4	0	0	5	10.9048	0	7.6864	0.239796	18.0754	379	0	0	0	0		0	0	1		2.94444	0	1.09861	0
963	2011	0.0174375	0	0.692913	1.47237	0.105452	0.355037	2.07717	2.48491	22.4886	0.906697	2019	-8	1	0	31	9.69714	0	1.019	0.100594	16.3885		0	0	0	0		0	1	0	4	1.60944	1.09861	1.60944	2.19722	0.693147	0	4.41884	0.693147
600436	2019	0.0135552	0	0.208953	0.739859	0.0260581	0.579224	7.73227	2.83321	22.8992	0.690967		4	0	0	3	9.90676	0	1.19432	0.091408	16.7088	146	0	0	0	0	0	0	1	1		1.94591	1.38629	2.48491	2.83321	2.77259	4.17439	5.11199	3.21888
919	2024	0.0181795	0	0.203696	0.566674	0.229303	0.415884	0.936226	3.2581	22.5297	0.494405		4	0	0	15	10.9883	0	1.10692	0.026079	16.3277	153	0	0	0	0	0	0	1	0		2.63906	2.30259
2030	2012	0.0733054	0	0.313584	0.6865	0.180857	0.191693	3.66244	2.19722	20.6315	0.368022		4	0	0	5	10.2163	0	0.668752	0.227967	16.313		0	0	0	0	0.0096958	0	0	0		2.99573	3.29584	2.63906	2.56495	2.30259	2.99573	5.10595	3.58352
300026	2012	0.0250803	0	0.230431	0.766058	0.360956	0.252798	2.60837	1.38629	21.3121	0.455405	2019	-7	1	0	26	8.327	0	0.451902	0.423095	15.9198		0	0	0	0		0	0	1	15	3.71357	1.38629	1.79176	1.38629	3.04452	1.60944	4.66344	2.30259
300147	2010	0.0093949	0	0.257773	0.403454	0.225218	0.347927	1.33974	0	21.3366	0.749925		4	0	0	5	10.0396		0.173488	0.161215	14.6872		0	0	0	0		0	0	1		2.19722	1.38629	0.693147	0	0	0.693147
600513	2018	0.0302337	0	0.333392	0.788728	0.105058	0.370875	1.52947	2.77259	21.0739	0.433911		4	0	0	15	10.6485	0	0.429329	0.474078	13.9466	111	0	0	0	0	0.0034331	0	0	0		0.693147	0	1.79176	3.09104	2.30259	2.77259	3.2581
688687	2024	0.060181	1	0.281129	0.485915	0.0939983	0.224634	1.69149	1.38629	21.6848	0.588779	2020	4	1	0	2	8.88555	1	1.57411	0.485641	16.4592	126	4	0	1	0	0.0073787	0	0	1	0	1.09861	0
603139	2019	0.0072671	0	0.100695	0.385049	0.0571677	0.396476	1.3339	1.09861	20.8461	0.602581		4	0	0	23	9.37412	0	0.0821678	0.285932	13.2919	98	0	0	0	0	0	0	0	0		0	0	0	0	0	2.56495
688687	2023	0.0704941	1	0.270816	0.60628	0.0780018	0.224634	2.17918	1.09861	21.6186	0.686285	2020	3	1	0	2	8.78349	1	1.72584	0.561911	16.2283	138	3	0	1	0	0.0156849	0	0	1	0	1.60944	1.09861	1.09861	0
2864	2022	0.0094436	0	0.509214	0.59755	0.180575	0.428664	1.78102	1.79176	21.3812	0.009655		4	0	0	23	9.67641	0	0.182336	0.372313	15.3429	69	0	0	0	0	0	0	0	0		2.07944	2.07944	2.07944	2.07944	1.79176	0	2.48491
2004	2019	0.0109446	0	0.502796	0.378799	0.201997	0.187103	0.936226	2.77259	24.0055	0.223165	2022	-3	1	0	32	9.14761	0	2.91525	0.175886	17.9496	1121	0	0	0	0	0.0001313	0	1	1	1	4.29046	3.93183	4.12713	3.55535	3.82864	4.02535	6.14419	4.39445
739	2017	0.0426304	0	0.464079	0.981737	0.372604	0.26737	1.78025	3.04452	22.4622	0.70229		4	0	0	31	10.0539	0	2.42615	0.092766	17.5042	441	0	0	0	0	0	0	1	0		1.94591	1.94591	2.3979	0	2.30259	0	4.89035	3.66356
300497	2015	0.0181561	0	0.40949	0.70614	0.26425	0.351333	1.6195	0	20.7329	0.289205		4	0	0	16	9.03213		0.183315	0.026724	15.5863	149	0	0	0	0		0	0	1		1.94591	0	1.60944	2.3979	1.79176	0
2422	2021	0.0570558	0	0.552014	0.543971	0.338041	0.265976	1.32397	2.48491	24.1745	0.147579	2022	-1	1	1	25	9.90097	0	17.5866	0.290688	18.776	2588	0	0	0	0	0.0019943	0	1	1	0	4.7362	4.86754	4.81218	4.84419	4.62497	5.03695	6.92461	5.35659
300639	2023	0.0264024	0	0.109514	0.177181	0.216712	0.297617	1.16547	1.94591	22.4682	0.482098		4	0	0	5	10.9048	0	1.51175	0.252725	16.4885	628	0	0	0	0	0.0027944	0	1	0		0.693147	0	0.693147	0
2198	2021	0.0178377	0	0.152172	0.711377	0.277689	0.112707	5.10571	2.70805	20.5093	0.120756		4	0	0	5	10.8308	0	0.144011	0.571312	13.7414	47	0	0	0	0	0	0	0	0		0	0	0	0	0	0.693147	2.07944	1.60944
623	2023	0.0044042	1	0.147725	0.108723	0.0660304	0.279935	0.936226	3.3322	24.1973	0.394774	2019	4	1	0	14	8.43055	1	1.42107	0.295824	18.3609	289	4	0	1	0	0.0010754	0	1	0	17	3.29584	3.21888	3.73767	0
600195	2015	0.0704603	0	0.235657	0.975967	0.293517	0.523547	2.32868	2.83321	22.2027	0.630444		4	0	0	2	8.39385	0	3.09346	0.102026	15.7887	556	0	0	0	0	0.0491987	0	1	0		3.29584	1.38629	2.94444	3.21888	3.09104	1.09861	5.49717	2.56495
915	2020	0.0327931	0	0.20561	0.531887	0.244891	0.219963	1.68848	3.09104	22.0302	0.421847		4	0	0	21	10.2561	0	1.2117	0.152405	16.6361	242	0	0	0	0	0	0	1	1		2.19722	2.3979	2.07944	2.48491	2.07944	2.56495	5.00395	3.73767
600521	2016	0.0541225	0	0.319422	0.668664	0.2773	0.264531	3.6865	2.63906	22.6293	0.1832		4	0	0	31	9.97912	0	3.64049	0.150193	17.8992	1072	0	0	0	0	0.0036721	0	1	0		4.04305	0	2.83321	2.94444	2.3979	3.52636	5.97635	2.19722
600673	2019	0.0219814	0	0.629713	0.641641	0.242798	0.279669	1.65141	3.29584	23.9969	0.667673	2021	-2	1	0	5	10.6775	0	5.80464	0.179052	18.0919	622	0	0	0	0	0.0067785	0	1	1	1	2.99573	3.09104	4.82831	3.52636	0.693147	0	6.92461	4.55388
2412	2018	0.0211598	0	0.241896	0.527014	0.244633	0.421316	2.53712	2.19722	21.3101	0.473956	2020	-2	1	0	13	9.53994	0	0.380529	0.465151	15.3057	204	0	0	0	0	0.0008952	0	0	1	11	0.693147	0	0.693147	0	3.52636	0	3.61092
300026	2020	0.0250415	1	0.273857	0.697415	0.244793	0.222358	1.55626	2.48491	23.0437	0.329106	2019	1	1	0	26	8.49939	0	2.54913	0.341045	18.5941	909	1	1	0	0	0.007348	0	1	0	15	3.4012	3.7612	4.29046	4.29046	3.85015	3.21888	5.75574	3.58352
2332	2011	0.0244283	0	0.427119	0.880678	0.175448	0.215549	1.8577	0.693147	21.4232	0.319032		4	0	0	31	9.69714	0	0.49187	0.192484	15.9396		0	0	0	0		0	0	0		1.79176	0	1.94591	0	1.79176	0	3.17805
661	2014	0.0465565	0	0.350592	0.759429	0.224793	0.222806	3.96695	2.94444	21.8702	0.516546	2020	-6	1	0	14	8.24404	0	1.46579	0.341601	16.7141		0	0	0	0		0	0	1	6	0.693147	0	1.79176	0	2.30259	1.38629	4.67283	0.693147
518	2023	0.0441018	0	0.224206	0.33654	0.0754792	0.143151	5.39546	3.4012	20.3092	0.120863		4	0	0	15	10.9492	0	0.291502	0.495136	11.382	35	0	0	0	0	0	0	0	0		0.693147	0	0.693147	0
661	2021	0.0485071	1	0.234456	0.546068	0.098739	0.187974	4.8688	3.2581	23.8375	0.493632	2020	1	1	0	14	8.46974	0	10.9217	0.285113	18.2971	977	1	1	0	0	0.009238	0	1	1	6	2.70805	0.693147	3.52636	3.43399	4.00733	2.63906		2.07944
600351	2012	0.0145198	0	0.439943	0.491422	0.346767	0.215241	1.65955	2.3979	21.7826	0.363479		4	0	0	22	8.8324	0	0.418806	0.223003	16.9843		0	0	0	0	0.0031314	0	0	0		2.30259	2.19722	2.07944	0	2.48491	1.38629	4.02535
688221	2021	0.0679569	1	0.277342	0.062221	0.0158991	0.19635	2.0022	0.693147	21.6525	0.536967	2020	1	1	0	15	10.872	0	1.7211	0.738372	16.4362	89	1	1	0	0		0	0	0	2	1.38629	0	1.79176	0	0	1.60944
2365	2021	0.0232044	0	0.143901	0.703609	0.41392	0.215378	1.42412	2.48491	21.55	0.069824		4	0	0	12	9.86952	0	0.530436	0.050316	15.259	151	0	0	0	0	0	0	0	0		2.3979	2.89037	1.60944	2.89037	1.94591	3.21888	4.00733	2.99573
2737	2020	0.0222092	0	0.33688	0.664302	0.272267	0.45411	1.9349	1.94591	22.3551	0.528218		4	0	0	11	8.1461	0	1.13563	0.25216	18.6682	560	0	0	0	0	0	0	1	1		1.79176	1.79176	2.19722	3.61092	2.94444	4.00733	3.55535	1.38629
2262	2020	0.0561633	0	0.135401	0.751134	0.21703	0.351433	3.2006	2.56495	22.2811	0.416962	2023	-3	1	0	15	10.7062	0	2.66688	0.3897	17.1357	600	0	0	0	0	0.0043804	0	1	1	0	3.43399	2.30259	2.56495	1.38629	3.29584	2.30259	4.85203	2.30259
600276	2019	0.141395	1	0.0950393	0.933079	0.0922459	0.241517	9.58399	2.99573	24.0395	0.776495	2017	2	1	0	15	10.6807	1	17.5866	0.366058	18.903	2612	2	0	1	0		2	1	1	2	3.91202	2.48491	3.61092	2.83321	3.7612	2.07944	6.92461	2.63906
600572	2014	0.0168596	0	0.464941	0.666178	0.22922	0.333188	2.216	2.3979	22.5636	0.551821	2023	-9	1	0	31	9.8823		1.06197	0.397239	17.62		0	0	0	0		0	1	1	1	2.99573	2.63906	2.30259	2.63906	2.19722	4.44265	5.01063	3.46574
300181	2019	0.0132435	0	0.31349	0.437592	0.354495	0.284555	1.61903	2.19722	21.4414	0.082002		4	0	0	31	10.1773	0	0.271578	0.489993	15.7019	152	0	0	0	0	0	0	0	0		2.07944	2.56495	0	1.38629	0	0	3.21888	1.09861
300194	2014	0.0192057	0	0.0680525	0.242761	0.278678	0.461193	1.96704	1.38629	21.3288	0.077809		4	0	0	32	8.82094	0	0.351885	0.059262	14.7411		0	0	0	0	0.01168	0	0	0		1.38629	0
2118	2014	0.0068196	0	0.5076	0.198127	0.167587	0.460973	2.02983	2.07944	22.1226	0.539904		4	0	0	14	8.24404	0	0.27636	0.157044	0		0	0	0	0		0	1	1		0	0	2.63906	0.693147	2.48491	0	4.48864	2.07944
600252	2022	0.013306	0	0.294632	0.229576	0.140591	0.277285	1.07144	3.13549	23.1873	0.379894		4	0	0	6	9.0847	0	1.5637	0.414824	18.3176	423	0	0	0	0	0.0018295	0	1	0		2.94444	2.63906	2.56495	1.60944	1.79176	0	3.63759	1.60944
661	2018	0.0420742	0	0.327952	0.641236	0.126498	0.223608	3.48902	3.13549	22.9654	0.645939	2020	-2	1	0	14	8.30684	0	3.96046	0.389734	17.2529	523	0	0	0	0	0.007224	0	1	1	6	1.94591	0	2.30259	0	2.89037	0	5.24175	0.693147
300573	2023	0.0897443	1	0.164995	0.771028	0.356425	0.286042	8.98038	2.07944	21.4283	0.27445	2021	2	1	0	17	9.37029	1	1.81628	0.364758	16.2229	239	2	0	1	0	0.0070658	0	0	1	1	2.07944	2.83321	1.38629	2.07944
603168	2016	0.015756	0	0.134564	0.627975	0.267497	0.383579	2.80968	1.09861	21.3342	0.163173		4	0	0	31	9.97912	0	0.290244	0.432402	14.9884	109	0	0	0	0	0	0	0	1		0	0	0	2.94444	0	0	1.09861
300723	2018	0.0513106	0	0.270456	0.876267	0.099288	0.421128	1.4955	0.693147	21.3004	0.581099		4	0	0	5	10.631	0	0.913815	0.429559	16.8275	115	0	0	0	0	0.0002246	0	0	1		0	2.3979	2.48491	2.94444	2.3979	0	2.70805
952	2010	0.0041787	0	0.393713	0.359576	0.464151	0.151147	2.45892	2.48491	21.0485	0.218095		4	0	0	12	8.95523		0.0578509	0.038147	16.3181		0	0	0	0		0	0	0		1.60944	0	2.07944	0	0.693147	2.30259
301201	2024	0.0384614	0	0.11934	0.1362	0.316358	0.271672	1.22586	1.09861	21.6138	0.182165		4	0	0	31	10.4569	0	0.937096	0.013912	15.3734	124	0	0	0	0	0	0	0	0		2.07944	0
600079	2023	0.0425726	1	0.444856	0.679099	0.237325	0.27359	1.53244	3.29584	24.3124	0.646365	2019	4	1	1	12	9.91421	1	15.4131	0.179321	19.1934	1857	4	0	1	0	0.0037841	1	1	1	4	4.38203	4.48864	3.82864	3.33221
300463	2023	0.0509927	0	0.185705	0.35558	0.269316	0.111128	1.26083	2.19722	22.8175	0.089511		4	0	0	25	9.96678	0	4.14022	0.225297	16.977	1172	0	0	0	0	0.0110725	0	1	1		3.58352	3.49651	2.63906	1.94591
2900	2020	0.0451188	0	0.278393	0.519462	0.287595	0.39073	1.24705	1.38629	21.6326	0.09861		4	0	0	11	8.1461	0	1.12019	0.451918	18.2327	295	0	0	0	0	0	0	0	0		1.60944	2.77259	1.09861	2.19722	2.56495	2.56495	4.21951	2.56495
597	2016	0.008038	0	0.751378	0.520965	0.332302	0.214963	1.21825	3.04452	23.0046	0.422817		4	0	0	17	8.97027	0	0.786923	0.153117	17.4933	864	0	0	0	0	0.0022574	0	1	0		3.2581	1.79176	2.56495	1.60944	2.30259	2.63906	5.15906	2.63906
2107	2013	0.0303754	0	0.0620293	0.396662	0.289587	0.502671	1.82095	1.94591	20.2848	0.558057		4	0	0	21	10.0264	0	0.195936	0.643292	14.2865		0	0	0	0		0	0	0		1.94591	0	1.79176	0	2.19722	0	2.63906
600750	2015	0.01819	0	0.120874	0.865019	0.245314	0.430272	4.07376	2.99573	21.7084	0.528039		4	0	0	16	9.03213	0	0.487181	0.258714	14.8032	180	0	0	0	0	0	0	0	1		1.09861	0	2.30259	0	1.60944	1.60944	5.50939	2.99573
513	2014	0.0397146	0	0.440964	0.799537	0.403085	0.378709	1.86698	3.09104	22.7115	0.85264	2019	-5	1	0	5	10.3713	0	2.9002	0.398291	18.0176		0	0	0	0		0	1	0	2	3.55535	1.38629	2.56495	3.13549	3.55535	2.70805	5.60947	3.21888
2390	2024	0.0010664	0	0.222457	0.660227	0.250279	0.185199	1.19258	2.70805	22.9236	0.419054		4	0	0	7	8.86751	0	0.0458672	0.050676	15.6136	24	0	0	0	0	0	0	1	0		1.94591	1.60944
538	2019	0.0035017	0	0.232755	0.572641	0.04045	0.251416	1.72276	3.29584	24.5022	0.842649		4	0	0	30	8.99472	0	1.73888	0.14011	19.1959	748	0	0	0	0	0	0	1	0		3.13549	1.94591	2.89037	4.31749	3.13549	3.73767	5.43372	3.78419
2750	2021	0.03016	0	0.180091	0.841826	0.261369	0.413043	7.9483	1.94591	20.5337	0.653312		4	0	0	30	9.16296	0	0.249507	0.235046	0	62	0	0	0	0	0.0064834	0	0	0		1.60944	0.693147	1.09861	0	1.09861	0	2.83321	0
2118	2021	0.0010664	0	0.74396	0.062221	0.11433	0.164261	1.15196	2.70805	23.0998	0.240214		4	0	0	14	8.46974	0	0.101116	0.422561	0	58	0	0	0	0	0	0	1	0		0	0	0	2.30259
600664	2014	0.0154743	0	0.460073	1.00963	0.274813	0.45064	1.2663	3.09104	23.5109	0.618788		4	0	0	11	8.49134	0	2.5135	0.13953	17.9291		0	0	0	0	0.0004785	0	1	0		2.30259	2.07944	2.30259	2.3979	1.09861	0	4.38203
600079	2021	0.0297806	1	0.557931	0.605906	0.158841	0.297064	1.50656	3.21888	24.2901	0.548903	2019	2	1	1	12	9.86952	1	10.544	0.194982	19.2173	1732	2	0	1	0	0.007061	2	1	0	4	3.80666	4.21951	4.20469	4.92725	4.38203	4.48864	6.34036	4.80402
300009	2017	0.0579932	0	0.219034	0.519634	0.194163	0.279282	5.7979	2.19722	21.536	0.143375		4	0	0	1	9.44788	0	1.30725	0.338686	16.5965	332	0	0	0	0	0.0268838	0	0	1		3.17805	2.19722	3.2581	3.17805	2.99573	3.04452	5.15329	3.43399
600079	2014	0.0274309	0	0.52924	0.644746	0.176887	0.170747	1.61614	2.89037	23.222	0.491512	2019	-5	1	0	12	9.47331	0	3.33756	0.17936	17.5502		0	0	0	0	0.0106845	0	1	0	4	4.02535	4.09434	4.36945	3.85015	3.52636	4.04305	5.77455	4.3438
2001	2013	0.02226	0	0.232041	0.51707	0.284297	0.563566	1.85691	2.30259	22.8699	0.717145		4	0	0	31	9.80713	0	1.90454	0.023105	16.8604		0	0	0	0		0	1	1		0	0	2.89037	1.60944	3.13549	3.3673	4.97673	3.17805
603188	2014	0.0221787	0	0.208064	0.831195	0.247087	0.288389	1.68541	0	21.9545	0.344	2022	-8	1	0	15	10.3433		0.759752	0.029133	18.0882		0	0	0	0		0	1	1	17	2.19722	1.60944	1.79176	0	2.63906	0
300158	2020	0.0240407	0	0.259104	0.667818	0.122627	0.38016	1.00234	2.30259	22.7518	0.424027		4	0	1	22	8.94939	0	1.82785	0.458299	18.1841	319	0	0	0	0	0.006129	0	1	0		2.70805	2.30259	2.77259	1.09861	2.89037	0.693147	4.65396	2.3979
600299	2020	0.0178221	0	0.251491	0.570629	0.345712	0.637379	1.74869	3.04452	23.7494	0.899769		4	0	0	2	8.65506	0	3.6745	0.11102	17.0998	204	0	0	0	0	0	0	1	1		0	2.07944	1.09861	2.70805	1.09861	0	3.49651	1.94591
590	2019	0.011172	0	0.265232	0.378797	0.169376	0.294118	3.46819	3.17805	20.5569	0.50403		4	0	0	13	9.64223	0	0.0945982	0.186022	14.1413	65	0	0	0	0	0	0	0	0		0.693147	2.3979	0	0.693147	0	1.38629	2.07944	1.38629
300026	2016	0.0224755	0	0.170665	0.562316	0.148218	0.211909	2.05114	2.07944	22.7086	0.304499	2019	-3	1	0	26	8.38206	0	1.63651	0.443964	17.8893	672	0	0	0	0	0.0062351	0	1	1	15	3.17805	2.99573	2.56495	2.89037	2.48491	2.30259	5.54126	3.71357
300049	2010	0.0147182	0	0.136035	0.401761	0.04668	0.162132	1.60237	0	20.4947	0.550754		4	0	0	18	8.13754		0.117107	0.298351	14.6484		0	0	0	0		0	0	1		0	0	1.09861	0	0	0
600276	2023	0.140461	1	0.06284	0.529736	0.124506	0.241132	6.64819	3.17805	24.5022	0.738967	2017	4	1	1	15	10.9492	1	17.5866	0.332044	19.2173	2612	6	0	0	1	0.027407	4	1	1	2	3.71357	1.94591	2.56495	1.94591
688656	2021	0.0367924	0	0.108711	0.547616	0.138609	0.556628	1.78777	0	20.577	0.849692		4	0	0	15	10.872		0.317856	0.214191	15.3008	81	0	0	0	0		0	0	1		1.09861	0	1.79176	1.38629	1.60944	2.07944
2550	2019	0.0232767	0	0.205041	0.548098	0.192852	0.199537	1.85045	2.19722	21.7997	0.009655		4	0	0	15	10.6807	0	0.683005	0.214748	15.957	180	0	0	0	0	0.000996	0	0	1		2.83321	0	1.94591	0.693147	2.63906	1.09861	5.09987
688319	2024	0.127851	0	0.483409	0.344397	0.198942	0.17834	2.86218	1.38629	21.315	0.40881		4	0	0	25	10.0353	0	2.31032	0.514385	16.1314	136	0	0	0	0	0.050025	0	0	1		2.89037	0
597	2013	0.0140312	0	0.788334	0.571395	0.2048	0.224964	1.09418	2.89037	22.7454	0.521922		4	0	0	17	9.12742	0	1.06	0.152673	16.7701		0	0	0	0		0	1	0		3.21888	0	3.33221	1.09861	2.3979	0	4.38203	2.07944
600216	2017	0.0262979	0	0.205673	0.611852	0.350337	0.225053	1.52038	2.94444	23.005	0.512016	2019	-2	1	0	31	10.0539	0	2.57546	0.115042	17.3224	1002	0	0	0	0	0	0	1	0	3	1.09861	1.38629	1.94591	2.19722	1.60944	2.63906	4.49981	0.693147
2102	2024	0.0094745	0	0.550871	1.41105	0.122905	0.128506	1.34225	2.94444	22.8342	0.177844		4	0	0	12	9.97923	0	0.782225	0.007233	17.5761	193	0	0	0	0	0	0	1	0		0	2.30259
989	2019	0.0207799	0	0.18614	0.627164	0.212369	0.423283	1.45158	2.99573	22.3135	0.2355		4	0	0	13	9.64223	0	1.0192	0.404688	17.7147	312	0	0	0	0	0	0	1	0		2.3979	3.04452	2.30259	2.56495	1.38629	2.07944	5.27811	3.21888
600161	2014	0.0157878	0	0.631344	0.313571	0.371475	0.532963	2.84302	2.83321	22.5176	0.634174		4	0	0	2	8.39683	0	0.949707	0.080495	16.8266		0	0	0	0	0.0001013	0	1	1		2.3979	0	1.38629	0	1.94591	1.09861	3.46574	0
2603	2017	0.0325434	0	0.098332	0.577051	0.345185	0.237646	2.11667	1.94591	22.7885	0.390443	2020	-3	1	0	9	9.45548	0	2.56682	0.392274	17.3265	706	0	0	0	0	0.00497	0	1	0	0	3.4012	4.06044	2.83321	3.46574	3.4012	3.95124	5.36129	2.07944
603963	2021	0.0026257	0	0.2367	0.304212	0.106997	0.255	3.77595	1.60944	20.1231	0.3242		4	0	0	30	9.16296	0	0.0182936	0.587726	0	24	0	0	0	0	0	0	0	0		1.09861	1.60944	0	1.09861	0	1.60944	1.38629	0.693147
756	2018	0.0316043	0	0.527302	0.930824	0.44474	0.329438	1.0711	3.13549	22.501	0.705404		4	0	0	21	10.2228	0	1.86976	0.125754	16.9063		0	0	0	0		0	1	0		2.99573	2.70805	4.18966	2.83321	3.4012	2.83321	5.0876	2.3979
300255	2021	0.0422971	0	0.408052	0.608057	0.140628	0.356852	1.63609	2.3979	22.37	0.15932		4	0	0	9	9.70234	0	2.19515	0.368093	16.415	247	0	0	0	0	0.0132759	0	1	0		1.38629	0.693147	2.3979	0	2.77259	1.60944	3.49651
300158	2022	0.0309364	0	0.202662	0.448026	0.150161	0.294143	1.36993	2.48491	22.6029	0.376216		4	0	1	22	9.53593	0	2.02662	0.407009	16.9538	338	0	0	0	0	0.0037552	0	1	0		2.89037	0.693147	2.19722	1.38629	2.30259	1.60944	4.14314	1.60944
999	2017	0.020131	0	0.374845	0.747627	0.201956	0.635989	2.01836	2.89037	23.508	0.805601	2022	-5	1	0	5	10.5594	0	3.26031	0.427177	19.0219	343	0	0	0	0	0.0025192	0	1	0	1	3.8712	4.06044	3.66356	4.23411	3.91202	4.2485	6.00141	4.62497
300086	2020	0.0074465	0	0.387166	0.383372	0.126933	0.29488	1.34347	2.3979	21.684	0.4125		4	0	1	8	6.97747	0	0.194627	0.279167	15.5164	404	0	0	0	0	0.0011056	0	0	0		0.693147	2.30259	1.09861	2.19722	0.693147	2.07944	4.04305	1.79176
952	2017	0.0289297	0	0.533928	0.489386	0.525813	0.165713	2.73375	2.94444	21.2191	0.252248		4	0	0	12	9.6623	0	0.474992	0.034216	15.6352	154	0	0	0	0	0	0	0	1		1.94591	2.3979	2.3979	3.09104	1.09861	2.30259	4.35671	1.60944
2294	2024	0.0971872	1	0.163707	0.404005	0.129225	0.569851	3.45788	2.77259	23.0714	0.781283	2017	4	1	0	5	10.9035	1	10.1712	0.367095	17.5381	755	7	0	0	1	0.050025	0	1	1	4	3.43399	2.07944
603520	2023	0.0248662	0	0.681152	0.405965	0.342691	0.180255	1.55538	2.07944	22.431	0.193011		4	0	1	31	10.4327	0	1.37172	0.04514	16.1425	350	0	0	0	0	0.0004728	0	1	0		2.56495	0	2.19722	1.60944
688739	2021	0.0317991	0	0.0450044	0.292626	0.101059	0.546677	1.21273	0	23.0049	0.569896		4	0	0	17	9.29499		3.114	0.184007	17.2199	170	0	0	0	0	0.007526	0	1	1		2.30259	0.693147	3.46574	3.46574	2.48491	3.66356	2.99573
600216	2011	0.0329491	0	0.15361	0.981261	0.240011	0.255871	1.87539	2.56495	22.3717	0.649297	2019	-8	1	0	31	9.69714	0	1.71305	0.041468	17.2636		0	0	0	0		0	1	1	3	2.63906	0	0.693147	0	0	0	3.91202
600227	2020	0.0197473	0	0.307683	0.413668	0.449726	0.264441	1.24983	3.04452	22.2565	0.442202		4	0	1	7	8.74241	0	0.9149	0.064844	16.0043	148	0	0	0	0	0.0041226	0	1	0		0	2.3979	1.60944	3.49651	1.09861	2.3979	3.13549	2.83321
2001	2020	0.0176574	0	0.371983	0.345989	0.45034	0.485536	2.69199	2.83321	24.1539	0.624844		4	0	0	31	10.1797	0	5.45562	0.030343	18.6487	1962	0	0	0	0	0	0	1	1		3.17805	3.04452	2.19722	0.693147	2.56495	3.49651	6.82763	3.89182
2287	2012	0.023375	0	0.0564707	0.669706	0.121782	0.692241	4.1489	1.38629	21.0827	0.900435	2020	-8	1	0	27	6.36767	0	0.33486	0.233099	16.5831		0	0	0	0		0	0	1	10	2.63906	2.48491	1.79176	0.693147	0	0	3.98898	2.19722
688189	2022	0.0329902	0	0.336484	0.342171	0.102739	0.285714	1.76283	1.09861	21.393	0.538612		4	0	1	13	9.79254	0	0.64456	0.605588	16.798	72	0	0	0	0	0.0032229	0	0	0		1.09861	0	1.09861	0	0	0
688278	2024	0.112276	1	0.162961	1.04214	0.162773	0.339423	9.58399	1.60944	21.8385	0.351084	2023	1	1	0	3	10.1151	0	3.42488	0.395172	17.3157	465	1	1	0	0	0.01567	0	0	1	0	0.693147	0
2424	2010	0.001786	0	0.340234	0.47729	0.0450768	0.527252	1.57195	0	21.7527	0.069819		4	0	0	7	7.50698		0.05	0.222343	15.6516	86	0	0	0	0		0	0	1		1.79176	1.09861	1.09861	2.3979	1.79176	2.07944
597	2015	0.0136898	0	0.723788	0.444173	0.386456	0.214633	1.26797	2.99573	22.8857	0.389993		4	0	0	17	9.02937	0	1.19	0.165001	17.0357	805	0	0	0	0	0.004199	0	1	0		2.3979	0	3.2581	1.79176	2.56495	1.60944	4.85981	2.19722
600976	2018	0.0181759	0	0.335104	1.18556	0.135528	0.220683	1.60666	2.70805	21.2669	0.541915	2020	-2	1	0	12	9.77417	0	0.313022	0.254167	15.0265	170	0	0	0	0	0.0032967	0	0	0	11	2.70805	1.09861	3.49651	3.2581	3.21888	3.33221	4.12713	2.3979
2252	2015	0.0087411	0	0.0730045	0.192336	0.0868884	0.320782	7.25062	2.07944	23.1705	0.815668		4	0	0	24	9.03702	0	1.01012	0.016179	17.0028	114	0	0	0	0		0	1	1		1.79176	2.19722	0.693147	1.09861	1.60944	1.09861	2.30259
2603	2014	0.0330823	0	0.104917	0.599461	0.278664	0.332274	2.72605	1.38629	22.3501	0.354364	2020	-6	1	0	9	9.34809	0	1.6832	0.390487	16.1897		0	0	0	0		0	1	0	0	3.7612	3.2581	3.3673	3.43399	3.55535	2.56495	4.72739
688321	2022	0.0994321	1	0.455867	0.22126	0.27204	0.084498	3.57336	1.38629	21.7865	0.408792	2017	4	1	0	5	10.8709	1	2.87935	0.463383	16.2062	338	5	0	0	1	0.0428206	1	0	1	1	2.19722	0	2.63906	0	2.30259	0	4.5326
600613	2018	0.0073079	0	0.168798	0.595563	0.146747	0.24585	1.0183	3.29584	21.8632	0.413778		4	0	0	24	9.24578	0	0.22848	0.445078	16.5452	144	0	0	0	0	0	0	0	0		3.17805	2.3979	3.3673	0.693147	3.13549	0.693147	5.23111	2.19722
423	2022	0.0109019	0	0.18055	0.333216	0.155393	0.231417	2.28789	3.29584	23.2595	0.582353		4	0	0	21	10.4505	0	1.37706	0.32601	16.7165	311	0	0	0	0	0	0	1	1		2.63906	2.19722	1.38629	0.693147	2.3979	0.693147	5.18178	3.17805
300006	2019	0.0166495	0	0.527699	0.559757	0.17029	0.227146	1.69293	2.3979	21.9764	0.118672		4	0	0	32	9.14761	0	0.58297	0.512294	17.7791	110	0	0	0	0	0.0041126	0	1	0		1.09861	1.79176	1.38629	2.07944	0	3.21888	4.36945	3.89182
603538	2023	0.0310887	0	0.505894	0.275132	0.295309	0.211725	1.42419	1.94591	22.2102	0.320744		4	0	1	31	10.4327	0	1.37521	0.042283	16.8372	633	0	0	0	0	0.0095399	0	1	0		3.04452	3.17805	2.30259	0.693147
756	2023	0.0489822	0	0.423647	0.978897	0.401385	0.303645	1.70793	3.3322	22.8379	0.657907		4	0	1	21	10.4909	0	4.05875	0.096307	17.0733	849	0	0	0	0		0	1	0		3.80666	4.02535	3.91202	2.63906
301207	2023	0.0116585	0	0.216655	0.31988	0.14653	0.674983	1.30621	0.693147	22.8021	0.895408		4	0	0	10	10.0067	0	0.932133	0.393703	16.3867	159	0	0	0	0	0.0002633	0	1	1		1.38629	0.693147	0	0.693147
2907	2024	0.0380863	1	0.134313	0.411154	0.275297	0.429317	2.45377	2.07944	21.3743	0.458125	2019	4	1	0	32	9.36655	1	0.730324	0.323345	16.7819	320	5	0	0	1	0.0072488	0	0	1	6	2.07944	0.693147
2001	2015	0.0207657	0	0.274672	0.405617	0.276822	0.563566	2.20966	2.48491	22.9979	0.676545		4	0	0	31	9.93337	0	2.01931	0.041108	17.0947	880	0	0	0	0	0	0	1	0		3.13549	3.3673	2.99573	1.94591	3.2581	1.94591	5.56834	3.46574
600488	2021	0.0280435	0	0.398447	0.598777	0.441788	0.503959	1.19295	3.04452	22.5709	0.572336		4	0	0	26	8.64342	0	1.77937	0.307772	16.4346	481	0	0	0	0	0.0070291	0	1	0		2.83321	2.63906	2.56495	3.46574	2.3979	3.13549	4.26268	2.07944
300142	2017	0.0567115	0	0.39457	0.109552	0.147354	0.12985	4.66048	2.07944	22.4941	0.350336		4	0	0	30	8.75113	0	3.33235	0.379607	17.1477	217	0	0	0	0	0.0398232	0	1	0		1.79176	1.79176	1.38629	2.77259	0.693147	0	4.3438
300039	2011	0.0200159	0	0.0812265	0.580961	0.15474	0.301095	2.48308	0.693147	21.0965	0.28429	2019	-8	1	0	24	9.00814	0	0.290711	0.527337	16.5868		0	0	0	0		0	0	1	6	1.09861	0	1.38629	0	0	0.693147
600436	2017	0.0123762	0	0.216534	0.6951	0.0431746	0.579224	6.9672	2.70805	22.4546	0.67362		4	0	0	3	9.69831	0	0.699044	0.108653	16.2541	118	0	0	0	0	0	0	1	1		2.3979	2.89037	1.79176	1.79176	1.94591	1.38629	5.14166	3.89182
300723	2023	0.0684103	0	0.410273	0.588787	0.360658	0.404278	3.28582	1.94591	22.2061	0.617758		4	0	1	5	10.9048	0	3.01368	0.448782	18.1892	402	0	0	0	0	0	0	1	1		1.79176	0	0.693147	0
603222	2019	0.0102383	0	0.485338	0.366462	0.350584	0.361971	8.92865	1.60944	21.4578	0.454722		4	0	0	31	10.1773	0	0.213417	0.193734	15.5194	132	0	0	0	0	0	0	0	0		1.60944	2.19722	1.09861	3.3673	2.07944	2.19722	2.63906	2.83321
300049	2012	0.0363736	0	0.209085	0.452674	0.0976964	0.162132	1.31263	1.09861	20.6481	0.476086		4	0	0	18	8.42367	0	0.337396	0.332457	15.2053		0	0	0	0		0	0	0		0	0	0	0	0	0
688221	2022	0.113788	1	0.3067	0.062221	0.0421031	0.188582	2.0134	1.09861	21.6032	0.372191	2020	2	1	0	15	10.913	1	2.74327	0.641613	16.8814	94	2	0	1	0		0	0	0	2	1.79176	0	0	1.60944	0	0
300009	2014	0.0941915	0	0.155209	0.651387	0.36273	0.301253	4.08812	1.79176	20.6351	0.093981		4	0	0	1	9.30407	0	0.862395	0.350853	15.3849		0	0	0	0	0.050025	0	0	1		2.19722	2.77259	2.3979	2.3979	2.63906	2.56495	3.68888	2.94444
2030	2015	0.0373646	0	0.362302	0.636598	0.100238	0.166299	8.93522	2.48491	21.8357	0.503407		4	0	0	5	10.4316	0	1.13653	0.15643	17.7397	147	0	0	0	0	0.0130846	0	0	0		2.3979	1.79176	2.94444	2.56495	2.94444	3.17805	5.84644	4.47734
600781	2014	0.0027856	0	0.647427	0.440763	0.468943	0.270844	3.5351	2.94444	20.787	0.328912		4	0	0	10	9.74915	0	0.0296886	0.224071	0		0	0	0	0	0.0013527	0	0	0		0.693147	0
2390	2011	0.0022398	0	0.212312	0.305491	0.0686	0.401613	1.35569	0.693147	20.9412	0.249957		4	0	0	7	7.72263	0	0.0278535	0.433252	14.9339		0	0	0	0		0	0	0		1.79176	0	2.99573	0	2.89037	1.09861	3.49651
600671	2018	0.0129237	0	0.820864	0.786102	0.288414	0.272476	4.8824	3.2581	19.9906	0.553313		4	0	0	31	10.1389	0	0.0621133	0.2079	14.9999	58	0	0	0	0	0.0003543	0	0	0		0	1.09861	0.693147	1.60944
2198	2011	0.0112217	0	0.117566	0.282878	0.497031	0.226192	3.31769	1.60944	19.8522	0.009655		4	0	0	5	10.172	0	0.0344	0.203995	14.0377		0	0	0	0		0	0	0		0.693147	0	0	0	0	0
623	2013	0.00452	0	0.11983	0.169661	0.106918	0.240949	1.37307	2.89037	23.217	0.397144	2019	-6	1	0	14	8.18091	0	0.547207	0.420189	18.1261		0	0	0	0		0	1	0	17	1.60944	1.38629	1.38629	0	1.60944	2.30259	4.58497
2390	2012	0.0045175	0	0.233767	0.3472	0.0751002	0.401613	1.67862	1.09861	21.0119	0.180723		4	0	0	7	7.90721	0	0.060291	0.434052	15.7749		0	0	0	0		0	0	0		2.99573	0	2.89037	1.09861	2.63906	2.19722	3.8712
300573	2021	0.0698682	0	0.202954	0.77504	0.296394	0.305778	5.38883	1.79176	21.2461	0.374741	2021	0	1	0	17	9.29499	0	1.17857	0.329085	16.3873	172	0	0	0	0	0.017429	1	0	1	1	2.63906	3.33221	2.19722	2.48491	2.07944	2.83321		0.693147
597	2018	0.017371	0	0.693411	0.669292	0.248681	0.260228	1.15561	3.13549	23.1845	0.54986		4	0	0	17	9.11041	0	2.03566	0.256917	17.7538	877	0	0	0	0	0.0077568	0	1	0		2.30259	2.63906	2.07944	1.38629	1.94591	1.09861	5.26269	2.77259
688319	2023	0.111206	0	0.422819	0.320959	0.148381	0.178242	3.41439	1.09861	21.2011	0.398996		4	0	0	25	9.96678	0	1.79332	0.519646	16.5729	140	0	0	0	0	0.0400594	0	0	1		1.38629	0	2.89037	0
756	2022	0.0425405	0	0.473704	0.962096	0.417161	0.305938	2.2461	3.29584	22.8353	0.68405		4	0	1	21	10.4505	0	3.51602	0.087739	17.1961	822	0	0	0	0		0	1	0		3.4012	3.85015	3.80666	4.02535	3.91202	2.63906	4.35671	2.77259
2728	2017	0.0251103	0	0.459384	0.388964	0.172272	0.3105	1.75306	1.38629	21.3803	0.009655		4	0	0	5	10.5594	0	0.484374	0.149956	15.5734	143	0	0	0	0	0	0	0	1		1.38629	1.79176	0.693147	1.79176	2.30259	2.30259	3.29584
603520	2018	0.0240238	0	0.699044	0.350569	0.315218	0.21375	1.39397	1.09861	21.8439	0.285844		4	0	0	31	10.1389		0.736755	0.011421	15.7699	333	0	0	0	0	0.00246	0	0	1		1.79176	1.60944	1.38629	1.38629	1.60944	2.56495	3.68888
2099	2012	0.0223848	0	0.615204	0.683162	0.273236	0.244075	1.57374	1.94591	21.3746	0.160454		4	0	0	31	9.74335	0	0.429345	0.014796	16.9019		0	0	0	0		0	0	0		1.09861	0
650	2024	0.0066896	0	0.0904084	0.545971	0.158996	0.232367	1.15985	3.3673	22.7358	0.284623		4	0	0	16	9.52431	0	0.500544	0.113507	18.4999	206	0	0	0	0	0.0008293	0	1	1		2.19722	1.09861
600479	2013	0.0194846	0	0.362184	1.11665	0.181133	0.20214	2.39451	2.30259	21.359	0.48168		4	0	0	13	9.29778	0	0.36793	0.31649	15.9078		0	0	0	0		0	0	0		2.63906	3.13549	2.3979	4.06044	3.58352	3.58352	4.02535	3.04452
603669	2018	0.0117505	0	0.333652	0.897645	0.140116	0.495	2.07627	1.38629	21.4498	0.54997		4	0	0	27	6.36767	0	0.242992	0.727796	17.9908	210	0	0	0	0	0	0	0	0		0	0	0	0	0	0	2.63906
688799	2021	0.0389747	0	0.176947	0.843505	0.239177	0.397783	1.27027	0	21.3097	0.515237	2022	-1	1	0	13	9.7899		0.700583	0.465692	16.8405	282	0	0	0	0		0	0	1	1	0.693147	0	1.38629	0	1.38629	0
600789	2010	0.0066691	0	0.445759	0.798086	0.420229	0.245879	1.75674	2.63906	21.8302	0.396688		4	0	0	21	9.78319		0.201747	0.078172	16.2194		0	0	0	0		0	0	0		2.30259	0	1.94591	2.63906	2.30259	2.56495	3.13549
2365	2024	0.016016	0	0.115458	0.360336	0.38197	0.215378	1.11278	2.70805	21.5599	0.084538		4	0	0	12	9.97923	0	0.369745	0.020597	15.7922	172	0	0	0	0	0	0	0	0		1.38629	1.09861
600488	2011	0.0169164	0	0.302005	0.531581	0.404661	0.468032	1.52629	2.3979	21.6057	0.554743		4	0	0	26	8.23119	0	0.408822	0.015038	19.2173		0	0	0	0		0	0	0		0	0	0	0	0	0	3.71357
300108	2016	0.00663	0	0.293161	0.306261	0.314012	0.248613	1.82992	1.94591	21.6612	0.255404		4	0	0	14	8.26909	0	0.16938	0.034535	0	81	0	0	0	0	0	0	0	1		1.09861	1.38629	1.60944	0	1.60944	2.3979	2.83321	1.79176
2412	2021	0.0190125	1	0.17477	0.445926	0.217067	0.421316	1.67514	2.48491	21.4706	0.469733	2020	1	1	0	13	9.7899	0	0.401408	0.449922	14.8315	197	1	1	0	0	0.0003691	0	0	1	11	3.09104	0	4.20469	0	4.17439	0	4.76217
2107	2020	0.0340827	0	0.329963	0.846116	0.342493	0.502671	3.65178	2.63906	21.0381	0.503351		4	0	0	21	10.2561	0	0.466966	0.467677	15.688	198	0	0	0	0	0	0	0	1		1.60944	0	1.09861	0	1.38629	0	3.80666
300439	2015	0.0275996	0	0.110145	0.660666	0.113395	0.517982	3.12925	0	21.0926	0.217284		4	0	0	31	9.93337		0.399308	0.157212	16.6256	204	0	0	0	0	0	0	0	1		2.3979	2.07944	2.70805	3.2581	3.3673	3.49651	3.68888	2.77259
603139	2018	0.0104221	0	0.117887	0.350718	0.0615365	0.396476	1.27173	0.693147	20.8278	0.626438		4	0	0	23	9.32503	0	0.115705	0.278432	15.4025	110	0	0	0	0	0.0001779	0	0	1		0	1.38629	0	0	0	0
423	2020	0.0140304	0	0.107124	0.301021	0.203176	0.231417	2.41886	3.21888	23.1166	0.604667		4	0	0	21	10.2561	0	1.53633	0.245744	17.9436	378	0	0	0	0	0	0	1	1		2.48491	2.07944	2.94444	2.19722	2.63906	2.19722	5.84354	4.31749
2252	2023	0.0054414	0	0.0713671	0.255311	0.0412267	0.265769	1.73617	2.77259	24.1868	0.608427		4	0	0	24	9.35988	0	1.73736	0.041909	16.5932	179	0	0	0	0	0	0	1	1		1.79176	2.30259	1.38629	0
603538	2018	0.0225862	0	0.409902	0.448618	0.20127	0.267545	1.42163	0.693147	21.5435	0.441019		4	0	0	31	10.1389	0	0.512951	0.022233	15.6657	355	0	0	0	0	0.0053279	0	0	1		2.19722	2.07944	1.79176	1.94591	2.07944	2.70805	3.17805	2.3979
2550	2012	0.017183	0	0.0358341	0.385442	0.0555099	0.228038	1.4142	0.693147	21.3794	0.009655		4	0	0	15	10.2092	0	0.33118	0.123069	15.8853		0	0	0	0		0	0	1		1.79176	0	1.38629	0	1.60944	0	3.2581
688488	2020	0.0313826	0	0.0601109	0.259498	0.165012	0.225	1.76735	0	21.0926	0.700897	2021	-1	1	0	15	10.7062		0.454053	0.074683	16.4679	52	0	0	0	0	0.0132013	0	0	1	0	1.60944	0	1.79176	0.693147	1.09861	1.09861
600422	2013	0.0073729	0	0.348826	1.42302	0.104611	0.188345	3.13386	2.63906	21.7831	0.734231		4	0	0	30	8.51729	0	0.212771	0.151254	16.7276		0	0	0	0	0.004678	0	0	0		2.89037	1.79176	3.2581	1.09861	3.46574	3.7612	4.69135
600789	2014	0.0269278	0	0.631763	0.561488	0.408977	0.245879	1.75934	2.89037	22.1306	0.3951		4	0	0	21	10.0685	0	1.09998	0.095763	15.5684		0	0	0	0	0.0008568	0	1	0		2.19722	1.09861	2.83321	2.30259	2.56495	3.43399	4.52179	2.3979
688068	2022	0.0490191	0	0.139921	0.942868	0.120445	0.23555	1.57759	1.38629	22.0841	0.155421		4	0	0	2	8.8002	0	1.91139	0.075612	16.3664	269	0	0	0	0		0	1	1		1.38629	1.60944	2.63906	0	2.30259	0		2.70805
2424	2018	0.008436	0	0.343281	0.580952	0.114475	0.534631	1.72738	2.19722	22.5111	0.014003		4	0	0	7	8.61363	0	0.504161	0.297473	15.9272	271	0	0	0	0	0.0032796	0	1	1		1.38629	2.07944	3.13549	2.77259	2.94444	3.66356	3.80666	3.3673
600161	2013	0.0117021	0	0.613753	0.351801	0.166589	0.532963	2.55869	2.77259	22.4522	0.655984		4	0	0	2	8.33526	0	0.659357	0.090999	16.8128		0	0	0	0	0.000186	0	1	1		1.09861	0	2.3979	0	1.38629	0	3.29584	1.38629
300482	2024	0.0612718	0	0.210264	0.474195	0.204164	0.203239	1.64165	2.30259	22.691	0.21267		4	0	0	5	10.9035	0	4.38379	0.223015	16.9686	742	0	0	0	0	0.0063455	0	1	1		4.23411	2.3979
300294	2022	0.009607	0	0.0931573	0.352438	0.0796548	0.292793	2.17249	2.3979	22.8068	0.642865		4	0	0	16	9.50919	0	0.77175	0.252094	15.9443	220	0	0	0	0	0.0034358	0	1	1		1.94591	3.21888	2.89037	2.3979	1.79176	0.693147	3.2581	3.52636
600488	2017	0.0233905	0	0.269382	0.469745	0.403541	0.507864	1.43838	2.83321	22.1779	0.5763		4	0	0	26	8.42598	0	1.00182	0.152935	15.3894	196	0	0	0	0	0.002314	0	1	0		2.56495	1.38629	3.17805	2.3979	3.21888	2.56495	3.29584	2.48491
600624	2022	0.0215163	0	0.508357	0.417835	0.231791	0.187434	2.61357	3.4012	21.3441	0.326391		4	0	0	24	9.342	0	0.400291	0.20649	16.2529	327	0	0	0	0		0	0	0		0	0.693147	1.60944	1.38629	0	0		1.94591
688266	2023	0.171906	1	0.430302	0.169657	0.0340431	0.188549	3.72053	1.38629	21.7836	0.380151	2021	2	1	0	15	10.9492	1	4.9633	0.648197	18.0794	313	2	0	1	0	0	0	0	1	0	0	0	0	0
990	2011	0.0031873	0	0.505699	0.866137	0.198482	0.4011	1.15087	2.48491	21.9324	0.519195		4	0	0	16	8.75432	0	0.106793	0.008086	18.0624		0	0	0	0		0	1	0		0.693147	0
603707	2021	0.0334937	0	0.342481	0.462651	0.0745004	0.271967	6.68647	1.60944	22.8295	0.393751		4	0	1	15	10.872	0	2.75214	0.131233	16.9033	395	0	0	0	0	0.0066083	0	1	1		0.693147	2.89037	0	1.60944	2.07944	2.48491	3.2581	2.19722
300147	2014	0.01897	0	0.478523	0.43154	0.340901	0.340631	2.84177	1.60944	22.0009	0.692189		4	0	0	5	10.3713	0	0.680697	0.13317	16.5057		0	0	0	0	0.0048212	0	1	1		2.70805	2.77259	3.09104	0	3.4012	2.70805	4.5326	2.07944
2275	2015	0.0205898	0	0.150954	0.494943	0.270643	0.611101	4.71927	1.94591	21.7384	0.644263		4	0	0	6	8.59249	0	0.56822	0.323331	16.818	207	0	0	0	0	0	0	0	1		1.09861	0	1.60944	2.94444	2.07944	3.17805	3.13549
600488	2018	0.0229842	0	0.316283	0.534566	0.40526	0.507864	1.14611	2.89037	22.292	0.574809		4	0	0	26	8.4837	0	1.10335	0.267806	15.3711	434	0	0	0	0	0.0015575	0	1	1		3.17805	2.3979	3.21888	2.56495	3.2581	1.60944	3.43399	2.30259
688321	2021	0.123705	1	0.251684	0.237773	0.282289	0.104498	5.21622	1.09861	21.3622	0.484046	2017	4	1	0	5	10.8308	1	2.34347	0.494278	17.1631	260	4	0	1	0	0.050025	0	0	1	1	2.48491	0	2.19722	0	2.63906	0	4.67283
600750	2023	0.0306026	0	0.269793	0.707808	0.248713	0.430652	2.40525	3.3322	22.5362	0.65599		4	0	0	16	9.52562	0	1.87549	0.370871	17.5868	485	0	0	0	0	0.0110304	0	1	1		3.46574	3.80666	3.66356	1.60944
300639	2019	0.0476967	0	0.0866083	0.586983	0.277952	0.324845	2.58601	1.09861	20.9833	0.691663		4	0	0	5	10.6775	0	0.618611	0.357076	15.6519	251	0	0	0	0	0.0044068	0	0	1		0	0	0	2.19722	1.38629	0.693147	5.48064
2275	2014	0.0162247	0	0.166354	0.535073	0.0916976	0.611101	3.7198	1.79176	21.747	0.634861		4	0	0	6	8.5459	0	0.451636	0.285086	15.9995		0	0	0	0		0	0	1		1.60944	1.94591	1.09861	0	1.60944	2.94444	3.04452
2262	2014	0.0324886	0	0.449177	1.43386	0.123132	0.412306	4.7846	1.94591	21.377	0.538522	2023	-9	1	0	15	10.3433	0	0.624644	0.222701	14.9201		0	0	0	0		0	0	0	0	1.94591	2.48491	2.48491	0	2.83321	1.38629	3.43399	2.07944
300255	2017	0.0262279	0	0.310097	0.426346	0.170244	0.364071	1.64335	1.94591	21.9846	0.193452		4	0	0	9	9.45548	0	0.925856	0.354123	15.7137	103	0	0	0	0	0.0047308	0	1	1		1.60944	0	1.79176	0.693147	1.09861	0	3.04452
2562	2020	0.0130209	0	0.435156	0.396921	0.486717	0.242177	1.25332	2.30259	22.4019	0.009655		4	0	0	31	10.1797	0	0.697719	0.019379	16.9137	317	0	0	0	0	0	0	1	0		2.48491	0	2.89037	0.693147	2.63906	0	3.97029	2.30259
600488	2023	0.0317185	0	0.38896	0.591382	0.494037	0.506914	1.26113	3.13549	22.5385	0.605597		4	0	1	26	8.69661	0	1.9483	0.27781	16.6011	492	0	0	0	0	0.0054864	0	1	0		2.3979	3.13549	1.79176	1.94591
2437	2024	0.0343379	0	0.301673	0.816631	0.362372	0.081982	2.25975	2.70805	21.7618	0.161558		4	0	0	11	8.33021	0	0.970086	0.324758	18.0078	102	0	0	0	0	0.0022004	0	0	0		0.693147	1.09861
688197	2023	0.182227	0	0.0819692	0.062221	0.0158991	0.490542	3.35861	0.693147	20.8295	0.317599		4	0	0	2	8.78349	0	2.02656	0.007233	15.7195	163	0	0	0	0		0	0	0		1.94591	0	1.09861	0
603707	2017	0.0286427	0	0.238424	0.527675	0.101722	0.281982	1.55103	0	21.7146	0.356523		4	0	0	15	10.5745		0.771852	0.042211	15.1883	265	0	0	0	0	0	0	0	1		2.3979	2.07944	1.79176	2.99573	1.09861	2.19722
650	2021	0.0076777	0	0.142011	0.743517	0.0759467	0.232367	1.98812	3.2581	22.6559	0.509297		4	0	0	16	9.49029	0	0.530369	0.120798	16.2051	270	0	0	0	0	6.83e-06	0	1	1		0.693147	2.56495	2.48491	2.99573	2.07944	2.07944	1.09861	3.04452
688670	2024	0.0273095	0	0.166566	0.062221	0.0965173	0.307378	1.14065	1.38629	21.1504	0.039607		4	0	0	15	10.9883	0	0.418629	0.563028	15.2857	56	0	0	0	0	0.0053846	0	0	0		0.693147	0
300294	2016	0.0223234	0	0.118743	0.410876	0.137093	0.334403	3.75461	1.60944	21.6068	0.681305		4	0	0	16	9.07481	0	0.540111	0.11963	15.1049	156	0	0	0	0		0	0	1		1.60944	2.63906	0.693147	3.89182	2.19722	3.21888	3.49651	2.94444
650	2016	0.0071535	0	0.170875	1.01609	0.17339	0.26269	2.42935	3.04452	22.0752	0.310166		4	0	0	16	9.07481	0	0.276476	0.136579	15.7294	251	0	0	0	0	0	0	1	0		0	1.94591	0.693147	3.2581	1.09861	2.63906
300267	2018	0.0093367	0	0.0676829	0.400125	0.379115	0.414366	1.25265	2.07944	22.5231	0.175019		4	0	0	13	9.53994	0	0.564748	0.114135	16.9653	135	0	0	0	0	0	0	1	1		1.09861	0	0	0	0.693147	0	5.18739	2.30259
600129	2012	0.002171	0	0.820864	0.810391	0.156787	0.38813	1.16946	2.77259	22.8429	0.441033		4	0	0	32	8.57699	0	0.18081	0.152615	16.4461		0	0	0	0		0	1	0		2.48491	2.07944	1.38629	0.693147	1.09861	0	4.15888	1.38629
2773	2022	0.0563427	1	0.105411	0.461821	0.267278	0.317593	1.73158	2.07944	22.7672	0.353977	2017	4	1	1	25	9.93263	1	4.35007	0.389561	18.3522	507	5	0	0	1	0.0079008	0	1	1		2.99573	2.07944	2.70805	2.19722	2.30259	1.38629		1.94591
2118	2015	0.0069958	0	0.596811	0.139939	0.161275	0.431732	2.59827	2.19722	22.3323	0.513663		4	0	0	14	8.25266	0	0.349656	0.18964	0	65	0	0	0	0	0.0041616	0	1	1		2.63906	0.693147	2.48491	0	1.38629	0	4.62497	1.79176
2020	2018	0.0484836	0	0.284143	0.594962	0.14259	0.20555	1.43196	2.70805	22.3311	0.32226		4	0	0	31	10.1389	0	2.42019	0.373861	16.7319	404	0	0	0	0	0	0	1	1	6	2.63906	3.3673	1.79176	2.07944	3.04452	3.52636	5.67332	3.8712
2038	2019	0.0327153	0	0.0772746	0.397465	0.0916377	0.225814	2.37865	2.77259	22.3767	0.265798		4	0	0	2	8.64249	0	1.70936	0.438599	17.2376	300	0	0	0	0	0.0081532	0	1	1		2.56495	1.38629	1.38629	0	0	0	4.68213	1.60944
600673	2020	0.0215568	0	0.643909	0.382602	0.246038	0.279669	1.15432	3.3322	24.0484	0.624191	2021	-1	1	1	5	10.6889	0	5.99363	0.136823	18.5333	581	0	0	0	0	0.0076248	0	1	0	1	4.82831	3.52636	0.693147	0	2.30259	3.17805	6.92461	4.44265
2393	2013	0.0121937	0	0.0925487	0.339264	0.0764941	0.513609	2.31597	1.38629	21.8933	0.550827		4	0	0	26	8.39097	0	0.392893	0.21871	15.4136		0	0	0	0		0	0	1		0	0	1.09861	1.09861	1.09861	2.3979	2.19722	1.94591
423	2010	0.0101673	0	0.2169	0.731876	0.111068	0.231417	9.50316	2.70805	22.0036	0.69973		4	0	0	21	9.78319		0.365791	0.195435	15.1569		0	0	0	0		0	1	1		0.693147	2.3979	1.79176	2.63906	2.70805	2.30259	3.98898	0
990	2010	0.0019041	0	0.540054	0.867277	0.181985	0.4011	1.64979	2.3979	21.9892	0.628115		4	0	0	16	8.53368		0.0675253	0.00789	15.611		0	0	0	0		0	1	0		0.693147	0	0.693147	0
2349	2019	0.0169861	0	0.269818	0.365047	0.262371	0.342927	1.53332	2.30259	21.8021	0.462901		4	0	0	15	10.6807	0	0.499619	0.151153	15.1634	250	0	0	0	0	0.0017759	0	0	1		3.2581	3.46574	2.3979	3.52636	2.3979	3.66356	4.11087	2.70805
300254	2018	0.04688	0	0.377393	0.754069	0.212899	0.119094	1.2175	2.07944	21.1259	0.043203		4	0	0	22	8.86425	0	0.701189	0.549549	17.0744	282	0	0	0	0	0.0110984	0	0	0		1.94591	3.04452	2.07944	2.3979	2.77259	1.38629	4.02535	1.94591
2737	2021	0.0234357	0	0.301689	0.830047	0.274218	0.45411	2.00751	2.07944	22.4523	0.534834		4	0	0	11	8.31544	0	1.32065	0.263511	17.8997	535	0	0	0	0	0	0	1	1		2.19722	3.61092	2.94444	4.00733	3.04452	3.46574	3.46574	2.30259
2422	2012	0.0134146	0	0.392927	0.463478	0.139667	0.258072	1.55457	1.09861	23.4267	0.232712	2022	-10	1	0	25	9.32644	0	2.0029	0.118388	18.7209		0	0	0	0		0	1	1	0	4.06044	6.02345	3.63759	4.47734	4.15888	5.86363	5.11199	5.35659
600479	2021	0.0267735	0	0.335032	0.884031	0.112983	0.285255	1.62862	2.89037	22.1245	0.534265		4	0	1	13	9.7899	0	1.08707	0.24245	16.5088	387	0	0	0	0	0.0022633	0	1	0		2.19722	2.77259	1.60944	2.99573	2.07944	3.04452	5.65948	3.09104
766	2019	0.0186898	0	0.432534	0.36974	0.165261	0.249836	1.5691	3.13549	22.2704	0.389601		4	0	0	14	8.32719	0	0.878057	0.652668	17.6923	328	0	0	0	0	0.0044487	0	1	0		1.94591	2.19722	1.60944	2.48491	2.3979	1.60944	3.13549	1.79176
600518	2012	0.0034624	0	0.410682	0.672685	0.144799	0.304212	2.01947	2.48491	23.6113	0.625609		4	0	0	5	10.2163	0	0.621786	0.030796	16.8516		0	0	0	0		0	1	1		2.77259	0.693147	1.38629	2.83321	1.09861	2.56495	4.96284
2907	2018	0.0239718	0	0.242053	0.710959	0.116581	0.470179	1.904	0.693147	20.8128	0.474576	2019	-1	1	0	32	9.08729	0	0.262162	0.397123	17.1292	140	0	0	0	0	0.0073151	0	0	1	6	1.94591	1.60944	0.693147	2.19722	2.56495	1.09861
600566	2013	0.0451269	0	0.427928	1.3664	0.391339	0.689907	2.26242	2.56495	21.4236	0.845239	2020	-7	1	0	12	9.37977	0	0.909061	0.565199	17.7397		0	0	0	0		0	0	1	16	1.09861	1.79176	1.38629	0	1.60944	2.19722		3.78419
300289	2013	0.0195981	0	0.315808	0.289474	0.525813	0.3675	2.16557	0.693147	20.9416	0.535187		4	0	0	2	8.33526	0	0.243797	0.110253	14.8903		0	0	0	0	0	0	0	1		2.48491	1.79176	1.60944	0.693147	1.94591	1.94591	4.17439
603676	2021	0.0399065	0	0.286383	0.723919	0.211448	0.470723	2.93525	1.60944	21.1258	0.573702	2022	-1	1	1	27	6.62976	0	0.596829	0.266544	16.6162	125	0	0	0	0	0.0155794	0	0	0	4	0	0	0	0	0.693147	0	2.19722
600420	2023	0.0358961	0	0.259094	0.619247	0.29482	0.178584	0.944326	2.99573	23.6861	0.648935		4	0	1	24	9.35988	0	6.94671	0.178422	17.7938	1165	0	0	0	0	0.0078544	0	1	0		3.46574	3.43399	3.04452	1.79176
2566	2019	0.0142204	0	0.17571	0.401119	0.172308	0.390838	1.04195	2.19722	21.6382	0.009655		4	0	0	14	8.32719	0	0.355015	0.506043	16.7882	248	0	0	0	0	0	0	0	0		1.09861	0	0	0	1.09861	0		1.38629
2166	2014	0.0067119	0	0.820864	0.481276	0.0908558	0.197736	2.50389	2.07944	21.1291	0.009655		4	0	0	6	8.5459	0	0.100712	0.022797	15.2973		0	0	0	0		0	0	0		2.30259	0	1.79176	0	1.79176	0	5.14749
300233	2018	0.0569827	0	0.226715	0.590348	0.223023	0.284864	1.21839	2.07944	22.3884	0.652094	2023	-5	1	0	21	10.2228	0	3.01245	0.14926	16.7545	461	0	0	0	0	0.015719	0	1	1	0	3.91202	1.09861	3.8712	1.94591	4.41884	2.99573	5.33754	2.48491
300009	2021	0.057566	0	0.208641	0.604621	0.17057	0.265235	4.57859	2.56495	22.0232	0.070206		4	0	0	1	9.75499	0	2.11215	0.374607	16.8192	412	0	0	0	0	0.0142815	0	1	1		3.13549	2.77259	2.48491	2.63906	2.19722	2.83321	5.45532	3.4012
2020	2013	0.0323083	0	0.382486	0.742249	0.290568	0.238992	2.58367	2.30259	21.0044	0.277133		4	0	0	31	9.80713	0	0.427965	0.210051	16.3025		0	0	0	0		0	0	0	6	0.693147	0	1.79176	0	2.30259	1.38629	4.47734
300685	2022	0.105718	0	0.0915834	0.531209	0.121408	0.220269	6.46275	1.79176	21.2246	0.639846		4	0	0	3	10.0487	0	1.74532	0.360706	16.7858	465	0	0	0	0	0	0	0	1		1.38629	0.693147	1.38629	0	0.693147	0	3.89182
600557	2016	0.0764951	0	0.322252	0.664174	0.39364	0.274826	2.09664	2.70805	22.2772	0.566784	2017	-1	1	0	15	10.4643	0	3.6183	0.446827	17.5059	384	0	0	0	0	0.020063	0	1	0	4	4.76217	2.77259	3.97029	3.21888	4.07754	0.693147	5.92158
2581	2023	0.0255865	0	0.0699195	0.165069	0.143405	0.111898	2.9387	2.56495	21.5722	0.214683		4	0	0	21	10.4909	0	0.597991	0.670787	15.7351	51	0	0	0	0	0	0	0	0		1.38629	2.48491	1.09861	0
300204	2015	0.0270881	0	0.186908	0.642784	0.115618	0.372926	5.8513	1.60944	21.4512	0.742525	2023	-8	1	0	2	8.39385	0	0.560955	0.682846	15.4959	127	0	0	0	0	0	0	0	1	1	0.693147	0.693147	1.60944	0.693147	2.30259	0.693147	3.8712
603387	2018	0.0513213	0	0.119222	0.483775	0.089165	0.395108	2.12208	0.693147	21.1746	0.260588		4	0	0	15	10.6485	0	0.805953	0.221572	16.3561	260	0	0	0	0		0	0	1		3.4012	3.58352	2.56495	3.61092	3.78419	4.3438	4.72739	3.7612
2107	2014	0.0287034	0	0.0551774	0.480036	0.269812	0.502671	3.28345	2.07944	20.3208	0.515413		4	0	0	21	10.0685	0	0.191922	0.549259	15.8858		0	0	0	0		0	0	0		1.79176	0	2.19722	0	2.19722	0	2.63906
2007	2019	0.0195268	0	0.0922112	0.5257	0.161542	0.178557	5.80029	2.77259	22.7492	0.536397		4	0	0	10	10.0448	0	1.48076	0.140659	16.5546	648	0	0	0	0	0.0005982	0	1	1		1.09861	2.19722	2.89037	3.91202	2.56495	2.99573	5.55296	3.3673
301281	2024	0.0242394	0	0.124234	0.306849	0.189279	0.343891	1.76968	0.693147	21.1631	0.6087		4	0	0	21	10.5868	0	0.37631	0.166383	16.3996	71	0	0	0	0	0.0011655	0	0	1		2.07944	1.09861
600285	2019	0.0243539	0	0.330339	0.671378	0.228304	0.21454	2.02566	2.99573	21.922	0.486026		4	0	0	10	10.0448	0	0.807522	0.508506	16.8541	403	0	0	0	0	0.0006276	0	1	1		3.13549	3.73767	2.3979	3.2581	1.60944	2.56495	4.14314	3.97029
600351	2017	0.0416391	0	0.332864	0.596801	0.409662	0.24768	1.58878	2.77259	22.1977	0.437203		4	0	0	22	8.80016	0	1.81904	0.271337	16.4423	547	0	0	0	0	0.0013117	0	1	0		2.19722	2.48491	1.38629	3.13549	1.94591	3.46574	4.55388	2.48491
2562	2024	0.0250682	0	0.472149	0.585315	0.525813	0.241981	1.15959	2.63906	22.4935	0.042352		4	0	0	31	10.4569	0	1.47208	0.018614	16.1479	337	0	0	0	0	0	0	1	0		2.94444	1.60944
600479	2022	0.0246019	0	0.390675	0.927477	0.120668	0.277755	1.27595	2.94444	22.2541	0.449589		4	0	1	13	9.79254	0	1.13709	0.226408	16.6166	383	0	0	0	0	0.0019444	0	1	0		1.60944	2.99573	2.07944	3.04452	1.09861	0.693147	5.14749	2.19722
2107	2023	0.0396213	0	0.271885	0.81036	0.334194	0.502671	3.30195	2.83321	20.8584	0.526035		4	0	0	21	10.4909	0	0.453548	0.540702	15.4371	149	0	0	0	0	0	0	0	0		1.38629	0	0	0
300158	2017	0.0204301	0	0.27001	0.515123	0.135358	0.438101	1.1665	1.94591	22.7532	0.522723		4	0	0	22	8.80016	0	1.55544	0.362448	17.4156	225	0	0	0	0	0.0049386	0	1	0		2.07944	2.30259	1.38629	0.693147	2.3979	2.56495	4.61512	2.07944
688136	2020	0.0253994	0	0.226693	0.688141	0.176308	0.6632	1.54675	0	21.5847	0.792883		4	0	0	21	10.2561		0.601107	0.5372	14.6787	170	0	0	0	0		0	0	1		2.70805	0	2.19722	0	2.56495	0.693147	3.3673
600420	2016	0.0243282	0	0.537899	0.630083	0.449054	0.416206	1.17258	2.56495	23.4323	0.622081		4	0	0	24	9.05605		3.6529	0.110621	18.6183	406	0	0	0	0	0.0022244	0	1	0		2.89037	2.70805	2.77259	3.3673	3.63759	3.71357	5.36598	3.2581
603658	2022	0.054591	0	0.244467	0.450812	0.189775	0.551831	3.70702	1.94591	23.072	0.819992		4	0	0	10	10.0052	0	5.71695	0.161615	17.8179	1721	0	0	0	0	0.0003074	0	1	1		4.94876	5.20949	5.15329	5.52146	4.74493	3.82864	6.20051	5.20401
603566	2021	0.0394655	0	0.169641	0.523491	0.205216	0.334747	3.44646	1.94591	21.4972	0.113761		4	0	0	10	10.0676	0	0.855723	0.273118	17.5704	276	0	0	0	0	0	0	0	1		2.70805	1.60944	3.04452	2.83321	2.30259	2.30259	5.42495	2.19722
688098	2023	0.0442631	0	0.0545336	0.188484	0.413009	0.219322	1.98153	1.60944	21.1895	0.258585		4	0	0	24	9.35988	0	0.705551	0.279898	14.2835	71	0	0	0	0	0.0163112	0	0	1		2.3979	1.38629	1.38629	0
2880	2017	0.0186416	0	0.124775	0.545743	0.170788	0.6525	1.8532	0	21.0415	0.755608		4	0	0	5	10.5594		0.256261	0.023024	16.3321	54	0	0	0	0	0	0	0	1		1.60944	0	0	0.693147	0.693147	0.693147
600056	2015	0.0045845	0	0.626261	1.355	0.089892	0.435567	1.64833	2.94444	23.5057	0.61943		4	0	0	2	8.39385	0	0.740782	0.040045	16.6591	196	0	0	0	0	0.0015472	0	1	0		2.07944	0	2.83321	0.693147	2.56495	0	3.63759
300204	2023	0.207586	0	0.23386	0.242659	0.196184	0.361118	3.84059	2.56495	21.0101	0.489553	2023	0	1	0	2	8.78349	0	4.48003	0.498777	15.8847	122	0	0	0	0	0.0267974	1	0	0	1	2.83321	0	2.3979	0.693147
999	2024	0.0237757	1	0.369883	0.688432	0.153107	0.630181	1.78529	3.21888	24.4142	0.842139	2022	2	1	0	5	10.9035	1	9.52976	0.261441	19.2173	876	2	0	1	0	0.0037673	0	1	1	1	3.93183	3.46574
534	2021	0.0559995	0	0.480749	0.309319	0.293849	0.398634	4.64942	3.3322	21.4735	0.52475		4	0	0	5	10.8308	0	1.18576	0.397576	16.8047	218	0	0	0	0	0.0197879	0	0	1		2.77259	2.19722	2.56495	2.83321	3.04452	2.07944	4.64439	2.89037
603229	2023	0.0264462	0	0.274428	0.31015	0.175242	0.506365	2.92876	1.94591	21.8056	0.084791		4	0	0	31	10.4327	0	0.780579	0.022209	16.3203	241	0	0	0	0	0	0	0	1		0	0	0	0
2411	2021	0.0070255	0	0.568828	0.404062	0.188925	0.308057	1.58771	2.48491	23.653	0.445619		4	0	0	23	9.54817	0	1.31541	0.031233	0	256	0	0	0	0	0	0	1	1		2.07944	2.07944
688098	2020	0.0223154	0	0.0780495	0.228036	0.363561	0.219827	3.17816	0.693147	21.1383	0.448158		4	0	0	24	9.23587	0	0.337959	0.18948	15.9737	67	0	0	0	0	0.0012444	0	0	1		1.94591	1.60944	1.79176	0.693147	1.79176	0	3.71357	1.38629
300636	2024	0.0179081	0	0.3045	0.232041	0.392216	0.147149	1.27367	2.07944	21.9231	0.185173		4	0	0	16	9.52431	0	0.59447	0.03945	15.4924	292	0	0	0	0	0	0	1	1		1.09861	0
603976	2024	0.0283745	0	0.374796	0.400591	0.412676	0.39072	1.62656	2.07944	21.3946	0.391254		4	0	0	32	9.36655	0	0.555236	0.018016	15.6554	244	0	0	0	0		0	0	0		0	1.38629
600201	2019	0.0274034	0	0.128321	0.18939	0.213935	0.108595	3.9027	3.04452	22.4435	0.408077		4	0	0	18	8.81924	0	1.53072	0.193777	15.8536	260	0	0	0	0	0.0118871	0	1	1		2.48491	1.38629	3.09104	1.38629	2.94444	1.60944	4.98361	2.48491
600329	2011	0.0139832	0	0.467842	1.10071	0.258818	0.440426	1.81972	2.70805	22.1448	0.653393		4	0	0	26	8.23119	0	0.579411	0.205074	16.3019		0	0	0	0		0	1	0		2.77259	0.693147	2.07944	2.70805	2.63906	2.70805	4.60517	2.94444
600195	2020	0.0338129	0	0.206393	0.791956	0.239312	0.496346	2.12934	3.09104	22.6351	0.598572		4	0	0	2	8.65506	0	2.28766	0.086934	16.069	696	0	0	0	0	0.0087058	0	1	0		3.4012	3.58352	3.04452	2.30259	2.99573	3.58352	6.22851	3.04452
2332	2014	0.0315445	0	0.561849	0.889267	0.360883	0.215549	2.3981	1.60944	21.7538	0.37254		4	0	0	31	9.8823	0	0.884053	0.223021	16.3505		0	0	0	0		0	0	0		2.07944	0	1.79176	0	2.48491	1.38629	4.18966
300233	2013	0.0322273	0	0.351636	0.596733	0.400222	0.393223	1.51326	1.09861	21.178	0.541525	2023	-10	1	0	21	10.0264	0	0.507839	0.017739	15.254		0	0	0	0	6.35e-05	0	0	0	0	2.99573	0	3.17805	1.09861	3.29584	0.693147	3.29584
688163	2022	0.01329	0	0.0359191	0.22251	0.0504162	0.340492	1.23845	0	20.8743	0.344675		4	0	0	24	9.342		0.154571	0.288527	15.4407	41	0	0	0	0	0	0	0	1		1.94591	0	0	0	0	0	1.79176
300289	2022	0.0175038	0	0.108489	0.32492	0.221061	0.46347	1.52031	2.3979	21.415	0.505272		4	0	0	2	8.8002	0	0.349574	0.170116	14.1091	73	0	0	0	0	0	0	0	0		1.94591	2.56495	1.60944	1.09861	1.09861	0	4.69135	1.38629
600572	2015	0.0126184	0	0.522894	0.668273	0.187423	0.273968	2.52432	2.48491	22.9818	0.510834	2023	-8	1	0	31	9.93337	0	1.20743	0.273615	17.8091	643	0	0	0	0	0	0	1	1	1	2.30259	2.63906	2.19722	4.44265	3.66356	3.43399	4.93447	4.36945
2166	2010	0.0073448	0	0.585635	0.180188	0.351348	0.298096	4.83158	1.38629	20.122	0.009655		4	0	0	6	8.15053		0.040257	0.070024	14.6905		0	0	0	0		0	0	0		1.79176	0	1.60944	0	0	0	4.18966
600664	2015	0.0145899	0	0.456414	1.05676	0.324086	0.470638	2.11816	3.13549	23.3455	0.651411		4	0	0	11	8.27561	0	2.00844	0.07136	17.8119	248	0	0	0	0	0.0004359	0	1	0		2.30259	2.3979	1.09861	0
2252	2018	0.0084465	0	0.0434851	0.139632	0.0919974	0.318121	3.54166	2.3979	23.1558	0.8005		4	0	0	24	9.24578	0	0.96183	0.105743	17.2818	127	0	0	0	0	0	0	1	1		1.09861	0	1.60944	1.60944	0.693147	1.38629	3.04452	2.07944
600196	2021	0.0533262	0	0.481471	0.440786	0.0955999	0.366029	1.64805	3.17805	24.5022	0.645492	2021	0	1	1	24	9.33844	0	17.5866	0.233274	17.3852	2612	0	0	0	0	0.0122195	1	1	0	2	3.95124	4.35671	4.00733	3.58352	3.09104	3.71357	6.92461	4.26268
300501	2016	0.0239248	0	0.130823	0.589163	0.114471	0.383395	2.81684	0	20.3433	0.132185		4	0	0	24	9.05605		0.16362	0.047904	14.4586	60	0	0	0	0	0	0	0	1		2.3979	2.3979	0	3.43399	2.48491	3.04452		2.30259
2004	2010	0.0395461	0	0.237477	0.432747	0.282936	0.171657	4.31082	1.94591	21.0295	0.484218	2022	-12	1	0	32	8.19536		0.537174	0.280288	15.6111		0	0	0	0		0	0	1	1	2.83321	0	3.09104	1.09861	2.94444	1.09861	3.46574
2399	2014	0.005983	0	0.158885	0.215239	0.0659713	0.36936	2.23788	1.60944	23.0189	0.802309		4	0	0	5	10.3713	0	0.594137	0.007233	15.6407		0	0	0	0		0	1	0		2.70805	2.07944	2.19722	0	1.60944	0	4.3438
2020	2010	0.0157185	0	0.662722	0.6762	0.346659	0.297314	2.15384	1.94591	20.6711	0.202686		4	0	0	31	9.55683		0.149192	0.144521	15.4726		0	0	0	0	0	0	0	0	6	1.94591	0	2.07944	0.693147	0.693147	0	3.93183
688068	2019	0.03995	0	0.105246	0.42388	0.185648	0.23555	1.71103	0	20.4026	0.276556		4	0	0	2	8.64249		0.289907	0.333338	16.1355	120	0	0	0	0		0	0	1		1.09861	2.89037	1.09861	0	1.60944	1.79176	3.61092	2.3979
603707	2019	0.037643	0	0.408459	0.582418	0.0822288	0.278547	3.7236	1.09861	22.3483	0.36102		4	0	0	15	10.6807	0	1.91167	0.145071	16.3602	305	0	0	0	0	0.0048834	0	1	1		1.09861	2.19722	2.56495	2.30259	0.693147	2.89037	3.71357	2.30259
600080	2016	0.0112891	0	0.256365	0.493438	0.272288	0.157225	2.91194	2.99573	21.0907	0.302826		4	0	0	23	9.09454	0	0.163009	0.466496	12.7174	46	0	0	0	0	0.0060126	0	0	0		2.30259	3.09104	2.3979	3.13549	1.60944	2.48491		3.33221
600613	2019	0.0056126	0	0.251565	0.576897	0.117977	0.24585	1.31194	3.3322	21.9919	0.414204		4	0	0	24	9.22951	0	0.199591	0.457473	14.5622	142	0	0	0	0	0	0	1	0		3.3673	0.693147	3.13549	0.693147	1.38629	1.09861	5.70711	2.63906
513	2015	0.0465122	0	0.404534	0.860917	0.411483	0.366823	2.29563	3.13549	22.8124	0.804655	2019	-4	1	0	5	10.4316	0	3.75705	0.383909	18.665	373	0	0	0	0	0.0016465	0	1	0	2	2.56495	3.13549	3.55535	2.70805	3.63759	3.4012	5.70711	3.2581
600829	2014	0.0038221	0	0.564603	0.329157	0.19107	0.692241	1.56378	3.04452	22.649	0.784607		4	0	0	11	8.49134	0	0.26219	0.271947	17.0959		0	0	0	0		0	1	0		1.94591	2.07944
300583	2021	0.016746	0	0.416773	0.413913	0.431972	0.371112	1.29987	1.60944	21.8117	0.379585		4	0	0	21	10.3992	0	0.497306	0.011438	16.6004	182	0	0	0	0	0	0	0	0		1.09861	3.09104	0	3.3673	1.60944	0.693147	3.33221	2.63906
688670	2021	0.0271935	0	0.167068	0.309795	0.103786	0.307378	1.61041	0	21.2854	0.069368		4	0	0	15	10.872		0.477107	0.29641	16.3845	45	0	0	0	0	0.0071246	0	0	1		1.60944	0	0	0	1.94591	1.09861
2252	2017	0.0067057	0	0.136646	0.139283	0.0746402	0.321017	6.95972	2.30259	23.3943	0.80441		4	0	0	24	9.16177	0	0.969331	0.028796	17.2208	143	0	0	0	0	0	0	1	1		1.60944	1.09861	1.09861	0	1.60944	1.60944	2.89037	2.30259
2019	2019	0.0449689	1	0.293164	0.497761	0.0811223	0.421371	1.72667	2.77259	23.1271	0.10129	2017	2	1	0	31	10.1773	1	4.97617	0.121113	18.3294	749	2	0	1	0	0.0248513	1	1	1	15	2.30259	3.43399	3.29584	3.33221	2.19722	3.49651		3.80666
600420	2019	0.0230644	0	0.478232	0.715441	0.321326	0.233229	0.99929	2.77259	23.5933	0.671646		4	0	0	24	9.22951	0	4.0682	0.295895	18.5619	1111	0	0	0	0	0.0015307	0	1	0		2.56495	2.3979	2.70805	3.13549	2.83321	3.93183	5.37528	3.7612
603538	2019	0.0240038	0	0.399947	0.483191	0.251725	0.266565	1.49733	1.09861	21.6841	0.376919		4	0	0	31	10.1773	0	0.627451	0.018074	16.7197	371	0	0	0	0	0.0037433	0	0	1		1.79176	1.94591	2.07944	2.70805	2.89037	3.17805	3.61092	2.70805
153	2010	0.0197047	0	0.40916	0.86582	0.374205	0.147509	2.28773	2.3979	20.9669	0.467336		4	0	0	1	8.76343		0.251399	0.141329	16.2044		0	0	0	0		0	0	0		2.83321	1.38629	3.61092	2.70805	3.33221	1.60944	4.20469
300016	2021	0.0177731	0	0.281866	0.293508	0.256428	0.218254	1.69348	2.56495	21.789	0.125177		4	0	0	2	8.90775	0	0.515933	0.337308	16.5053	132	0	0	0	0	0.0015041	0	0	1		2.70805	2.30259	2.99573	2.56495	1.94591	2.99573	4.40672	2.19722
2437	2011	0.0085385	0	0.049695	0.242466	0.0999512	0.44625	1.3727	0.693147	21.5615	0.804578		4	0	0	11	8.50031	0	0.197431	0.094645	11.6334		0	0	0	0		0	0	1		1.94591	0	2.30259	0	2.30259	0	3.09104
2317	2013	0.0281368	0	0.120161	0.586334	0.203873	0.327375	2.65099	1.60944	21.4069	0.168866	2023	-10	1	0	5	10.2868	0	0.557388	0.32862	16.2078		0	0	0	0		0	0	1	0	2.3979	0	1.94591	2.19722	1.94591	2.07944	4.33073
2868	2024	0.0238374	0	0.820864	0.375721	0.525813	0.304289	3.07851	2.07944	21.1232	0.6043		4	0	0	3	10.1151	0	0.355575	0.023883	15.3778	124	0	0	0	0	0	0	0	0		0.693147	1.09861
600535	2021	0.0460329	1	0.195135	0.481422	0.222607	0.451839	1.64456	2.99573	23.5291	0.543868	2017	4	1	1	26	8.64342	1	7.61456	0.365504	18.0127	1377	4	0	1	0	0.0110026	0	1	1	8	3.58352	2.89037	3.3673	2.83321	3.04452	3.66356	6.35263	4.2485
600329	2023	0.0180499	0	0.350423	0.80662	0.102471	0.429938	2.38404	3.29584	23.0486	0.683025		4	0	0	26	8.69661	0	1.84652	0.258618	16.8958	101	0	0	0	0	0.0002027	0	1	0		2.77259	3.7612	1.79176	1.60944
603538	2022	0.0271144	0	0.508256	0.346037	0.286203	0.212232	1.74162	1.79176	22.2093	0.273884		4	0	1	31	10.4035	0	1.19831	0.034746	17.0232	594	0	0	0	0	0.0049101	0	1	1		3.43399	2.77259	3.04452	3.17805	2.30259	0.693147	4.04305	2.70805
603963	2023	0.0017718	0	0.195657	0.17857	0.16723	0.233064	5.70399	1.94591	19.9764	0.331817		4	0	0	30	9.23565	0	0.0182936	0.455786	0	24	0	0	0	0	0	0	0	0		0	1.60944
2166	2019	0.0056476	0	0.323927	0.314039	0.211526	0.187397	1.85151	2.56495	21.6787	0.035368		4	0	0	6	8.86027	0	0.14682	0.049395	16.5117	42	0	0	0	0	0	0	0	0		2.63906	0	2.30259	0	2.89037	0	4.96981
2020	2017	0.0335035	0	0.19136	0.541591	0.138752	0.201079	1.60538	2.63906	22.3133	0.292533		4	0	0	31	10.0539	0	1.64301	0.306289	16.7704	526	0	0	0	0	0	0	1	0	6	3.13549	1.38629	2.63906	3.3673	1.79176	2.07944	5.51343	3.33221
2275	2023	0.0401576	0	0.284317	0.549705	0.270065	0.620658	2.3778	2.70805	22.0934	0.649347		4	0	0	6	9.09651	0	1.58062	0.330566	17.4027	234	0	0	0	0	0	0	1	1		2.99573	2.07944	2.83321	0.693147
688098	2019	0.0183503	0	0.114899	0.206286	0.133129	0.219827	1.42552	0	21.0932	0.427167		4	0	0	24	9.22951		0.265644	0.232169	15.6734	63	0	0	0	0		0	0	1		0	0.693147	1.94591	1.60944	1.79176	0.693147		1.09861
2940	2024	0.0774982	0	0.395394	0.513096	0.186323	0.354363	1.26565	1.94591	21.8134	0.413001		4	0	0	31	10.4569	0	2.30521	0.118077	17.5141	183	0	0	0	0	0.0054462	0	0	1		2.94444	0
2399	2019	0.0104763	0	0.509841	0.320662	0.121719	0.380075	2.10626	2.30259	23.4473	0.835836		4	0	0	5	10.6775	0	1.59682	0.088941	17.4098	348	0	0	0	0	0.0007217	0	1	1		2.19722	0	0.693147	0	0.693147	0	4.56435	1.60944
2262	2021	0.0706342	0	0.139271	0.753553	0.187078	0.351459	2.66933	2.63906	22.4632	0.438845	2023	-2	1	1	15	10.872	0	4.02416	0.405152	17.3042	753	0	0	0	0	0.0088991	0	1	1	0	2.56495	1.38629	3.29584	2.30259	2.89037	2.30259	4.78749	2.56495
600568	2011	0.0010664	0	0.562982	0.219961	0.0626916	0.472167	1.51091	2.3979	21.4632	0.527		4	0	0	12	9.18667	0	0.0182936	0.061023	14.5309		0	0	0	0		0	0	0		0	0	0.693147	0	0	1.60944
300194	2013	0.0161623	0	0.0743102	0.195073	0.158635	0.461193	1.27275	1.09861	21.3457	0.021431		4	0	0	32	8.69761	0	0.301165	0.061094	15.0012		0	0	0	0	0.0075669	0	0	0		1.79176	0	1.38629	0
300601	2023	0.0359417	0	0.367487	0.240889	0.227673	0.254965	2.07949	1.94591	23.437	0.132529		4	0	0	5	10.9048	0	5.42194	0.354129	18.9375	360	0	0	0	0	0.0027444	0	1	1		1.79176	1.38629	2.07944	0.693147
2390	2022	0.0010664	0	0.278568	0.653909	0.267082	0.185199	1.19912	2.56495	23.0049	0.463946		4	0	0	7	8.86117	0	0.0182936	0.061947	15.6926	24	0	0	0	0	0	0	1	0		2.30259	2.19722	2.48491	1.79176	1.94591	1.60944	3.71357	2.3979
600436	2024	0.01537	0	0.15399	0.623214	0.0569992	0.513035	7.53221	3.09104	23.5877	0.686791		4	0	0	3	10.1151	0	2.69585	0.047976	15.7775	231	0	0	0	0	0	0	1	1		2.3979	0.693147
2435	2023	0.0187873	0	0.567637	0.401593	0.105427	0.270903	1.15461	2.63906	22.8885	0.597822		4	0	0	15	10.9492	0	1.63766	0.22787	0	300	0	0	0	0	0	0	1	0		1.38629	2.63906
2004	2016	0.0102469	0	0.558185	0.322852	0.103329	0.122942	1.21033	2.56495	23.9108	0.209231	2022	-6	1	0	32	8.95743	0	2.48262	0.105087	17.8694	865	0	0	0	0	0.0008379	0	1	0	1	4.63473	3.04452	4.92725	3.52636	4.46591	3.66356	5.71703	3.4012
688117	2022	0.0232076	0	0.253853	0.38333	0.179316	0.375	1.49668	0.693147	20.8258	0.570686		4	0	0	25	9.93263	0	0.257142	0.286167	15.3795	186	0	0	0	0	0.0021911	0	0	1		1.60944	1.60944	1.38629	3.46574	1.79176	0	1.38629
600329	2022	0.0148296	0	0.354931	0.858221	0.111031	0.428112	2.14928	3.2581	23.0414	0.662959		4	0	0	26	8.69656	0	1.50624	0.238721	15.7138	100	0	0	0	0	0.0006185	0	1	0		2.83321	3.46574	2.77259	3.7612	1.79176	1.60944	4.55388	3.49651
600750	2024	0.0328182	0	0.312894	0.687169	0.247955	0.430962	2.50247	3.3673	22.5963	0.668571		4	0	0	16	9.52431	0	2.13579	0.337038	17.569	415	0	0	0	0	0.0162878	0	1	1		3.66356	1.60944
600351	2019	0.038396	0	0.368274	0.665708	0.379371	0.167408	1.40919	2.89037	22.1848	0.362502		4	0	0	22	8.91816	0	1.65588	0.374289	17.3003	154	0	0	0	0	0.0123358	0	1	0		1.94591	3.46574	1.94591	2.77259	2.3979	3.09104	4.59512	3.4012
600521	2015	0.0494468	0	0.325472	0.698291	0.290133	0.267602	3.94139	2.56495	22.4308	0.201268		4	0	0	31	9.93337	0	2.72724	0.128021	17.4684	669	0	0	0	0	0.0010215	0	1	0		3.97029	1.60944	4.04305	0	2.83321	2.94444	5.80814	0
518	2022	0.0527967	0	0.195891	0.351439	0.069793	0.143151	4.6177	3.4012	20.4196	0.119793		4	0	0	15	10.913	0	0.389681	0.463321	13.0462	30	0	0	0	0	0	0	0	0		2.19722	0	0.693147	0	0.693147	0	2.56495	0
739	2012	0.0257157	0	0.667519	0.899954	0.351319	0.20745	1.20881	2.77259	22.136	0.36647		4	0	0	21	9.96533		1.0562	0.045716	16.2364		0	0	0	0		0	1	0		2.3979	0.693147	2.56495	2.77259	2.56495	2.56495	4.29046	2.07944
300142	2015	0.0427676	0	0.516808	0.164578	0.123016	0.115458	2.80033	1.79176	22.5571	0.24736		4	0	0	30	8.61099	0	2.67633	0.206927	16.9477	231	0	0	0	0	0.0056249	0	1	0		2.48491	0	2.07944	0.693147	1.79176	1.79176	3.66356
603676	2022	0.0480121	0	0.266792	0.885073	0.185031	0.471662	4.38058	1.79176	21.2329	0.645864	2022	0	1	1	27	6.66836	0	0.799266	0.223224	16.9675	194	0	0	0	0	0.0044894	1	0	1	4	0	0	0.693147	0	0	0	1.94591
688336	2023	0.0592248	1	0.0803904	0.194942	0.164774	0.359151	1.25524	1.38629	22.3919	0.906697	2020	3	1	0	24	9.35988	1	3.14189	0.248303	17.1684	261	3	0	1	0	0.0060132	0	1	1	0	1.38629	0.693147	0.693147	0.693147
300086	2017	0.0046383	0	0.141016	0.217303	0.142447	0.39488	2.27268	2.07944	21.5279	0.470354		4	0	0	8	6.90415	0	0.103711	0.131679	15.2169	155	0	0	0	0	0.0005903	0	0	0		1.09861	0.693147	1.38629	1.09861	1.38629	1.09861	3.09104
2370	2023	0.0164698	0	0.593616	0.284868	0.255185	0.126648	2.42193	2.63906	21.0805	0.189353		4	0	1	31	10.4327	0	0.235415	0.182132	13.9054	60	0	0	0	0	0.001222	0	0	0		0.693147	0	1.09861	0
300006	2011	0.0379325	0	0.389287	0.543609	0.174651	0.225563	2.16285	1.09861	20.8011	0.326926		4	0	0	32	8.42755	0	0.410045	0.095294	16.8032		0	0	0	0		0	0	0		3.46574	4.11087
300436	2019	0.078189	0	0.35736	0.474025	0.246812	0.159776	4.66298	1.60944	20.6133	0.323485		4	0	0	3	9.90676	0	0.700478	0.509443	16.3202	76	0	0	0	0	0.0187525	0	0	0	7	2.30259	1.09861	2.30259	1.09861	1.79176	1.94591	4.66344	0
600666	2010	0.0020967	0	0.658183	0.673489	0.131243	0.325404	2.31491	2.89037	20.9977	0.3708		4	0	0	32	8.19536		0.0275886	0.165679	14.0282		0	0	0	0		0	0	0		0	0	0.693147	0.693147	1.09861	0
600851	2020	0.0051419	0	0.221432	0.172991	0.0599704	0.117251	1.4736	3.3322	22.4505	0.394358		4	0	0	24	9.23587	0	0.289233	0.307229	17.4703		0	0	0	0	0.0013	0	1	0		0	0	1.09861	0	1.09861	0.693147	3.71357	1.60944
2550	2015	0.0145663	0	0.190132	0.29435	0.0357503	0.228038	3.65514	1.60944	21.7646	0.075036		4	0	0	15	10.4155	0	0.412684	0.261794	15.3148	125	0	0	0	0	0	0	0	1		1.79176	0	2.89037	1.79176	2.63906	0.693147	4.35671
603998	2014	0.0213767	0	0.0931522	0.595959	0.158316	0.366935	1.80854	0	20.649	0.170819	2020	-6	1	0	13	9.37798		0.198467	0.085116	15.6017		0	0	0	0		0	0	1	1	1.09861	0	1.38629	0	1.38629	1.09861
600572	2022	0.0240656	0	0.329913	0.540479	0.233319	0.208471	1.44095	2.94444	23.1148	0.405162	2023	-1	1	1	31	10.4035	0	2.63036	0.343569	18.0285	206	0	0	0	0	0.0061574	0	1	0	1	2.83321	3.04452	3.04452	3.49651	2.83321	2.89037	4.77912	3.09104
300683	2018	0.0138525	0	0.20682	0.290776	0.0869956	0.387015	1.23628	0.693147	21.4912	0.55412		4	0	0	12	9.77417	0	0.29857	0.618857	15.0865	87	0	0	0	0	0	0	0	1		2.30259	0	0	0	2.07944	2.83321
300110	2021	0.0118947	0	0.566886	0.344671	0.214443	0.2	1.57186	2.48491	22.4534	0.444583		4	0	1	21	10.3992	0	0.671045	0.193539	16.0304	354	0	0	0	0	0.0006077	0	1	1		0	2.56495	2.19722	3.43399	1.09861	3.55535	4.75359	3.71357
2038	2018	0.0296906	0	0.0941672	0.452814	0.0894765	0.225653	3.07351	2.70805	22.3304	0.271155		4	0	0	2	8.60839	0	1.48105	0.420381	16.8795	291	0	0	0	0	0.011527	0	1	1		2.07944	1.94591	2.56495	1.38629	1.38629	0	4.64439	1.94591
300357	2015	0.0269051	0	0.0467288	0.46746	0.141937	0.518106	6.46656	0.693147	20.2314	0.697838		4	0	0	31	9.93337	0	0.164521	0.359575	14.3913	62	0	0	0	0	0.0100598	0	0	1		0	0	0	0	0	0
300482	2017	0.0624849	0	0.297867	0.848345	0.147031	0.245464	5.17951	1.09861	21.2508	0.37276		4	0	0	5	10.5594	0	1.05897	0.207718	17.4403	398	0	0	0	0	0.0084377	0	0	1		2.3979	3.2581	3.33221	3.82864	3.2581	3.52636	5.31812	4.69135
300267	2020	0.0073422	0	0.115052	0.373249	0.391194	0.414366	1.30394	2.30259	22.6022	0.122406		4	0	0	13	9.67716	0	0.480678	0.049444	17.4071	158	0	0	0	0	0	0	1	0		0.693147	0	0.693147	2.70805	1.38629	1.09861	4.96284	2.19722
600420	2012	0.0236903	0	0.517775	1.01328	0.197391	0.416206	2.00141	2.19722	21.627	0.62761		4	0	0	24	9.00873	0	0.584875	0.168807	16.3002		0	0	0	0	0.0032731	0	0	0		2.70805	0	2.3979	1.09861	2.70805	0.693147	5.1985	1.60944
300436	2015	0.0437167	0	0.135682	0.749075	0.175768	0.246429	4.716	0	20.2136	0.545958		4	0	0	3	9.52775		0.262606	0.349447	15.8543	79	0	0	0	0	0.0062747	0	0	1	7	2.56495	0	2.30259	0	2.30259	0.693147	3.78419
300583	2018	0.0151941	0	0.28238	0.455625	0.188354	0.368582	1.20875	0.693147	21.6767	0.384415		4	0	0	21	10.2228	0	0.394208	0.009476	14.3187	59	0	0	0	0	0	0	0	1		0	2.30259	0.693147	2.83321	1.60944	1.09861	2.30259
603456	2015	0.0230279	0	0.2457	0.521159	0.423751	0.444318	2.0363	0.693147	21.9278	0.653478		4	0	0	31	9.93337	0	0.768032	0.01608	17.0911	349	0	0	0	0	0	0	1	0		3.43399	0	3.13549	0	2.99573	0	3.13549
300233	2012	0.0273728	0	0.336271	0.55741	0.323786	0.393223	1.22623	0.693147	21.1084	0.641239	2023	-11	1	0	21	9.96533	0	0.402332	0.018492	16.4744		0	0	0	0		0	0	0	0	2.99573	0	2.99573	0	3.17805	1.09861	2.63906
4	2019	0.0010664	0	0.0602434	0.117298	0.0158991	0.284327	1.32937	3.3673	21.1251	0.441		4	0	0	5	10.6775	0	0.0182936	0.738372	15.3	27	0	0	0	0	0	0	0	0		4.23411	0
300110	2013	0.0200352	0	0.383437	0.417743	0.454762	0.505296	1.98184	1.38629	21.5848	0.629358		4	0	0	21	10.0264	0	0.474214	0.189976	15.7057		0	0	0	0	0.0027625	0	0	1		2.77259	2.89037	3.04452	3.78419	3.17805	3.93183	3.93183	4.39445
788	2023	0.0146679	0	0.417045	0.864505	0.0481004	0.222245	2.05716	3.29584	21.6146	0.371649		4	0	0	32	9.36727	0	0.357645	0.209607	14.5311	104	0	0	0	0	0.0032669	0	0	0		0.693147	0	0	0
300026	2017	0.0223342	0	0.123801	0.458753	0.149734	0.211933	1.67522	2.19722	22.7286	0.279643	2019	-2	1	0	26	8.42598	0	1.65903	0.396839	17.994	592	0	0	0	0	0.0076331	0	1	1	15	2.56495	2.89037	2.48491	2.30259	3.21888	3.2581	5.66296	3.63759
600530	2010	0.0046698	0	0.157333	0.277747	0.191738	0.183111	2.89443	2.30259	20.9974	0.569302		4	0	0	24	8.91394		0.0614286	0.443726	12.0777		0	0	0	0		0	0	0		1.09861	0	0.693147	0	1.09861	0	4.47734
600479	2020	0.0232742	0	0.34685	0.902131	0.105901	0.285255	1.20193	2.83321	22.1652	0.347954		4	0	1	13	9.67716	0	0.9842	0.246723	17.0861	408	0	0	0	0	0.0011714	0	1	0		3.49651	3.78419	2.19722	2.77259	1.60944	2.99573	5.9135	3.33221
534	2023	0.052472	0	0.58189	0.353348	0.246665	0.216464	2.668	3.4012	21.8612	0.481906		4	0	0	5	10.9048	0	1.63727	0.278374	17.9929	212	0	0	0	0	0.018524	0	0	1		3.04452	2.07944	2.30259	0.693147
603222	2021	0.0123727	0	0.433182	0.465746	0.292745	0.293965	3.01855	1.94591	21.6091	0.395066		4	0	0	31	10.3473	0	0.300047	0.155888	15.3749	168	0	0	0	0	0	0	0	1		2.07944	2.19722	2.07944	2.07944	1.09861	1.94591	2.70805	2.70805
300255	2024	0.0255048	0	0.660442	0.226074	0.220674	0.30536	4.71049	2.63906	22.2324	0.058084		4	0	0	9	9.76827	0	1.15352	0.087331	15.7648	193	0	0	0	0	0.0150793	0	1	0		1.60944	0
300630	2017	0.0723865	0	0.175132	0.494314	0.141208	0.351563	3.41782	0	20.5892	0.389078		4	0	0	8	6.90415		0.633042	0.217154	0	115	0	0	0	0	0	0	0	1		0	0	0	0	0	0
600285	2020	0.0245443	0	0.328422	0.688438	0.210326	0.21454	1.71931	3.04452	21.9639	0.350658		4	0	0	10	10.0088	0	0.84868	0.506772	16.844	360	0	0	0	0	0.0004141	0	1	1		2.3979	3.2581	1.60944	2.56495	2.48491	3.04452	4.11087	4.07754
2880	2018	0.025229	0	0.10521	0.485498	0.151151	0.6525	1.51989	0.693147	21.1012	0.76059		4	0	0	5	10.631	0	0.368172	0.034904	16.1928	47	0	0	0	0	0.0089768	0	0	1		0	0.693147	0.693147	0.693147	1.60944	2.19722	1.79176
300255	2018	0.030968	0	0.343789	0.448179	0.162044	0.356852	1.23384	2.07944	22.07	0.182169		4	0	0	9	9.4653	0	1.19067	0.421779	15.7865	185	0	0	0	0	0.0052538	0	1	1		1.79176	0.693147	1.09861	0	0.693147	1.79176	3.52636
2099	2014	0.0199855	0	0.237252	0.420309	0.275224	0.398316	1.2589	2.19722	22.1506	0.562671		4	0	0	31	9.8823		0.832884	0.018128	15.5424		0	0	0	0		0	1	0		0	0	4.36945	0	1.94591	1.94591	3.89182
2424	2019	0.0081586	0	0.413224	0.437702	0.0999352	0.487522	1.59669	2.30259	22.6761	0.13507		4	0	0	7	8.69475	0	0.575096	0.340409	16.7868	257	0	0	0	0	0.0017166	0	1	1		3.13549	2.77259	2.94444	3.66356	2.94444	2.77259	3.95124	3.09104
2750	2018	0.0470461	0	0.167122	0.42725	0.26002	0.438202	2.99878	1.38629	20.4844	0.751641		4	0	0	30	8.89117	0	0.370511	0.722079	0	39	0	0	0	0	0.0060354	0	0	0		2.07944	1.09861	1.60944	0	2.07944	1.09861	2.77259
908	2018	0.0469058	0	0.454403	0.513617	0.149323	0.197967	1.16462	2.99573	22.3728	0.219492		4	0	0	13	9.53994	0	2.44131	0.46328	17.1881	521	0	0	0	0	0.0182527	0	1	1		3.95124	2.30259	3.55535	2.07944	2.70805	1.60944	4.85203	2.89037
300254	2021	0.0448207	0	0.51233	0.559232	0.196659	0.081982	1.74628	2.3979	21.1464	0.045677		4	0	1	22	9.35687	0	0.684326	0.514865	17.229	222	0	0	0	0	0.0075975	0	0	0		1.94591	0	2.19722	2.19722	2.30259	1.38629	3.55535	1.38629
688193	2022	0.0314064	0	0.11696	0.414152	0.0837773	0.196459	1.17797	0	20.8083	0.399879		4	0	0	24	9.342		0.341928	0.406115	16.0811	74	0	0	0	0	0	0	0	0		1.79176	0.693147	2.19722	0.693147	1.60944	0
2422	2020	0.0474088	0	0.562173	0.518813	0.348504	0.263523	1.33246	2.3979	24.1885	0.182206	2022	-2	1	0	25	9.77028	0	15.1629	0.296555	19.2173	2612	0	0	0	0	0	0	1	1	0	4.70048	4.7362	4.7362	4.86754	4.81218	4.84419	6.92461	5.35659
518	2015	0.0147164	0	0.270619	0.28784	0.313881	0.081982	9.02972	3.13549	20.5424	0.207545		4	0	0	15	10.4155	0	0.122813	0.235425	14.5196		0	0	0	0		0	0	0		1.09861	0	0	1.60944	1.09861	0	3.3673	1.60944
300204	2021	0.190198	0	0.151203	0.317275	0.120161	0.372142	4.63889	2.3979	21.3259	0.539034	2023	-2	1	0	2	8.90775	0	3.4749	0.488746	14.9404	316	0	0	0	0	0	0	0	1	1	2.89037	1.94591	3.04452	1.94591	2.83321	0	4.96981	2.70805
300039	2013	0.0287543	0	0.0930179	0.794272	0.128832	0.301095	3.51372	1.38629	21.2947	0.296969	2019	-6	1	0	24	9.02238	0	0.509184	0.498852	17.0129		0	0	0	0	0	0	0	1	6	0	0.693147	1.79176	1.09861	1.09861	0.693147
600594	2020	0.0288835	0	0.348832	0.649513	0.231116	0.234185	1.16665	2.83321	22.3436	0.061706		4	0	0	7	8.74241	0	1.45999	0.487142	17.9784	72	0	0	0	0	0	0	1	1		2.48491	2.77259	1.94591	3.85015	1.79176	3.17805	4.95583	1.79176
650	2023	0.0062552	0	0.10614	0.667418	0.120775	0.232367	1.33836	3.3322	22.7308	0.297266		4	0	0	16	9.52562	0	0.46568	0.107396	17.9015	233	0	0	0	0	0.0008195	0	1	1		2.07944	2.07944	2.19722	1.09861
2880	2022	0.015848	0	0.274951	0.291722	0.190816	0.6525	3.08295	1.79176	21.6694	0.749305		4	0	0	5	10.8709	0	0.408202	0.040804	15.9749	83	0	0	0	0	0.0019234	0	0	1		1.38629	1.79176	2.07944	2.30259	2.07944	1.09861	2.56495	1.60944
2412	2013	0.0157456	0	0.162212	0.494869	0.287939	0.52027	4.08046	1.38629	21.0025	0.772186	2020	-7	1	0	13	9.29778	0	0.208175	0.418663	14.4002		0	0	0	0		0	0	1	11	0	0	1.09861	0.693147	1.60944	0	2.56495
2644	2021	0.0082297	0	0.308063	0.345049	0.463269	0.616292	2.48782	2.3979	21.5786	0.632755		4	0	0	4	8.14648	0	0.193571	0.099391	17.301	164	0	0	0	0	0	0	0	0		1.09861	1.38629	0	2.48491	0.693147	2.48491	1.60944
661	2017	0.0474406	0	0.29261	0.605278	0.1518	0.223608	4.52509	3.09104	22.7182	0.589573	2020	-3	1	0	14	8.29292	0	3.48757	0.381618	16.8422	520	0	0	0	0	0.0080665	0	1	1	6	2.07944	0	1.94591	0	2.30259	0	5.0814	0.693147
688513	2023	0.0735302	0	0.222106	0.351059	0.319328	0.348905	2.51069	1.38629	21.9313	0.202755		4	0	1	25	9.96678	0	2.46088	0.344244	17.7464	442	0	0	0	0	0.00227	0	1	1		3.46574	1.60944	2.48491	0.693147
600557	2021	0.0847065	1	0.256779	0.601254	0.407096	0.297148	1.46263	2.99573	22.518	0.525082	2017	4	1	0	15	10.872	1	5.09765	0.43389	17.3455	425	4	0	1	0	0.0017281	0	1	1	4	3.29584	1.79176	2.94444	1.38629	2.99573	2.56495	5.90263	2.99573
600781	2013	0.0137798	0	0.63068	0.442759	0.493781	0.270844	3.52815	2.89037	20.6258	0.289077		4	0	0	24	9.02238	0	0.125	0.179769	0		0	0	0	0		0	0	0		0	0	0.693147	0
2019	2014	0.006096	0	0.237268	0.840846	0.162297	0.472631	2.02464	2.3979	21.9276	0.202111	2017	-3	1	0	31	9.8823	0	0.203283	0.153537	14.8972		0	0	0	0		0	1	1	15	1.60944	0	1.09861	2.19722	2.3979	2.89037	4.43082
600285	2021	0.0231478	0	0.397173	0.742951	0.184017	0.214559	2.71973	3.09104	22.0564	0.5506		4	0	0	10	10.0676	0	0.878015	0.482929	16.7624	240	0	0	0	0	0.0004206	0	1	1		1.60944	2.56495	2.48491	3.04452	1.79176	3.46574	3.89182	3.71357
600535	2022	0.0618281	1	0.228876	0.521245	0.216021	0.455745	1.21101	3.04452	23.5224	0.532824	2017	4	1	1	26	8.69656	1	10.1585	0.335096	18.2198	1337	5	0	0	1	0.0104685	2	1	1	8	3.3673	2.83321	3.04452	3.66356	2.77259	2.19722	5.97381	3.80666
300452	2020	0.0201103	0	0.272733	0.620906	0.350125	0.268779	3.13471	1.79176	20.6189	0.400564		4	0	0	1	9.63014	0	0.181168	0.038663	16.0502	169	0	0	0	0	0	0	0	1		1.38629	1.60944	1.09861	1.38629	1.38629	1.79176	2.89037	1.09861
2653	2015	0.0592332	0	0.331813	0.397365	0.144373	0.369862	3.31217	1.38629	21.895	0.038223	2019	-4	1	0	27	6.36767	0	1.91178	0.146961	16.1071	497	0	0	0	0	0.011092	0	0	1	12	4.06044	0.693147	3.8712	0	3.3673	0	5.83773	1.38629
603566	2022	0.0267099	0	0.173648	0.442142	0.187593	0.309703	2.84458	2.07944	21.9431	0.217991		4	0	0	10	10.0052	0	0.904551	0.296985	16.8897	270	0	0	0	0	0	0	1	1		3.04452	2.83321	2.30259	2.30259	1.38629	1.09861	5.07517	1.60944
766	2014	0.00161	0	0.487007	0.174218	0.0994442	0.178167	2.71534	2.89037	20.9745	0.272294		4	0	0	14	8.24404	0	0.0206976	0.334748	13.1022		0	0	0	0		0	0	0		0.693147	0	1.60944	1.09861	1.09861	1.38629	2.07944
300158	2013	0.018767	0	0.299845	0.616463	0.307821	0.590831	1.22414	1.09861	21.7518	0.646759		4	0	0	22	8.80752	0	0.524895	0.305724	17.5566		0	0	0	0	0.0041475	0	0	0		2.94444	2.77259	2.19722	2.30259	2.83321	2.07944	4.2485
2252	2022	0.0047839	0	0.0539963	0.227654	0.03948	0.262012	1.3372	2.70805	24.1396	0.548066		4	0	0	24	9.342	0	1.45708	0.056802	16.5895	177	0	0	0	0	0	0	1	1		1.09861	2.07944	1.79176	2.30259	1.38629	0	2.3979	2.19722
2332	2012	0.0245716	0	0.507729	0.894058	0.158654	0.215549	1.54573	1.09861	21.6165	0.352638		4	0	0	31	9.74335	0	0.600281	0.196706	15.4997		0	0	0	0		0	0	0		1.94591	0	1.79176	0	2.07944	0	3.80666
2566	2013	0.0151507	0	0.113079	0.36247	0.142117	0.388811	2.03319	1.09861	21.3602	0.1222		4	0	0	14	8.18091	0	0.286448	0.52588	16.7807		0	0	0	0		0	0	0		0	0.693147	0	0.693147	0	0	3.8712
600851	2023	0.0047531	0	0.157879	0.240343	0.0562273	0.117251	1.40973	3.4012	22.3147	0.403749		4	0	0	24	9.35988	0	0.233405	0.276552	14.4539	84	0	0	0	0	4.69e-05	0	1	0		0.693147	0	2.56495	0
300239	2015	0.0131345	0	0.0942218	0.445465	0.256532	0.323611	4.76665	1.60944	20.4749	0.562608		4	0	0	18	8.56969	0	0.102455	0.065385	15.1509	59	0	0	0	0	0.0059985	0	0	0		0	0.693147	0	0.693147	1.38629	0.693147
600196	2011	0.0139071	0	0.489887	0.33154	0.0699905	0.480533	1.21894	2.63906	23.8274	0.601439	2021	-10	1	0	24	9.00814	0	3.1	0.186562	17.4148		0	0	0	0		0	1	0	2	4.23411	4.02535	4.3438	3.78419	3.52636	2.30259	6.57508	3.80666
2118	2012	0.0036384	0	0.377605	0.143456	0.0860825	0.490213	1.61352	1.79176	21.8369	0.506694		4	0	0	14	8.10627	0	0.110805	0.174323	0		0	0	0	0		0	0	1		0.693147	2.83321	2.56495	2.70805	0	0	4.18966
688166	2022	0.0444138	0	0.519083	0.266635	0.0862924	0.268744	2.5185	1.38629	22.2626	0.308861		4	0	1	15	10.913	0	2.07025	0.0689	16.8465	290	0	0	0	0	0	0	1	1		2.63906	2.19722	3.2581	3.3673	1.94591	1.09861	4.23411	2.3979
600518	2017	0.0025192	0	0.563271	0.292692	0.0935203	0.329774	2.12131	2.83321	24.5022	0.584847		4	0	0	5	10.5594	0	1.64486	0.070412	17.5048	562	0	0	0	0	0.0003538	0	1	1		4.64439	3.68888	5.06259	4.70048
688117	2021	0.0191598	0	0.179257	0.498876	0.192624	0.375	1.53221	0	20.6789	0.565174		4	0	0	25	9.90097		0.183286	0.39255	15.8017	142	0	0	0	0	0.0047899	0	0	1		1.09861	0	1.60944	1.60944	1.38629	3.46574
2603	2019	0.056787	0	0.123145	0.660966	0.301466	0.312589	1.63373	2.19722	22.9282	0.368205	2020	-1	1	0	9	9.50254	0	5.15024	0.382315	17.222	1573	0	0	0	0	0.0136724	0	1	1	0	3.4012	3.95124	4.20469	4.46591	4.06044	3.66356	5.73334	2.83321
300233	2011	0.0189849	0	0.31423	0.669246	0.323831	0.393223	1.11165	0	21.0584	0.613297	2023	-12	1	0	21	9.89979		0.265446	0.018747	16.6089		0	0	0	0		0	0	0	0	1.60944	0	2.99573	0	2.99573	0
600771	2022	0.0119194	0	0.472986	0.397714	0.260142	0.146088	5.515	3.29584	21.7168	0.198747		4	0	0	22	9.53593	0	0.321923	0.701141	16.1552	190	0	0	0	0	0.0011963	0	0	0		1.09861	1.94591	0.693147	0.693147	0	0	1.60944	0.693147
2411	2018	0.0055698	0	0.535012	0.416918	0.088675	0.37978	1.20883	2.19722	23.7491	0.61907		4	0	0	23	9.32503	0	1.148	0.053253	0	671	0	0	0	0	0	0	1	0		2.30259	3.78419	2.48491	3.43399	1.94591	2.3979	5.04343	4.06044
756	2013	0.0198917	0	0.533215	0.84777	0.365347	0.363243	1.07352	2.89037	22.0712	0.7083		4	0	0	21	10.0264	0	0.7657	0.070694	17.8333		0	0	0	0		0	1	0		3.21888	2.48491	2.30259	1.60944	2.19722	2.30259	4.43082	0.693147
2424	2023	0.011269	0	0.556019	0.594971	0.118837	0.173856	1.93723	2.63906	22.7237	0.223057		4	0	0	7	8.89719	0	0.833043	0.542062	16.9495	286	0	0	0	0	0.0055869	0	1	0		2.3979	1.94591
590	2012	0.0032623	0	0.320214	0.556339	0.232939	0.180151	3.57384	2.83321	20.3723	0.440313		4	0	0	13	9.20298	0	0.0229674	0.180574	13.5248		0	0	0	0		0	0	0		0	0	1.09861	0	0	1.09861	2.30259	1.09861
300357	2018	0.0365054	0	0.0590533	0.525384	0.113106	0.38858	9.05926	1.60944	20.7795	0.703349		4	0	0	31	10.1389	0	0.386188	0.336076	14.7538	96	0	0	0	0	0.0237264	0	0	1		0	0	1.09861	0	1.09861	0.693147	1.09861
300601	2021	0.0521922	0	0.352128	0.307759	0.126949	0.266162	4.21446	1.60944	23.3729	0.191891		4	0	0	5	10.8308	0	7.38467	0.158331	18.0382	460	0	0	0	0	0.0271398	0	1	1		1.94591	2.07944	1.94591	0.693147	1.79176	1.38629	3.95124
2581	2017	0.0097307	0	0.269049	0.347122	0.114963	0.263767	2.25805	1.94591	22.112	0.413215		4	0	0	21	10.2008	0	0.39019	0.334855	16.0057	125	0	0	0	0	0	0	1	1		2.19722	0.693147	1.94591	2.56495	2.07944	2.3979	3.78419	0
300439	2019	0.0342863	0	0.628875	0.751615	0.130967	0.490009	1.51471	1.60944	22.0426	0.165097		4	0	0	31	10.1773	0	1.2826	0.116334	16.9295	306	0	0	0	0	0	0	1	0		2.77259	3.78419	4.7362	4.63473	5.1299	4.92725	5.91889	5.35659
603858	2017	0.0288057	0	0.311408	0.732153	0.0931168	0.426089	1.53747	0.693147	23.678	0.710952	2020	-3	1	0	21	10.2008	0	5.52974	0.597743	19.2173	403	0	0	0	0	0.0033131	0	1	0	18	1.79176	2.19722	2.63906	2.94444	2.3979	3.04452	3.95124	2.07944
600812	2022	0.0287024	0	0.7065	0.455026	0.31978	0.240761	1.21286	3.3673	23.7783	0.645913		4	0	1	9	9.68841	0	6.09093	0.175626	17.4732	760	0	0	0	0	0.0184723	0	1	0		3.4012	2.99573	3.33221	2.30259	3.33221	0	5.31812	2.89037
2880	2024	0.0182784	0	0.319401	0.389747	0.192238	0.6525	2.17308	2.07944	21.9164	0.768092		4	0	0	5	10.9035	0	0.602722	0.024192	14.9378	91	0	0	0	0	0.0033966	0	1	1		2.07944	1.09861
600085	2017	0.0117043	0	0.296129	0.747926	0.104317	0.52448	2.6596	3.04452	23.6522	0.790148		4	0	0	2	8.52702	0	2.18966	0.198809	17.123	591	0	0	0	0	0	0	1	1		2.07944	1.09861	1.60944	2.99573	1.94591	4.12713	4.62497	2.77259
2294	2014	0.0313154	0	0.179365	0.698037	0.184695	0.692241	2.84373	1.79176	22.2528	0.812002	2017	-3	1	0	5	10.3713	0	1.44553	0.247347	16.2107		0	0	0	0		0	1	1	4	2.56495	0	3.04452	1.38629	3.3673	1.60944	4.47734	2.48491
600422	2016	0.0183619	0	0.33139	0.985572	0.107845	0.297873	2.12556	2.83321	22.4101	0.520753		4	0	0	30	8.6565	0	0.991957	0.231957	17.8717	159	0	0	0	0	0.0019807	0	1	0		3.4012	3.09104	3.43399	2.48491	3.21888	3.52636	5.42495	2.30259
623	2020	0.0035376	1	0.139806	0.084721	0.0768335	0.266491	0.936226	3.21888	24.0321	0.418231	2019	1	1	0	14	8.37099	0	0.967664	0.406456	18.4628	249	1	1	0	0	0.0011881	0	1	0	17	2.63906	0	2.56495	1.79176	3.09104	2.63906		2.30259
2166	2018	0.0050704	0	0.475119	0.246885	0.267324	0.175723	1.59916	2.48491	21.4756	0.084713		4	0	0	6	8.8088	0	0.107596	0.060001	16.5031	44	0	0	0	0	0	0	0	0		2.19722	0	2.63906	0	2.30259	0	5.02388
300039	2022	0.0124354	1	0.116978	0.293851	0.0700792	0.16064	1.96069	2.56495	22.1724	0.117256	2019	3	1	0	24	9.342	1	0.529656	0.495407	16.5841	442	3	0	1	0	0	0	1	1	6	2.30259	2.94444	2.48491	3.63759	0	0.693147		2.07944
688670	2023	0.0192833	0	0.159671	0.077835	0.0891644	0.307378	1.46881	1.09861	21.2128	0.071214		4	0	0	15	10.9492	0	0.314627	0.57265	15.3132	60	0	0	0	0	0.0098063	0	0	0		1.94591	1.09861	0.693147	0
688687	2022	0.0694528	1	0.238914	0.528767	0.0801232	0.224682	1.67822	0.693147	21.5161	0.631406	2020	2	1	0	2	8.8002	1	1.53472	0.61722	17.7078	128	2	0	1	0	0.017785	0	0	0	0	1.79176	0	1.60944	1.09861	1.09861	0
688166	2023	0.0494039	0	0.519542	0.243373	0.142716	0.268743	3.4581	1.60944	22.3391	0.30033		4	0	1	15	10.9492	0	2.48592	0.054318	16.9496	270	0	0	0	0	0	0	1	1		3.2581	3.3673	1.94591	1.09861
600568	2016	0.0049572	0	0.157622	0.192305	0.0648019	0.2952	2.05999	2.77259	22.6886	0.67729		4	0	0	12	9.58376	0	0.353821	0.017272	16.173	131	0	0	0	0	0.002676	0	1	1		0	2.63906	2.48491	1.38629	1.94591	1.94591	1.60944	2.07944
600829	2013	0.0073399	0	0.390069	0.819601	0.27854	0.692241	1.42887	2.99573	22.0319	0.752475		4	0	0	11	8.55693	0	0.271653	0.276828	17.9244		0	0	0	0		0	1	0		2.19722	0	1.94591	2.07944
600222	2023	0.0371145	0	0.546141	0.576299	0.13121	0.143654	1.52967	3.21888	21.9977	0.260902		4	0	0	10	10.0067	0	1.32753	0.095587	16.552	772	0	0	0	0	0.0014087	0	1	0		2.63906	2.99573	1.60944	2.77259
423	2013	0.020638	0	0.149746	0.710512	0.107246	0.231417	4.47529	2.89037	22.5116	0.542463		4	0	0	21	10.0264	0	1.2341	0.203053	16.6515		0	0	0	0		0	1	1		3.82864	3.95124	3.49651	3.78419	3.2581	2.77259	5.18178	3.09104
534	2022	0.059161	0	0.490645	0.348769	0.291938	0.290854	3.35059	3.3673	21.6131	0.523676		4	0	0	5	10.8709	0	1.44046	0.333349	17.1132	233	0	0	0	0	0.0278051	0	0	1		2.56495	2.83321	3.04452	2.07944	2.30259	0.693147	4.48864	2.3979
300238	2016	0.011587	0	0.123126	0.255995	0.118286	0.207092	4.21775	1.79176	21.2159	0.474763	2020	-4	1	0	5	10.4773		0.189644	0.348129	16.7507	38	0	0	0	0	0.0036356	0	0	1	1	1.09861	1.38629	2.83321	1.94591	2.56495	0.693147	3.82864	2.48491
603222	2015	0.0229075	0	0.110214	0.608656	0.212174	0.361971	2.61402	0	20.5537	0.497979		4	0	0	31	9.93337		0.193343	0.219279	14.9704	104	0	0	0	0		0	0	0		1.94591	2.94444	0.693147	1.09861	1.09861	0.693147	1.79176	2.70805
603976	2022	0.0236796	0	0.410162	0.401294	0.353858	0.390721	1.95783	1.79176	21.4202	0.39493		4	0	0	32	9.30995	0	0.475406	0.019005	15.4363	261	0	0	0	0	0	0	0	0		1.60944	2.48491	0.693147	1.94591	0	1.38629		0
300294	2021	0.0117921	0	0.0920127	0.414783	0.0939833	0.288567	2.41132	2.30259	22.7543	0.545552		4	0	0	16	9.49029	0	0.898767	0.289698	15.9171	215	0	0	0	0	0.0040148	0	1	1		1.60944	3.49651	1.94591	3.21888	2.89037	2.3979	3.52636	4.06044
2644	2019	0.0085996	0	0.3723	0.255373	0.472584	0.616292	1.93787	2.19722	21.599	0.6182		4	0	0	4	7.95942	0	0.206451	0.145071	18.245	152	0	0	0	0	0	0	0	0		0.693147	0	0	0	1.09861	1.38629	1.60944
2007	2014	0.0148766	0	0.0358341	0.335491	0.20541	0.176712	5.14226	2.3979	22.0502	0.641842		4	0	0	10	9.74915	0	0.560795	0.038092	17.6591		0	0	0	0		0	1	1		1.09861	0	0	1.94591	1.09861	1.79176	3.78419
300147	2018	0.0130853	0	0.534842	0.280333	0.215058	0.342398	1.00569	2.19722	22.878	0.481755		4	0	0	5	10.631	0	1.12869	0.149069	17.2007	634	0	0	0	0	0.0086023	0	1	0		3.17805	3.13549	2.94444	3.17805	3.80666	3.80666	5.60947	3.97029
300194	2016	0.0178048	0	0.0986895	0.377221	0.230467	0.357649	1.58873	1.79176	22.2043	0.233281		4	0	0	32	8.95743		0.782985	0.108067	15.5871	316	0	0	0	0	0.0050482	0	1	1		1.09861	0	2.07944	0	3.55535	0	3.97029	0
300199	2021	0.0339352	0	0.578134	0.185694	0.328111	0.167523	2.74159	2.3979	22.0859	0.136121		4	0	0	5	10.8308	0	1.32564	0.596095	17.6589	217	0	0	0	0	0.0068862	0	1	0		2.63906	0	2.56495	0	2.70805	0.693147	5.8693	2.77259
688767	2024	0.0244317	0	0.0729348	0.215914	0.123584	0.2334	1.4269	1.38629	21.6796	0.416776		4	0	0	31	10.4569	0	0.635746	0.055188	16.4517	130	0	0	0	0	0	0	0	1		0.693147	0.693147
2166	2020	0.0076022	0	0.427954	0.272002	0.205771	0.187397	1.74639	2.63906	21.8746	0.034985		4	0	0	6	8.86033	0	0.240425	0.040092	16.8971	67	0	0	0	0	0	0	0	0		2.30259	0	2.89037	0	3.04452	0	4.8828
2603	2018	0.0416959	0	0.116108	0.585549	0.300304	0.237316	1.48432	2.07944	22.87	0.36839	2020	-2	1	0	9	9.4653	0	3.56801	0.377994	17.0901	737	0	0	0	0	0.0046861	0	1	1	0	2.83321	3.46574	3.4012	3.95124	4.20469	4.46591	5.40717	2.3979
300016	2019	0.0366128	0	0.106731	0.562478	0.215898	0.223743	2.38883	2.3979	21.208	0.178936		4	0	0	2	8.64249	0	0.594526	0.332669	16.4191	88	0	0	0	0	0.0058618	0	0	1		1.60944	1.94591	2.07944	2.07944	2.70805	2.30259	4.90527
600211	2021	0.0222699	1	0.304428	0.633942	0.128378	0.322796	3.71836	3.13549	22.059	0.613341	2017	4	1	0	27	6.62976	1	0.846848	0.540035	14.7141	68	4	0	1	0	0.0117812	0	1	1		0.693147	1.09861	1.60944	0	1.79176	0.693147		0
603880	2018	0.0237515	0	0.337873	0.57506	0.0935572	0.44475	1.5669	0.693147	20.5558	0.105259		4	0	0	15	10.6485	0	0.200894	0.028484	14.9871	92	0	0	0	0	0	0	0	0		0.693147	1.38629	1.60944	2.48491	0	0		1.94591
2287	2011	0.0207559	0	0.0589364	0.589505	0.0737745	0.692241	1.40027	1.09861	21.0289	0.901521	2020	-9	1	0	27	6.36767	0	0.281772	0.23308	15.6872		0	0	0	0		0	0	1	10	2.3979	0.693147	2.63906	2.48491	1.79176	0.693147	3.85015	1.94591
2412	2017	0.0181437	0	0.282978	0.491844	0.258289	0.421316	3.09986	2.07944	21.2541	0.65066	2020	-3	1	0	13	9.50746	0	0.308517	0.460981	15.8212	224	0	0	0	0	0.0032112	0	0	0	11	0.693147	0	0.693147	0	0.693147	0	3.46574
600062	2016	0.0208264	0	0.145974	0.686651	0.275353	0.599859	1.86811	2.99573	22.8325	0.759055		4	0	0	2	8.44801	0	1.71642	0.239811	17.8462	381	0	0	0	0	0.0076806	0	1	0		3.61092	3.80666	3.09104	3.55535	2.48491	4.3438	4.62497	4.62497
2219	2010	0.0166656	0	0.193203	0.619867	0.313736	0.659529	3.11415	1.09861	20.0565	0.038561		4	0	0	4	7.55507		0.085555	0.280959	15.4489		0	0	0	0		0	0	1		0.693147	0	0.693147	0	1.38629	0	1.94591
2603	2016	0.0383511	0	0.146842	0.638961	0.394409	0.253615	2.80255	1.79176	22.5559	0.365007	2020	-4	1	0	9	9.41998	0	2.39712	0.375391	16.9051	667	0	0	0	0	0.0083194	0	1	1	0	3.55535	2.56495	3.4012	4.06044	2.83321	3.46574	5.25749	0.693147
963	2019	0.0491448	0	0.400548	1.47237	0.101343	0.417724	2.38806	2.99573	23.7896	0.699175	2019	0	1	0	31	10.1773	0	10.5484	0.163553	18.5387	1078	0	0	0	0	0	1	1	0	4	3.04452	3.09104	4.04305	3.7612	4.39445	2.89037		3.55535
2038	2011	0.0426655	0	0.0358341	0.417308	0.103471	0.225146	6.11632	2.07944	21.2749	0.576859		4	0	0	2	8.17844	0	0.740734	0.028949	16.2485		0	0	0	0	0.0081791	0	0	1		2.07944	0	0.693147	0	0	0	4.65396
603439	2024	0.0145683	0	0.500447	0.701633	0.176659	0.409145	2.15237	1.60944	21.8839	0.156922		4	0	0	7	8.86751	0	0.465036	0.439261	15.7781	236	0	0	0	0	0	0	0	1		1.79176	0
2275	2013	0.0165295	0	0.180766	0.561479	0.0948443	0.611101	3.22882	1.60944	21.7125	0.620184		4	0	0	6	8.45729	0	0.444507	0.318681	15.7847		0	0	0	0		0	0	1		1.79176	0	1.60944	1.94591	1.09861	0	2.89037
600436	2020	0.0095587	0	0.190976	0.684756	0.0255477	0.579224	9.58399	2.89037	23.0462	0.699256		4	0	0	3	9.91187	0	0.975516	0.09934	17.192	151	0	0	0	0	0	0	1	1		2.48491	2.83321	2.77259	4.17439	2.30259	2.07944	4.93447	2.77259
813	2023	0.0094998	0	0.0358341	0.090113	0.138634	0.191292	1.34166	3.2581	22.4057	0.615046		4	0	0	29	8.95031	0	0.51096	0.183909	15.3655	204	0	0	0	0	0	0	1	0		2.70805	3.13549	2.48491	1.09861
603168	2021	0.0644737	0	0.1469	0.386565	0.270849	0.162969	2.07592	2.07944	21.1841	0.290243		4	0	0	31	10.3473	0	1.02214	0.184774	14.4786	71	0	0	0	0	0	0	0	1		0	2.48491	1.79176	1.09861	2.63906	0.693147	1.09861	1.38629
756	2017	0.0299654	0	0.510879	0.903466	0.408238	0.329438	1.50158	3.09104	22.386	0.817055		4	0	0	21	10.2008	0	1.58027	0.112883	16.7658		0	0	0	0		0	1	0		3.46574	2.30259	2.99573	2.70805	4.18966	2.83321	4.77069	2.30259
2688	2022	0.0270799	0	0.461731	0.495374	0.289567	0.309779	1.34546	2.3979	22.2286	0.431344		4	0	0	18	9.33719	0	1.22011	0.06158	16.1593	252	0	0	0	0	0.0092552	0	1	0		2.19722	1.38629	1.38629	2.56495	1.09861	1.09861	3.43399	1.79176
300255	2012	0.0125724	0	0.206403	0.441943	0.0794497	0.318312	1.41856	0.693147	21.0728	0.322624		4	0	0	9	9.29832	0	0.178333	0.199784	15.6249		0	0	0	0		0	0	1		0	0	1.79176	0	1.09861	0
600285	2014	0.012036	0	0.369253	0.400853	0.174082	0.149192	2.01169	2.70805	21.6293	0.251176		4	0	0	10	9.74915	0	0.297826	0.345611	15.9621		0	0	0	0	0.0033251	0	0	0		1.60944	1.60944	1.09861	1.09861	1.38629	2.48491	4.00733	1.38629
688076	2022	0.0387635	0	0.236852	0.280173	0.319996	0.093816	1.7931	0.693147	21.6484	0.430934		4	0	0	15	10.913	0	0.977733	0.053687	16.5903	169	0	0	0	0	0.0112199	0	0	1		3.3673	1.09861	3.63759	2.07944	2.48491	0	3.43399	1.09861
2566	2023	0.0104365	0	0.234449	0.283924	0.155979	0.390838	1.14169	2.56495	21.8373	0.029556		4	0	0	14	8.43055	0	0.317973	0.481918	16.8835	238	0	0	0	0	0	0	0	0		0	2.56495	0	0
2252	2013	0.0142304	0	0.300524	0.356656	0.35544	0.38582	9.58399	1.79176	21.1776	0.83861		4	0	0	24	9.02238	0	0.22415	0.032391	14.6921		0	0	0	0		0	0	1		0	0	1.09861	0	1.79176	2.19722	2.19722
600216	2012	0.0285428	0	0.121957	0.858956	0.17717	0.22143	1.58056	2.63906	22.6774	0.600271	2019	-7	1	0	31	9.74335	0	2.01446	0.040753	16.272		0	0	0	0		0	1	1	3	0.693147	0	0	0	1.09861	0	3.97029
600976	2024	0.0227146	1	0.427174	0.830017	0.0843975	0.241293	1.92125	3.04452	22.1767	0.425135	2020	4	1	0	12	9.97923	1	0.971646	0.350411	17.6041	167	4	0	1	0	0.0041378	0	1	0	11	0.693147	0
423	2024	0.0160418	0	0.210531	0.448656	0.136965	0.235027	3.29679	3.3673	23.2949	0.704806		4	0	0	21	10.5868	0	2.09942	0.333252	16.1461	338	0	0	0	0	0.0019714	0	1	1		2.3979	0.693147
2603	2021	0.0649315	1	0.296995	0.829341	0.291909	0.315302	2.51088	2.3979	23.2809	0.360741	2020	1	1	0	9	9.70234	0	8.37931	0.339436	18.4367	1989	1	1	0	0	0.0035491	0	1	1	0	4.06044	3.66356	3.7612	3.58352	3.17805	3.33221		2.3979
2198	2018	0.0139479	0	0.117144	0.608077	0.282142	0.112707	2.79708	2.48491	20.6062	0.136433		4	0	0	5	10.631	0	0.124075	0.513367	14.4427	91	0	0	0	0	0	0	0	0		0.693147	0	0	1.38629	0.693147	0	1.09861	1.09861
688373	2024	0.207586	1	0.483042	0.12913	0.0158991	0.109236	2.83876	1.09861	20.5597	0.570608	2021	3	1	0	24	9.362	1	3.68564	0.738372	14.1265	73	3	0	1	0		0	0	0	0	0.693147	0
603811	2022	0.0257719	0	0.365403	0.430678	0.427792	0.235842	2.26798	1.79176	21.2651	0.168332		4	0	0	31	10.4035	0	0.443044	0.275879	16.2758	78	0	0	0	0		0	0	1		1.09861	2.19722	1.79176	2.3979	1.60944	1.60944		1.60944
603456	2019	0.0202348	0	0.387969	0.505772	0.420481	0.325784	2.7875	1.79176	22.2645	0.53082		4	0	0	31	10.1773	0	0.945021	0.021419	16.919	496	0	0	0	0	0	0	1	1		3.13549	0	2.30259	2.77259	2.30259	0	4.79579
2864	2019	0.0140794	0	0.27363	0.699184	0.131559	0.42888	1.95271	1.09861	20.6495	0.193675		4	0	0	23	9.37412	0	0.130781	0.460773	14.3449	62	0	0	0	0	0	0	0	0		1.60944	0.693147	1.38629	0	1.79176	1.79176	2.3979
600201	2023	0.0334532	0	0.177174	0.241025	0.221765	0.109164	1.9329	3.21888	22.6508	0.416189		4	0	0	18	9.36765	0	2.29909	0.214145	17.5105	362	0	0	0	0	0.0125717	0	1	1		3.58352	1.94591	2.83321	0.693147
300086	2015	0.0143838	0	0.118786	0.204013	0.153704	0.39488	3.80365	1.79176	21.4604	0.431846		4	0	0	8	6.78321	0	0.300602	0.115004	15.3413	99	0	0	0	0	0.0097135	0	0	0		1.60944	1.38629	1.38629	0	1.09861	0.693147	2.70805
2022	2010	0.0209592	0	0.143136	0.776363	0.123444	0.081982	7.46547	1.94591	20.8066	0.203232		4	0	0	24	8.91394		0.227809	0.174658	17.3141		0	0	0	0		0	0	1		0	1.38629	1.38629	0.693147	1.09861	1.09861	3.2581	3.04452
2020	2014	0.0260723	0	0.32263	0.729059	0.285672	0.210802	2.15627	2.3979	21.4482	0.28269		4	0	0	31	9.8823	0	0.538305	0.252214	15.5803		0	0	0	0		0	0	0	6	1.79176	0	2.30259	1.38629	2.3979	1.94591	4.89035	1.94591
739	2018	0.0507247	0	0.418463	1.11457	0.342855	0.28081	1.9178	3.09104	22.4726	0.704291		4	0	0	31	10.1389	0	2.91706	0.126864	17.9527	447	0	0	0	0	0	0	1	0		2.3979	0	2.30259	0	0.693147	0	5.1299	3.63759
623	2014	0.0064797	0	0.0806487	0.173142	0.117622	0.240949	2.18371	2.94444	23.3457	0.36328	2019	-5	1	0	14	8.24404	0	0.892225	0.398756	17.5858		0	0	0	0		0	1	0	17	1.38629	0	1.60944	2.30259	1.94591	0.693147	4.77912
603858	2016	0.0245739	0	0.319152	0.715526	0.0689097	0.426089	1.28649	0	23.6504	0.678695	2020	-4	1	0	21	10.149		4.58916	0.555987	18.7994	505	0	0	0	0	0.0008942	0	1	1	18	1.94591	2.63906	1.79176	2.19722	2.63906	2.94444	3.49651	1.79176
300026	2011	0.0291393	0	0.253983	0.4181	0.117325	0.278214	1.69761	1.09861	21.0651	0.484863	2019	-8	1	0	26	8.23119	0	0.410127	0.234413	16.0765		0	0	0	0		0	0	1	15	2.83321	1.09861	3.71357	1.38629	1.79176	1.38629	4.15888	1.60944
2688	2021	0.021476	0	0.336578	0.558495	0.224688	0.309779	1.40859	2.30259	22.1256	0.443809		4	0	0	18	9.19833	0	0.872896	0.058954	16.2746	242	0	0	0	0	0.0036905	0	1	0		2.07944	2.19722	2.19722	1.38629	1.38629	2.56495	3.78419	2.3979
688566	2023	0.0252407	0	0.135427	0.412498	0.0352404	0.287703	2.82151	1.38629	21.5161	0.650222		4	0	0	15	10.9492	0	0.557736	0.466788	15.9895	107	0	0	0	0	0	0	0	1		1.94591	0	0	0
2370	2017	0.0170489	0	0.200024	0.343518	0.0781009	0.267664	2.449	2.07944	21.7698	0.48582		4	0	0	31	10.0539	0	0.485511	0.141236	15.9945	229	0	0	0	0	0.0017558	0	0	1		0.693147	0	1.09861	0	2.30259	1.79176	2.99573	1.60944
600594	2016	0.0286826	0	0.363667	0.605564	0.157208	0.231483	2.34835	2.56495	22.6087	0.265452		4	0	0	7	8.40485	0	1.88987	0.498244	17.3132	53	0	0	0	0	0.0173018	0	1	0		2.19722	1.94591	1.38629	1.09861	1.60944	2.30259	5.20401	2.77259
300108	2019	0.0280859	0	0.820864	0.263466	0.226741	0.230894	1.44146	2.30259	21.8982	0.140195		4	0	0	14	8.32719	0	0.90938	0.12903	0	173	0	0	0	0	0	0	0	0		2.07944	3.43399	1.09861	0	0	0	3.68888	1.94591
2412	2010	0.0083934	0	0.051927	0.574634	0.064552	0.52027	1.75863	0	20.6699	0.67535	2020	-10	1	0	13	8.85861		0.0795734	0.479922	15.5693		0	0	0	0		0	0	1	11	1.09861	0	1.94591	0	0	0
2817	2023	0.0142931	0	0.183096	0.432339	0.308934	0.2999	2.51115	2.07944	20.8214	0.334664		4	0	0	1	9.84542	0	0.157665	0.065727	14.8542	76	0	0	0	0	0	0	0	0		1.09861	0.693147	1.09861	0
600062	2011	0.0090263	0	0.285285	1.12137	0.234698	0.491206	1.75287	2.70805	22.5278	0.809832		4	0	0	2	8.17844	0	0.548524	0.157366	17.6266		0	0	0	0		0	1	0		2.3979	2.94444	1.79176	2.07944	2.19722	2.77259	3.63759	2.77259
999	2019	0.0265594	0	0.359223	0.771077	0.160238	0.635989	1.90135	2.99573	23.7242	0.887132	2022	-3	1	0	5	10.6775	0	5.33937	0.445539	19.1252	402	0	0	0	0	0.0048648	0	1	0	1	3.91202	4.2485	3.89182	4.58497	3.61092	3.85015	6.02102	4.68213
688767	2022	0.0393313	0	0.0686678	0.733646	0.0830056	0.2334	1.31527	0.693147	21.7353	0.360873		4	0	0	31	10.4035	0	1.08209	0.014973	16.6451	179	0	0	0	0	0	0	0	1		1.60944	1.60944	1.94591	2.3979	0.693147	0.693147	2.19722	0.693147
963	2012	0.0210132	0	0.641817	1.47237	0.115554	0.355037	2.22463	2.56495	22.601	0.906697	2019	-7	1	0	31	9.74335	0	1.374	0.098613	17.224		0	0	0	0		0	1	0	4	1.60944	2.19722	0.693147	0	2.07944	2.63906	4.72739	1.38629
2317	2012	0.0179046	0	0.0865881	0.536119	0.186105	0.327375	2.38985	1.38629	21.2755	0.139941	2023	-11	1	0	5	10.2163	0	0.311025	0.339159	16.3884		0	0	0	0		0	0	1	0	1.09861	0	2.3979	0	1.94591	2.19722	3.63759
300181	2017	0.0121666	0	0.307585	0.37893	0.280164	0.284555	1.96116	1.94591	21.4899	0.117073		4	0	0	31	10.0539	0	0.261879	0.399819	17.0794	161	0	0	0	0	0.0022558	0	0	0		0	0	1.79176	0	2.07944	2.56495	2.3979
600285	2023	0.022418	0	0.413507	0.726476	0.133356	0.214792	2.43694	3.17805	22.286	0.58135		4	0	0	10	10.0067	0	1.06977	0.454113	16.637	210	0	0	0	0	0.0014487	0	1	1		1.79176	3.46574	1.60944	1.09861
301089	2024	0.0227766	0	0.117005	0.234454	0.282888	0.272281	1.82382	1.38629	21.2876	0.199495		4	0	0	10	10.1001	0	0.400468	0.030717	16.3437	252	0	0	0	0	0	0	0	0		0	0
2566	2014	0.011161	0	0.296841	0.359687	0.11251	0.388811	1.62284	1.38629	21.6357	0.084218		4	0	0	14	8.24404	0	0.277947	0.461085	16.2249		0	0	0	0		0	0	0		0	0.693147	0	0	2.19722	0	3.85015
600080	2019	0.0108156	0	0.133406	0.381595	0.174386	0.307814	1.22105	3.13549	21.4063	0.397437		4	0	0	23	9.37412	0	0.214134	0.553248	15.3005	95	0	0	0	0	0.0016379	0	0	0		2.07944	1.79176
600196	2018	0.0355321	0	0.523854	0.376061	0.100399	0.365686	1.27523	3.04452	24.5022	0.705478	2021	-3	1	0	24	9.24578	0	17.5866	0.340615	18.5474	2612	0	0	0	0	0.0145993	0	1	0	2	3.78419	2.99573	3.95124	3.46574	4.26268	3.2581	6.92461	4.00733
2252	2016	0.0058003	0	0.113061	0.18774	0.0857647	0.321307	6.76252	2.19722	23.3054	0.831831		4	0	0	24	9.05605	0	0.767119	0.015111	16.6336	120	0	0	0	0	0	0	1	1		0.693147	1.09861	1.60944	1.09861	1.09861	0	2.70805	2.19722
300685	2018	0.0956783	0	0.0757343	0.580117	0.176177	0.235845	4.9673	0.693147	20.5233	0.759391		4	0	0	3	9.84415	0	0.783363	0.391549	16.5575	198	0	0	0	0	0	0	0	1		1.94591	0	1.79176	0.693147	1.79176	0.693147	3.98898
600613	2016	0.0048852	0	0.189031	0.563293	0.131621	0.24585	2.63359	3.21888	21.8227	0.498598		4	0	0	24	9.05605	0	0.146677	0.442911	16.6419	28	0	0	0	0	0	0	0	0		0	1.38629	2.56495	2.48491	3.17805	2.3979	3.63759
688373	2023	0.207586	1	0.286301	0.068101	0.0158991	0.109236	2.54945	0.693147	20.879	0.679826	2021	2	1	0	24	9.35988	1	3.44862	0.738372	15.1465	80	2	0	1	0		0	0	0	0	1.38629	0	0.693147	0
300194	2018	0.0249007	0	0.139453	0.594404	0.216947	0.29007	1.01468	2.07944	22.1802	0.233486		4	0	0	32	9.08729	0	1.06889	0.400067	16.4858	403	0	0	0	0	0.0037739	0	1	0		3.55535	0	2.77259	2.48491	3.91202	2.63906	5.44674	0
688098	2022	0.042082	0	0.0674166	0.205144	0.421934	0.219322	2.09878	1.38629	21.1964	0.302981		4	0	0	24	9.342	0	0.675451	0.222512	14.9653	67	0	0	0	0	0.0177561	0	0	1		1.79176	0	2.3979	1.38629	1.38629	0	2.56495	1.09861
600252	2012	0.0117045	0	0.33369	0.454901	0.136364	0.225218	2.47251	2.56495	22.2624	0.346945		4	0	0	6	8.41252	0	0.545469	0.316848	17.9468		0	0	0	0	0	0	1	1		2.94444	1.60944	3.52636	1.38629	3.78419	0.693147	3.68888	1.09861
300534	2017	0.0078439	0	0.0895351	0.348821	0.46323	0.26101	2.80721	0.693147	20.4777	0.533296		4	0	0	4	7.83035	0	0.061357	0.172733	15.5395	30	0	0	0	0	0	0	0	0		1.09861	1.09861	0.693147	1.60944	0.693147	1.60944	1.09861
2099	2020	0.0183849	0	0.184786	0.354937	0.277613	0.342236	2.09422	2.70805	22.6944	0.41561		4	0	0	31	10.1797	0	1.31977	0.010062	17.1492	472	0	0	0	0	0	0	1	1		2.56495	3.21888	2.83321	1.60944	2.63906	2.48491	4.89035	3.33221
300158	2015	0.0153811	0	0.501177	0.652954	0.249265	0.590831	1.92789	1.60944	22.127	0.607964		4	0	0	22	8.5602	0	0.626082	0.301369	17.1067	134	0	0	0	0	0.0018659	0	1	0		2.83321	2.07944	1.94591	2.83321	2.07944	2.30259	4.44265
600085	2015	0.0130404	0	0.241947	0.792241	0.0969953	0.52448	4.50846	2.94444	23.3863	0.79882		4	0	0	2	8.39385	0	1.86997	0.197544	16.6196	691	0	0	0	0	0	0	1	1		2.56495	1.09861	1.79176	2.48491	2.07944	1.09861	4.58497	2.48491
600479	2012	0.0200468	0	0.353255	1.08199	0.182594	0.199421	2.57657	2.19722	21.2211	0.590212		4	0	0	13	9.20298	0	0.329813	0.321301	13.2539		0	0	0	0		0	0	0		1.94591	3.29584	2.63906	3.13549	2.3979	4.06044	3.91202	3.3673
600566	2021	0.0448961	1	0.247299	0.673869	0.223265	0.469177	2.32244	3.04452	23.219	0.678561	2020	1	1	0	12	9.86952	0	5.44637	0.48671	17.1201	683	1	1	0	0	0.0017476	0	1	1	16	2.30259	2.83321	1.60944	2.70805	0.693147	2.30259		3.13549
600594	2015	0.0187581	0	0.364657	0.595948	0.162002	0.231483	3.3407	2.48491	22.4438	0.260458		4	0	0	7	8.3007	0	1.04812	0.619127	17.3935	53	0	0	0	0	0.0118298	0	1	0		2.07944	1.38629	2.19722	1.94591	1.38629	1.09861	5.1299	2.19722
688185	2023	0.0710041	0	0.432606	0.062221	0.182196	0.39631	1.65468	1.60944	22.9553	0.46404		4	0	0	26	8.69661	0	6.61671	0.738372	18.3831	429	0	0	0	0	0.0025433	0	1	0		2.89037	2.07944	1.94591	0.693147
600530	2019	0.0124356	0	0.448285	0.23021	0.101568	0.183569	3.12108	2.94444	21.085	0.588023		4	0	0	24	9.22951	0	0.17855	0.267853	16.0251	51	0	0	0	0		0	0	0		1.60944	0
688136	2023	0.113753	0	0.461978	0.406416	0.265479	0.661542	1.79278	1.38629	21.8322	0.702427		4	0	0	21	10.4909	0	3.44797	0.547475	16.0316	163	0	0	0	0		0	0	0		2.19722	2.3979	1.79176	0
600568	2017	0.002996	0	0.154789	0.136163	0.052737	0.2952	2.07548	2.83321	22.7073	0.677178		4	0	0	12	9.6623	0	0.217868	0.016303	15.087	138	0	0	0	0	0.0011043	0	1	1		2.48491	1.38629	1.94591	1.94591	1.09861	2.63906	1.79176	2.07944
2030	2017	0.0355683	0	0.430893	0.351293	0.0890945	0.166299	3.23429	2.63906	22.2584	0.421891		4	0	0	5	10.5594	0	1.65101	0.178025	17.6251	142	0	0	0	0	0.0152527	0	1	0		2.94444	3.17805	3.52636	1.79176	4.12713	2.56495	6.16961	4.89784
300436	2020	0.0587999	0	0.421358	0.387545	0.374465	0.159776	4.90885	1.79176	20.729	0.323018		4	0	1	3	9.91187	0	0.591399	0.392723	16.3996	82	0	0	0	0	0.0116328	0	0	0	7	2.30259	1.09861	1.79176	1.94591	2.63906	1.09861	4.44265	0
688321	2023	0.126385	1	0.4662	0.171735	0.2161	0.084382	3.28451	1.60944	21.8874	0.398045	2017	4	1	0	5	10.9048	1	4.04842	0.542974	16.5201	315	6	0	0	1	0.0418325	0	0	1	1	2.63906	0	2.30259	0
603676	2019	0.0291558	0	0.287104	0.583531	0.23393	0.485222	1.42978	1.09861	20.9892	0.607501	2022	-3	1	0	27	6.45457	0	0.38037	0.272821	16.5328	116	0	0	0	0	0.0068212	0	0	0	4	0	0	0	0	0	0
600276	2016	0.0826478	0	0.101581	0.859088	0.117019	0.243076	7.54291	2.83321	23.3856	0.74253	2017	-1	1	0	15	10.4643	0	11.8435	0.39226	17.246	2142	0	0	0	0	0	0	1	1	2	3.89182	0	4.39445	2.77259	4.31749	1.09861		1.60944
603566	2017	0.0339089	0	0.13089	0.299212	0.190062	0.332426	2.55768	1.09861	21.3139	0.096779		4	0	0	10	9.94943	0	0.612093	0.270358	17.3726	210	0	0	0	0	0	0	0	0		3.52636	2.99573	3.13549	3.13549	2.63906	2.99573	5.3799
600488	2012	0.0165249	0	0.290585	0.669234	0.430917	0.468032	1.4474	2.48491	21.6363	0.490645		4	0	0	26	8.327	0	0.411795	0.011345	15		0	0	0	0		0	0	0		0	0	0	0	0	0	3.80666
300294	2015	0.0139896	0	0.128007	0.338849	0.147052	0.334403	3.07112	1.38629	21.5064	0.669001		4	0	0	16	9.03213	0	0.306123	0.138934	15.7604	131	0	0	0	0	0.0030698	0	0	1		1.60944	0.693147	1.60944	2.63906	0.693147	3.89182	3.4012	2.07944
2653	2024	0.147231	1	0.381881	0.553306	0.131606	0.356768	3.31466	2.56495	22.64	0.179793	2019	4	1	0	27	6.92373	1	10.0094	0.365953	19.0947	973	5	0	0	1	0.050025	0	1	1	12	3.04452	0
2107	2016	0.0423959	0	0.18847	0.819367	0.293268	0.502671	8.37874	2.30259	20.3746	0.543286		4	0	0	21	10.149	0	0.299156	0.5128	15.0799	208	0	0	0	0	0	0	0	0		2.19722	0	1.94591	0	1.94591	0	3.4012
600673	2022	0.0198934	1	0.584205	0.501626	0.230048	0.259762	1.64966	3.4012	23.9215	0.670022	2021	1	1	1	5	10.8709	0	4.87155	0.012941	17.9927	72	1	1	0	0	0.0015436	0	1	0	1	2.30259	3.17805	4.17439	3.78419	3.91202	2.63906	6.39024	3.97029
600227	2022	0.0211556	0	0.395686	0.548794	0.392521	0.264441	1.38677	3.13549	22.2481	0.393783		4	0	1	7	8.86117	0	0.971951	0.029489	16.3312	186	0	0	0	0	0.0001097	0	1	0		1.09861	2.3979	1.09861	2.83321	1.38629	0		1.60944
688513	2024	0.0845922	0	0.206523	0.400112	0.311698	0.348905	1.77085	1.60944	21.9471	0.120467		4	0	0	25	10.0353	0	2.87624	0.330273	17.6231	418	0	0	0	0	0.0069997	0	1	1		2.48491	0.693147
300009	2013	0.0342739	0	0.118979	0.613577	0.377205	0.301253	3.71074	1.60944	20.4353	0.015823		4	0	0	1	9.23341	0	0.25699	0.361081	15.504		0	0	0	0	0	0	0	1		1.79176	2.30259	2.19722	2.77259	2.3979	2.3979	3.2581	2.89037
600812	2015	0.0106543	0	0.670585	0.500356	0.375398	0.369282	1.46351	3.09104	23.4957	0.685385		4	0	0	9	9.3518	0	1.70439	0.0899	17.9833	409	0	0	0	0	0.0070637	0	1	0		3.68888	1.94591	3.63759	1.79176	3.13549	3.63759	5.96615	2.70805
2107	2012	0.0266586	0	0.0765621	0.33112	0.300746	0.502671	1.59799	1.79176	20.2827	0.522262		4	0	0	21	9.96533	0	0.171601	0.622591	14.6859		0	0	0	0		0	0	0		0	0	1.94591	0	1.79176	0	2.30259
2817	2024	0.012891	0	0.155331	0.43248	0.297829	0.2999	1.85196	2.19722	20.8063	0.307109		4	0	0	1	9.88367	0	0.140065	0.056313	14.6313	70	0	0	0	0	0	0	0	0		1.09861	0
788	2017	0.0063948	0	0.435803	1.04228	0.0753267	0.285839	2.81548	3.04452	21.4537	0.459969		4	0	0	32	9.04251	0	0.132752	0.178231	15.6337	98	0	0	0	0	0.0027382	0	0	0		1.09861	0	1.09861	0	1.09861	0	4.67283	1.09861
688317	2022	0.0220541	0	0.114557	0.51703	0.137387	0.333683	1.30483	0.693147	22.2801	0.442452		4	0	0	24	9.342	0	1.04621	0.111115	17.9459	166	0	0	0	0	0	0	1	1		0.693147	0.693147	1.09861	0.693147	1.60944	0	1.09861	0.693147
600812	2010	0.0054345	0	0.820864	1.24605	0.283461	0.278803	2.64218	2.83321	22.9338	0.465517		4	0	0	9	9.04434		0.495647	0.03622	18.1866	507	0	0	0	0	0.0038814	0	1	0		2.56495	0	2.89037	0.693147	3.3673	1.60944	5.03695	0.693147
301277	2023	0.0322845	0	0.0994198	0.414495	0.173026	0.632112	1.42171	0.693147	21.1992	0.746441		4	0	0	10	10.0067	0	0.51962	0.007464	14.1196	240	0	0	0	0	0	0	0	1		2.48491	3.29584	0.693147	1.09861
300294	2014	0.0163521	0	0.0922578	0.432965	0.16074	0.351128	2.49459	1.09861	20.7409	0.623744		4	0	0	16	9.0166	0	0.166437	0.145616	15.7288		0	0	0	0	0	0	0	1		1.79176	3.33221	1.60944	0.693147	1.60944	2.63906	2.94444
2166	2023	0.0120958	0	0.307231	0.329021	0.220752	0.365714	1.3821	2.83321	22.2549	0.010944		4	0	0	6	9.09651	0	0.559503	0.036163	16.69	122	0	0	0	0	0	0	1	0		1.79176	2.99573	2.19722	2.70805
2737	2014	0.0106286	0	0.389319	0.932422	0.197517	0.416164	1.41306	0	22.0405	0.469876		4	0	0	11	8.49134		0.396767	0.365382	16.9515		0	0	0	0		0	1	0		1.09861	2.3979	1.79176	1.38629	1.94591	3.55535
739	2016	0.0358045	0	0.534345	0.866576	0.384211	0.235208	1.99017	2.99573	22.4494	0.592876		4	0	0	31	9.97912	0	2.01184	0.066394	17.3306	435	0	0	0	0	0	0	1	0		1.94591	1.79176	1.94591	1.94591	2.3979	0	4.81218	3.68888
661	2013	0.0348414	0	0.39257	0.800424	0.25284	0.216711	5.48232	2.89037	21.7545	0.541117	2020	-7	1	0	14	8.18091	0	0.977175	0.363713	16.4413		0	0	0	0		0	0	1	6	1.38629	0	0.693147	0	1.79176	0	4.56435
300086	2012	0.0072573	0	0.04827	0.187515	0.152228	0.581897	1.08697	1.09861	21.4006	0.625168		4	0	0	8	6.61633	0	0.142869	0.236246	15.7324		0	0	0	0	4.32e-05	0	0	0		0	1.38629	1.09861	0.693147	0.693147	0	2.63906
300006	2021	0.0403085	0	0.244176	0.403394	0.128357	0.234325	2.31115	2.56495	21.7972	0.265652		4	0	0	32	9.32521	0	1.17974	0.583102	17.9064	119	0	0	0	0	0.0060818	0	0	0		0	3.21888	1.94591	1.60944	2.19722	0.693147	3.85015	3.63759
300009	2023	0.0520615	0	0.205712	0.622475	0.142635	0.264952	2.93373	2.70805	22.3228	0.142749		4	0	1	1	9.84542	0	2.57744	0.290089	16.9721	479	0	0	0	0	0.0087057	0	1	1		2.19722	2.83321	2.30259	0
600420	2011	0.0245844	0	0.364999	1.29578	0.223602	0.416206	2.26031	2.07944	21.1236	0.5922		4	0	0	24	9.00814	0	0.366879	0.138541	16.5313		0	0	0	0		0	0	0		3.52636	0	2.70805	0	2.3979	1.09861	4.89784	2.07944
2755	2024	0.0874411	0	0.223683	0.469561	0.109208	0.342043	3.13819	2.30259	22.1214	0.883257		4	0	0	2	8.88555	0	3.53929	0.571568	16.9117	335	0	0	0	0	0.0437293	0	1	0		1.09861	1.94591
300147	2020	0.0146769	0	0.565048	0.336855	0.205004	0.326268	1.16856	2.3979	23.0034	0.383893		4	0	0	5	10.6889	0	1.43513	0.110361	17.3059	627	0	0	0	0	0.0078236	0	1	0		3.80666	3.80666	3.17805	2.99573	1.60944	0	5.72358	3.68888
766	2024	0.0150649	0	0.496968	0.293808	0.155317	0.196587	3.87983	3.3322	22.2237	0.104843		4	0	0	14	8.42893	0	0.675454	0.508049	16.0706	310	0	0	0	0	0.0038362	0	1	0		1.38629	1.79176
2370	2018	0.042484	0	0.328497	0.35463	0.112336	0.201493	2.40446	2.19722	21.987	0.489223		4	0	0	31	10.1389	0	1.50334	0.138473	16.154	281	0	0	0	0	0.0263099	0	1	1		1.09861	0	2.30259	1.79176	0.693147	1.79176	2.94444	1.79176
2399	2011	0.0032009	0	0.0358341	0.309861	0.0158991	0.36936	1.31609	0.693147	22.7995	0.906697		4	0	0	5	10.172	0	0.255253	0.007233	13.2456		0	0	0	0		0	1	1		1.09861	0	2.07944	0	1.60944	0	1.09861
688068	2020	0.0527548	0	0.172544	0.630803	0.201582	0.23555	2.28644	0.693147	20.6207	0.28587		4	0	0	2	8.65506	0	0.47612	0.220215	15.6092	127	0	0	0	0		0	0	1		1.09861	0	1.60944	1.79176	1.38629	1.60944	3.82864	3.04452
300702	2021	0.0392029	0	0.360547	0.47614	0.322333	0.35068	2.32543	1.60944	22.4812	0.305182		4	0	0	31	10.3473	0	2.274	0.012653	16.7814	765	0	0	0	0	0	0	1	1		2.70805	2.63906	2.94444	3.61092	2.19722	0.693147	4.35671
2923	2018	0.0579955	0	0.234646	1.13191	0.226497	0.307894	1.42847	0	20.8529	0.071425		4	0	0	5	10.631		0.660232	0.540079	16.6058	195	0	0	0	0	0	0	0	0		3.73767	2.48491	3.3673	2.77259	3.68888	2.99573	3.93183	2.19722
78	2010	0.004382	0	0.782385	1.09375	0.0994219	0.276556	2.65675	2.56495	22.1458	0.282332		4	0	0	5	10.0396		0.181758	0.068177	16.9481		0	0	0	0		0	1	0		2.3979	0.693147	2.63906	0
915	2016	0.0236833	0	0.214685	0.677048	0.21043	0.207161	3.26539	2.89037	21.6324	0.55086		4	0	0	21	10.149	0	0.58787	0.216664	15.5574	236	0	0	0	0	0	0	0	1		2.63906	2.83321	1.79176	2.3979	1.60944	1.60944	4.86754	4.20469
603998	2019	0.0206688	0	0.397258	0.60136	0.252744	0.359114	2.17915	1.79176	21.4139	0.03391	2020	-1	1	0	13	9.64223	0	0.41233	0.494104	16.3899	209	0	0	0	0	0	0	0	0	1	2.19722	3.4012	2.07944	3.04452	2.19722	1.38629		1.38629
538	2012	0.0089141	0	0.341024	1.38567	0.117366	0.415236	4.76797	2.99573	23.0901	0.858409		4	0	0	30	8.40254	0	0.9506	0.136204	17.2373		0	0	0	0		0	1	0		0.693147	2.07944	1.94591	3.21888	2.99573	3.49651	4.11087	2.48491
2424	2022	0.0041999	0	0.459349	0.527925	0.117308	0.198445	1.89669	2.56495	22.6602	0.220273		4	0	0	7	8.86117	0	0.291372	0.432294	16.4589	346	0	0	0	0	0.0009705	0	1	0		3.46574	3.46574	2.3979	1.94591
605116	2023	0.0531678	0	0.235774	0.547746	0.226039	0.378102	4.2217	1.38629	21.669	0.453299		4	0	0	31	10.4327	0	1.36886	0.079821	15.5985	248	0	0	0	0	0	0	0	1		2.89037	1.38629	3.09104	1.09861
600380	2016	0.0378702	0	0.419181	0.650983	0.269442	0.46777	1.39323	2.77259	23.5003	0.55668	2020	-4	1	0	5	10.4773	0	6.08639	0.384532	18.7568	718	0	0	0	0	0.0013191	0	1	0	1	3.04452	1.09861	2.99573	3.43399	2.94444	2.3979	5.7301	3.3673
600422	2024	0.0113479	0	0.465065	0.674632	0.0905367	0.280473	1.41643	3.21888	23.2579	0.63247		4	0	0	30	9.24281	0	1.43112	0.264964	18.4688	245	0	0	0	0	0.0028863	0	1	0		0.693147	2.07944
2332	2015	0.025152	0	0.374073	0.79476	0.28006	0.215549	2.58082	1.79176	21.9584	0.465329		4	0	0	31	9.93337	0	0.864963	0.249805	16.8118	205	0	0	0	0	0	0	1	0		1.79176	0	2.48491	1.38629	2.77259	3.33221	4.11087
661	2016	0.0426693	0	0.282593	0.578388	0.118562	0.223608	3.34867	3.04452	22.5484	0.447796	2020	-4	1	0	14	8.26909	0	2.647	0.32714	17.1699	524	0	0	0	0	0.0096074	0	1	1	6	2.30259	1.38629	2.07944	0	1.94591	0	4.82831	0.693147
2932	2021	0.0388473	0	0.165935	1.16845	0.0454315	0.270224	1.82376	1.38629	21.9521	0.059776		4	0	0	12	9.86952	0	1.32745	0.069849	16.006	251	0	0	0	0	0	0	1	1		3.17805	2.70805	3.3673	2.94444	3.33221	2.07944	4.27667	2.19722
915	2015	0.0246875	0	0.192871	0.611049	0.257191	0.215483	3.22763	2.83321	21.4561	0.46326		4	0	0	21	10.1192	0	0.513724	0.227946	16.1349	228	0	0	0	0	0	0	0	1		2.3979	2.70805	2.63906	2.83321	1.79176	2.3979	4.46591	3.91202
566	2014	0.0156932	0	0.529454	0.375973	0.166256	0.224786	2.57823	3.04452	22.0244	0.475661		4	0	0	8	6.7172	0	0.576469	0.145489	17.0244		0	0	0	0		0	1	1		2.19722	2.83321	2.56495	2.19722	2.30259	1.94591	4.12713	2.19722
603351	2021	0.0225147	0	0.247641	0.599398	0.299449	0.136715	1.93784	1.09861	21.3338	0.203606		4	0	0	15	10.872	0	0.414592	0.012979	14.7487	119	0	0	0	0	0	0	0	0		3.17805	0.693147	2.3979	1.09861	3.09104	2.3979	3.21888	2.07944
300363	2018	0.0174184	0	0.340895	0.328103	0.27347	0.157629	1.25195	1.60944	22.199	0.330694		4	0	0	32	9.08729	0	0.761957	0.024868	15.9518	282	0	0	0	0		0	1	1		1.38629	0	1.60944	0	1.94591	1.94591	2.94444	1.60944
300357	2017	0.02851	0	0.055467	0.499062	0.135327	0.38858	8.35253	1.38629	20.5588	0.579764		4	0	0	31	10.0539	0	0.241854	0.334273	15.0489	50	0	0	0	0	0.0194504	0	0	1		0	0	0	0	1.09861	0	1.09861
2198	2014	0.0147253	0	0.166078	0.579055	0.184658	0.135989	3.70021	2.07944	20.7579	0.010577		4	0	0	5	10.3713	0	0.152449	0.351294	16.2624		0	0	0	0		0	0	0		0	0	0	0	0	0	1.09861	0.693147
600161	2021	0.0278174	0	0.113216	0.430171	0.0833984	0.456414	3.54804	3.17805	23.1723	0.599452		4	0	0	2	8.90775	0	3.22059	0.065851	16.0236	281	0	0	0	0	0.0163246	0	1	1		2.07944	2.19722	2.3979	2.56495	3.63759	3.29584	3.91202	2.30259
603976	2023	0.0221638	0	0.404999	0.444704	0.444583	0.39072	1.86382	1.94591	21.4376	0.40455		4	0	0	32	9.36727	0	0.452779	0.015107	15.4913	258	0	0	0	0		0	0	0		0.693147	1.94591	0	1.38629
[truncated: 1,086 more rows]
